# Supplementary material for: Systems analysis of human brain gene expression: mechanisms for HIV-associated neurocognitive impairment and common pathways with Alzheimer’s disease
Source: BMC Med Genomics. 2013 Feb 13;6:4. doi: 10.1186/1755-8794-6-4 (PMC3626801; doi:10.1186/1755-8794-6-4)
Supplement: Additional file 1 — Correlations between gene expression and clinical variables (CPE scores and neurocognitive impairment). [file 1755-8794-6-4-S1.xls]

## Sheet: DEX_impairment_BG
Gene	CorrImpair-BG	PvalImpair-BG
TP53BP2	0.852058	5.50966e-05
COQ10A	0.823729	0.000160096
GINS2	-0.809882	0.000252583
PCDHB6	-0.786299	0.000508131
RHOJ	0.783159	0.000554127
LOC550631	-0.780657	0.000593145
CADM1	0.775408	0.00068229
FECH	-0.75974	0.00101506
SFRS1	0.754857	0.00114208
DHX38	-0.74492	0.00144033
EIF2C1	0.739692	0.00162075
TUBB4	-0.738549	0.00166254
RAB5C	-0.737316	0.00170856
FER1L5	0.736221	0.0017503
RAB11B	-0.731619	0.00193473
PTP4A1	-0.729286	0.00203398
TRIB1	0.718777	0.00253317
C10orf30	0.717022	0.00262538
AUTS2	0.716277	0.00266529
MAP2K2	-0.711579	0.00292837
SYNE2	0.708731	0.00309774
ATG4B	-0.707679	0.00316221
OTUD5	-0.707674	0.00316252
SLC25A30	0.706068	0.00326301
FKBP8	-0.705777	0.00328149
C7orf36	-0.704543	0.0033608
CABP1	-0.700349	0.00364186
RCC2	0.69792	0.003813
ABCA1	0.695042	0.004024
NTNG1	-0.693512	0.00413983
WIF1	0.693254	0.00415963
MRPL39	-0.692704	0.00420206
KIAA1161	0.692188	0.00424219
LOC653794	-0.690988	0.00433677
FLJ40243	-0.690604	0.00436738
PRKD2	0.690321	0.00439006
CCDC41	0.689117	0.00448746
HMX2	0.688352	0.0045503
WBP2	-0.686028	0.00474538
PIP5K1A	0.684848	0.00484696
XAB2	-0.683993	0.00492164
GRAMD1C	0.679662	0.00531392
PDRG1	-0.679112	0.00536554
LRP4	0.678023	0.0054687
PPAP2B	0.677801	0.00548995
RPS19	0.674583	0.00580511
FASN	-0.674245	0.005839
TBC1D14	0.673275	0.0059372
IER3	0.672923	0.00597316
NGDN	-0.671718	0.00609758
LRFN5	-0.670902	0.00618303
FAM46A	0.670481	0.00622742
C13orf26	0.670273	0.00624944
NARG1	-0.668932	0.006393
STK10	0.668762	0.00641139
HCRP1	0.668035	0.00649048
SEC22B	-0.668006	0.00649371
CDGAP	0.667742	0.00652257
RY1	-0.667619	0.00653606
SPRN	0.666774	0.00662956
SLC9A8	0.666687	0.00663914
TEX15	0.666118	0.00670274
STAMBP	-0.665859	0.00673187
LOC645321	0.66583	0.00673511
SYP	-0.663583	0.00699176
ESAM	0.663487	0.00700284
TNIK	0.661687	0.00721427
C3orf28	-0.661573	0.00722788
NRXN2	-0.660612	0.00734282
RGL2	0.660445	0.00736306
RNPEPL1	0.659476	0.00748076
SUV420H1	0.659189	0.00751591
OGFOD2	-0.657601	0.00771276
SSBP3	-0.657255	0.00775611
C6orf35	-0.655222	0.00801515
C16orf72	0.654021	0.00817135
ZHX3	0.653152	0.00828577
JUND	-0.65286	0.00832447
USP7	0.65279	0.00833387
ACAT2	-0.650665	0.00862041
PEX10	-0.650153	0.00869053
LOC220930	0.650113	0.00869598
RNF126	-0.649211	0.00882087
TUBB2C	-0.648624	0.00890277
FNDC3B	0.64843	0.00892993
RPL37A	-0.647653	0.00903958
ZNF625	-0.646169	0.00925195
TUBA1B	-0.644717	0.00946349
LACTB2	-0.644492	0.00949665
CHMP2B	-0.644205	0.00953895
VBP1	-0.643295	0.00967427
VAMP2	-0.643289	0.00967514
SLCO1C1	0.642863	0.00973906
FN3KRP	-0.641738	0.00990924
MAP3K7	-0.64117	0.00999609
ZNF680	0.640767	0.010058
ENDOGL1	-0.640679	0.0100716
LOC283904	0.639841	0.0102015
C9orf80	-0.639621	0.010236
ATP10D	0.63904	0.0103271
EME1	-0.637882	0.0105105
CXCL14	0.637088	0.0106378
TSG101	-0.636909	0.0106666
ORC3L	-0.636845	0.0106769
NUDT2	-0.63582	0.0108434
URG4	-0.635456	0.010903
GSK3A	-0.635194	0.0109461
SEL1L	-0.634631	0.0110391
S100A12	0.634315	0.0110917
TLX3	-0.634251	0.0111023
GHDC	-0.634154	0.0111184
RAB3A	-0.63395	0.0111524
SPTBN4	-0.633871	0.0111657
TPST2	0.633057	0.0113024
SC4MOL	-0.631951	0.0114903
NT5DC4	-0.631065	0.0116426
TRIM35	-0.630655	0.0117135
GSPT1	-0.630233	0.011787
SOS1	0.630194	0.0117938
ANKRA2	-0.629396	0.0119336
LBH	0.628122	0.0121597
PCM1	0.627574	0.0122578
RLBP1L2	-0.627111	0.0123413
RNASEH1	-0.626861	0.0123866
LOC645722	0.625882	0.0125651
EMX1	-0.62579	0.0125818
DUOX1	-0.625574	0.0126216
TPM4	-0.625471	0.0126404
CNTNAP2	-0.624496	0.0128211
DUSP8	0.623035	0.0130952
SLMO2	-0.622358	0.0132238
MAP1LC3B	-0.622094	0.0132743
MID1	0.621981	0.0132959
FLJ39534	-0.621121	0.0134614
KIAA0746	0.620564	0.0135693
SCAMP3	-0.619642	0.0137496
EGFR	0.618271	0.0140212
CHST10	0.617779	0.0141196
CRB1	0.616956	0.0142854
PEBP1	-0.616607	0.0143562
CYB5A	-0.616417	0.0143949
PCTP	0.61628	0.0144228
FMO3	0.61615	0.0144493
RAB5B	-0.615901	0.0145002
LRRC4B	-0.614905	0.0147053
CYHR1	0.614427	0.0148045
PUM2	0.613808	0.0149338
SETDB2	0.613571	0.0149835
PRDX6	0.613044	0.0150945
MGAT4C	0.612225	0.0152683
UGT1A6	-0.611806	0.0153578
INHBC	-0.611663	0.0153884
LOC92497	0.611551	0.0154124
KLF2	0.610588	0.0156202
PRAF2	-0.609595	0.0158368
LOC441453	0.609495	0.0158586
NR4A1	0.609325	0.0158961
CCDC59	-0.609117	0.0159419
BET1L	0.609096	0.0159463
CNO	-0.608527	0.0160723
RNF181	-0.608362	0.0161088
IL15	0.608158	0.0161542
IGHV1-69	-0.607932	0.0162044
C1orf61	0.607886	0.0162147
SRRD	-0.60705	0.0164022
AP4E1	0.606365	0.016557
YARS2	-0.606026	0.0166342
TRPM7	0.605773	0.0166919
MAP3K5	0.605733	0.0167009
TNFRSF21	-0.605084	0.0168496
SGSM2	0.604536	0.016976
CGRRF1	-0.604503	0.0169835
DIAPH3	0.602333	0.0174913
FAM66C	-0.602221	0.0175178
QSER1	0.601788	0.0176206
SCAMP4	-0.601768	0.0176253
SNCB	-0.600642	0.0178949
PGRMC1	-0.600005	0.0180489
DNAJC3	-0.599423	0.0181904
TEAD1	0.599166	0.0182531
LOC133874	0.598931	0.0183107
COQ4	-0.598489	0.0184193
TMEM133	0.59821	0.018488
PDSS1	0.597937	0.0185554
CD3EAP	-0.597815	0.0185858
KLF3	-0.597803	0.0185887
LAPTM4B	-0.597656	0.0186252
ZFY	0.59742	0.0186838
PYCR2	-0.597342	0.0187034
KAZALD1	-0.595558	0.0191518
SLC15A2	0.595342	0.0192068
PRDM16	0.59532	0.0192122
KPNA5	-0.595174	0.0192495
POLR2G	-0.594783	0.0193491
RPL23A	0.594708	0.0193684
RBM14	-0.594193	0.0195004
HACE1	-0.593892	0.0195779
ABCG1	0.593281	0.0197361
HUS1	-0.593197	0.0197579
GLI3	0.592752	0.0198738
MED10	-0.592082	0.0200492
DCTN6	-0.591226	0.0202752
PPIF	-0.591078	0.0203145
CHRD	-0.590906	0.02036
ZNRF3	0.590593	0.0204434
RELN	0.590169	0.0205568
CAPNS1	-0.589861	0.0206392
TIMM8A	-0.589789	0.0206587
MUM1	0.589344	0.0207785
PPP1R3F	-0.589052	0.0208575
RAB11FIP4	-0.589008	0.0208694
ANKRD11	0.588829	0.0209181
MAD2L2	-0.588817	0.0209213
MINK1	-0.588684	0.0209573
ENOPH1	-0.588314	0.0210582
PRR5	0.587993	0.0211458
NMB	-0.587778	0.0212047
ZSCAN1	-0.586909	0.021444
VPS37B	0.585519	0.0218313
C20orf72	0.585434	0.0218551
CCDC136	-0.585386	0.0218686
DIP	0.585338	0.021882
LOC401312	0.584895	0.0220066
NIP7	-0.583896	0.02229
PRKAB2	-0.583866	0.0222986
SMARCC2	0.583503	0.0224022
NCOR2	0.583157	0.0225013
TUBB	-0.582599	0.0226619
RPLP1	0.582229	0.0227686
SLC25A22	-0.582135	0.0227961
FRMD4A	0.581992	0.0228375
AMOTL1	0.581829	0.0228847
MERTK	0.581757	0.0229057
LARP2	-0.581729	0.0229139
LOC90379	-0.581725	0.0229151
LOC284454	0.581392	0.0230122
LOC654780	0.580418	0.0232978
C17orf58	-0.580401	0.0233028
FRG1	-0.580196	0.023363
PEA15	-0.579932	0.0234413
SYNJ2BP	0.57985	0.0234656
FGD6	0.579506	0.0235677
SLC39A13	-0.578073	0.0239965
GCLM	-0.577996	0.0240197
LOC116349	-0.577982	0.024024
KIAA1949	0.577941	0.0240364
MSRB3	0.577073	0.0242994
SPTBN5	0.576998	0.0243222
SPCS1	-0.576938	0.0243405
TMEM47	0.576581	0.0244493
CCDC40	0.576061	0.0246088
PANX2	-0.575846	0.0246749
MMP2	0.575839	0.024677
KIAA0323	0.575397	0.0248132
S100A1	-0.575268	0.0248532
TMEM27	-0.57516	0.0248866
FAM108B1	-0.5748	0.0249982
CSNK2A1	-0.574722	0.0250227
LOC492311	0.574482	0.0250973
ARF4	-0.574436	0.0251118
C18orf19	-0.57439	0.0251261
FGFR3	0.574386	0.0251272
C19orf6	-0.574209	0.0251825
WASL	-0.573901	0.025279
TXN2	-0.573787	0.0253147
CXorf10	0.573575	0.0253813
KLHL26	0.573134	0.0255203
B3GAT3	-0.573033	0.0255523
NEK9	0.572855	0.0256085
SLC4A4	0.572464	0.0257326
SC5DL	-0.57244	0.0257402
CRLF1	0.571116	0.0261635
DZIP1L	0.571022	0.0261939
SLC39A6	-0.57095	0.0262172
ODZ4	0.570478	0.0263695
ENPP5	-0.570343	0.0264133
PAX6	0.570275	0.0264354
PROSC	-0.569912	0.0265534
PTCH1	0.56943	0.0267106
SOCS1	0.569229	0.0267764
AUP1	0.568888	0.0268882
CD302	0.568731	0.0269397
PRUNE2	-0.567914	0.0272094
BTBD7	0.567368	0.0273908
HSD17B4	0.567198	0.0274477
COPG	-0.567088	0.0274842
DAPP1	0.566937	0.0275349
TBL1XR1	0.566838	0.0275678
SLC35E2	0.566832	0.0275701
PARP14	0.566789	0.0275845
IKBKB	0.566587	0.027652
POGZ	0.566435	0.0277032
LOC729026	0.5661	0.027816
RFWD3	-0.566036	0.0278374
SLC17A5	-0.565915	0.0278783
MAP3K1	0.565406	0.0280505
ZFHX3	0.565308	0.0280838
INTS8	0.565253	0.0281026
DCP1A	0.564844	0.0282416
NEBL	0.564669	0.0283014
FBXL6	0.564229	0.0284521
STARD3NL	-0.562862	0.0289237
TMEM167	0.562836	0.0289328
AK3L1	0.562548	0.0290326
SHANK3	0.562473	0.0290589
SNX10	-0.56177	0.0293045
ALKBH8	0.561643	0.029349
ERAL1	-0.561217	0.029499
zinc finger protein 397 opposite strand	0.561144	0.0295247
ELF4	0.561115	0.0295351
CHRM5	-0.560137	0.0298812
C21orf37	-0.559451	0.0301263
EIF4G1	0.559443	0.030129
C14orf48	0.559338	0.0301665
GRB14	0.559007	0.0302855
BACH2	0.55888	0.0303313
GABRB1	0.558724	0.0303874
GATAD2B	0.558691	0.0303993
CYBASC3	0.558587	0.0304366
ARHGDIG	-0.558351	0.030522
PNMA6A	-0.55815	0.0305949
KLKB1	0.557753	0.0307388
RBM8A	-0.557609	0.0307909
C2orf54	-0.557208	0.0309373
PPP3CA	0.557092	0.0309796
SPAM1	-0.556601	0.0311597
ARRB1	0.556554	0.031177
DUSP16	0.556467	0.0312088
IGSF3	-0.556087	0.0313486
RNF141	-0.555837	0.0314413
KIAA0152	0.55577	0.0314659
DDAH1	0.555543	0.0315499
LOC645478	0.5553	0.03164
ZNF541	-0.555124	0.0317057
ZNF615	-0.554384	0.0319816
ABCA3	-0.554379	0.0319836
LENG10	0.554092	0.0320911
REEP2	-0.554035	0.0321125
LARS	0.553952	0.032144
KCNG1	0.552625	0.0326455
SMEK2	-0.552508	0.0326902
CENPF	-0.552446	0.0327138
ZNF141	0.552216	0.0328015
FASTKD3	-0.552158	0.0328235
UBR4	0.551966	0.0328967
ZNF570	0.551914	0.0329169
SH3BGR	-0.551882	0.0329291
JOSD2	-0.551574	0.0330472
ADIPOR1	-0.550994	0.0332701
CCDC93	0.550639	0.0334075
IGSF8	-0.550415	0.0334943
RNF152	0.550125	0.0336067
ZXDC	-0.549957	0.0336721
TMEM128	-0.549613	0.0338064
CEP110	0.549564	0.0338252
CRHBP	-0.549561	0.0338265
CRIPT	-0.549488	0.033855
FLJ38973	-0.54946	0.0338661
EFHD2	-0.549264	0.0339426
MAP7D2	-0.548673	0.0341746
ZNF618	0.548421	0.0342741
RPS6KA3	0.548189	0.0343655
HCN2	-0.547996	0.034442
LRP8	0.547776	0.034529
C6orf72	-0.547605	0.0345969
LOC153546	0.547457	0.0346559
FANK1	0.546433	0.0350647
BCL2L15	0.546384	0.0350845
OR7C1	-0.546081	0.0352063
SLC35E3	-0.545737	0.0353451
C3orf55	-0.545573	0.0354113
LOC653284	-0.545221	0.0355539
MIB2	0.545209	0.0355585
DGCR5	-0.545059	0.0356194
IRF1	0.544821	0.0357164
SDCCAG3	0.544568	0.0358191
C11orf73	-0.54452	0.035839
SGCB	-0.544412	0.0358829
RPS6KB2	0.544146	0.0359915
MRPL2	-0.543892	0.0360956
YIF1A	-0.543666	0.0361884
DDX49	0.542377	0.036721
EOMES	0.542251	0.0367732
SUOX	0.541961	0.036894
ZRSR1	0.541685	0.0370093
ALPL	0.541609	0.0370407
ARHGDIA	-0.541251	0.0371907
MRPL49	-0.541102	0.0372534
SALL3	0.541062	0.03727
CXYorf10	-0.540066	0.0376901
ZNF606	0.539924	0.0377505
PCDHB4	-0.539691	0.0378491
ZNF697	-0.539445	0.0379537
SNX13	0.53935	0.0379941
YWHAE	-0.538966	0.0381582
PSD2	0.53851	0.0383536
C10orf26	0.538464	0.0383731
C4orf34	-0.538454	0.0383773
TRAF3	0.538373	0.0384122
C12orf43	-0.538262	0.0384598
C6orf204	0.538013	0.0385669
NEFH	-0.538008	0.0385694
NDUFB9	-0.537685	0.0387085
PDCD2L	-0.537547	0.0387682
TRIM44	0.53746	0.038806
HIBCH	0.537417	0.0388246
SLC22A3	0.537334	0.0388603
SND1	-0.537272	0.0388875
HOOK3	-0.537032	0.0389916
ACOX1	0.536965	0.0390205
RPS7	0.536943	0.03903
GALK2	-0.536764	0.0391082
KIAA1466	0.536513	0.0392172
LOC286167	0.536298	0.0393112
ACVR1	0.536275	0.0393212
SIP1	-0.536268	0.0393245
SLC17A6	-0.53613	0.0393847
IGFBP4	-0.535789	0.0395341
HERC5	0.535685	0.03958
CIDEC	-0.535615	0.0396108
ADAMTS6	0.535362	0.0397221
Magmas	-0.535343	0.0397303
COX4NB	-0.535315	0.0397426
AGXT2L1	0.535287	0.0397549
PRKAR1B	-0.53459	0.0400629
LOC342892	0.534571	0.0400712
ABAT	0.534349	0.0401698
FZD7	0.534207	0.0402331
GABRG1	0.533977	0.0403355
C1orf163	-0.533777	0.0404247
C16orf55	0.533731	0.0404452
PPP1CC	0.533712	0.0404535
MAT2A	0.533351	0.040615
CFL1	-0.533156	0.0407025
LOC51252	-0.533008	0.0407688
ARHGAP27	0.53298	0.0407815
LOC400446	0.532912	0.040812
C19orf42	-0.53286	0.0408353
SMAP1	-0.532613	0.0409462
NOTCH3	0.531882	0.0412768
PMS2L2	-0.531683	0.0413668
FOLR1	0.531609	0.0414005
POLR2C	-0.531602	0.0414037
EMX2OS	0.531196	0.0415886
DHX57	0.531135	0.0416163
CLEC11A	0.530521	0.0418967
TMEM68	-0.530439	0.0419344
KIAA0947	0.530435	0.0419363
IGJ	0.530059	0.0421091
ESR1	-0.529843	0.0422084
BLVRB	-0.529791	0.0422324
WASF3	0.529692	0.0422778
PRPSAP2	-0.529427	0.0424005
PPA1	-0.529411	0.0424079
MACROD1	-0.529315	0.0424521
BIRC3	0.529182	0.042514
CARD9	0.528955	0.0426192
SLC7A6	-0.528748	0.0427151
CD44	-0.528584	0.0427915
TNS3	0.528339	0.0429054
GPAM	0.528233	0.0429551
RPL13	0.527666	0.0432202
FCHO2	0.527655	0.0432254
LOC729967	0.527172	0.0434524
MED13	0.527099	0.0434866
ATP11A	-0.527036	0.0435164
AP2A1	-0.526852	0.043603
RBM19	-0.526842	0.043608
HNRPH1	-0.526689	0.0436802
SH3GLB2	-0.526663	0.0436927
PRKRA	-0.526419	0.0438078
SNRPE	-0.526105	0.0439568
NME3	0.52609	0.0439642
LOC283711	-0.526088	0.0439648
SLC7A10	0.52555	0.0442211
ATF7IP2	0.525498	0.0442458
EIF4G3	0.525488	0.0442506
ZNF280C	0.525457	0.0442655
MANBA	0.525175	0.0443999
FAM98B	-0.525141	0.0444166
ADCYAP1R1	0.525099	0.0444367
SRP72	-0.524897	0.0445331
LOC401097	-0.524879	0.0445417
FLJ10357	0.524606	0.0446731
NHLRC2	0.523968	0.0449802
CASC4	0.523773	0.0450746
UBA1	-0.52377	0.045076
MANSC1	-0.523545	0.0451848
ZNF212	0.523507	0.0452035
MYO10	0.523463	0.0452249
FLJ40298	0.523387	0.0452613
CCDC64	-0.523038	0.0454312
LYPD1	0.523033	0.0454338
STMN4	-0.522934	0.045482
NDUFB8	0.522774	0.0455595
PARP10	0.522528	0.0456797
PRKG1	0.522492	0.0456972
HEXA	-0.522402	0.0457416
LTB4R	0.52218	0.04585
MYH14	-0.522141	0.0458692
FGR	0.521764	0.0460542
C9orf32	-0.521658	0.0461064
COP1	0.521345	0.0462605
RPS28	0.521259	0.0463028
TSP50	0.521185	0.0463395
TMEM170	0.521097	0.0463827
KCNH4	0.520844	0.0465078
ST3GAL2	-0.520568	0.0466447
ANTXR2	0.520536	0.0466608
SHROOM3	0.52047	0.0466933
GFRA2	-0.52047	0.0466934
FLJ14311	-0.52032	0.046768
C18orf32	-0.519893	0.0469804
HSU79275	0.519798	0.047028
TTYH3	-0.519225	0.0473145
USP35	-0.518662	0.0475977
MYO15B	0.518635	0.0476111
FAH	0.518587	0.0476353
LRRC38	0.518527	0.0476654
PMAIP1	0.51848	0.047689
LOC171220	-0.518312	0.0477738
ATN1	-0.518258	0.0478015
PARP11	0.518069	0.047897
KIAA2026	0.517988	0.0479378
TATDN1	-0.517425	0.0482233
PDGFC	0.517116	0.0483809
GNG13	-0.516765	0.0485599
TUBB2A	-0.516692	0.0485973
TM7SF2	-0.516655	0.0486159
LOC283270	-0.515943	0.0489814
OSMR	-0.515852	0.0490284
MAPRE2	-0.515714	0.0490991
YDD19	-0.515538	0.04919
TMEM132C	0.515391	0.0492661
SP3	0.515317	0.0493043
PATZ1	-0.515088	0.0494227
BASP1	-0.515033	0.0494508
R3HDM1	-0.51444	0.049759
ARHGAP9	0.514336	0.0498128
PVALB	-0.514225	0.0498707
DDX31	0.514131	0.0499198
MGC5618	-0.514014	0.0499809
GPRIN1	-0.513901	0.0500399
LOC389765	0.513752	0.0501179
PTPN7	0.513331	0.0503386
SERPINB4	-0.513314	0.0503472
PPP1R16A	0.512802	0.0506168
C1orf159	0.512722	0.0506587
VARS	-0.512648	0.050698
LOC253039	-0.512586	0.0507304
GARNL4	-0.51248	0.0507864
VASH1	0.512457	0.0507986
BHLHB5	-0.512372	0.0508438
LRRC57	-0.511943	0.0510706
VPS45	0.511817	0.0511378
PSD4	0.511727	0.0511851
CALR	-0.511704	0.0511977
CTNNB1	-0.511639	0.0512321
PELP1	0.511524	0.0512931
SOD2	-0.511515	0.0512984
CCL5	0.511411	0.0513537
LOC400622	-0.511108	0.0515149
LMO2	0.510962	0.0515932
SH3TC2	-0.510894	0.0516292
SCRT1	-0.510836	0.0516604
EIF2S2	-0.510438	0.0518734
KCNK12	-0.510391	0.051899
GPR17	0.510314	0.05194
FBXO33	0.510266	0.0519658
KIAA1632	0.510126	0.0520412
CPE	0.509971	0.0521246
FLJ37035	0.509642	0.052302
C6orf163	-0.508861	0.0527249
AES	-0.5088	0.0527581
TACC1	0.508718	0.0528022
C3orf64	0.508558	0.0528895
ABCA6	-0.508039	0.0531723
MTF1	0.507874	0.0532625
FAM46D	-0.507792	0.0533073
SLC16A7	-0.507632	0.053395
SUB1	-0.507616	0.0534037
UACA	0.507595	0.0534157
OR7E156P	-0.507551	0.0534394
SNTA1	0.50753	0.0534508
LOC349160	-0.507512	0.053461
CTSLL3	-0.507439	0.0535011
SEC11C	-0.507255	0.0536023
NME7	-0.507209	0.0536275
IGBP1	-0.507085	0.0536955
ZNF793	0.506728	0.0538922
PPP2R5D	-0.506699	0.0539081
JMJD2C	0.506592	0.0539671
NCOR1	0.506455	0.0540428
CD93	0.506328	0.0541131
MACF1	0.506	0.0542948
HERPUD2	0.505899	0.0543509
SPECC1L	0.505835	0.0543864
EBI2	0.505342	0.0546607
LARP5	-0.50503	0.0548353
ZNF224	-0.505021	0.0548402
ZFYVE1	0.504571	0.0550919
SCYL3	0.504458	0.0551556
E2F7	-0.504315	0.0552355
LARP4	0.504151	0.0553277
DRAP1	-0.504124	0.0553431
KLF4	0.504015	0.0554045
ALDH3A2	-0.503943	0.0554451
C12orf51	-0.503841	0.0555026
SOX2	0.503651	0.0556095
LOC150381	0.503581	0.0556493
C17orf80	0.503571	0.0556547
ZNF775	-0.503334	0.0557888
LRRIQ1	0.503322	0.0557954
FAM127B	-0.50323	0.0558474
DPF1	-0.50319	0.0558702
RWDD2B	-0.503149	0.0558938
RGS1	0.503132	0.055903
GAMT	-0.503034	0.0559587
SAP130	0.503011	0.055972
LHX2	0.502907	0.0560309
CTAGE5	0.50271	0.0561426
ZNF439	-0.502708	0.0561438
KIAA0913	0.502391	0.056324
SLC1A3	0.502329	0.0563595
TMED8	0.502081	0.0565011
THBD	0.502044	0.0565221
POP4	-0.502018	0.0565372
SLC36A1	0.5019	0.0566044
STAB1	0.501705	0.0567164
KIAA0828	0.501531	0.0568161
ZHX1	0.501411	0.0568845
DOCK7	0.50141	0.0568855
FDPSL2A	-0.501319	0.0569378
GLRX	-0.501287	0.0569559
PKNOX1	0.500964	0.0571419
ATP11C	0.500772	0.0572522
CHRM3	-0.500748	0.0572662
TncRNA	0.50067	0.057311
C13orf7	-0.500617	0.057342
EDIL3	-0.500499	0.0574098
GOLGA4	0.500098	0.0576421
RGS5	0.500016	0.0576895
TFAP2E	-0.499759	0.0578389
DARC	0.499639	0.0579086
EIF1	-0.499398	0.0580487
LIFR	0.499052	0.0582506
PPCS	-0.498962	0.0583033
FAM55C	-0.498924	0.0583256
BAIAP3	0.498891	0.0583446
PTH2R	-0.498826	0.0583825
CCDC46	0.498815	0.0583889
VAMP4	-0.498619	0.0585039
CYP51A1	-0.498498	0.0585747
WDR81	0.498258	0.0587159
MED23	0.498161	0.0587728
CCDC45	0.498019	0.0588559
USP46	0.498016	0.0588577
SH3MD4	0.497955	0.0588939
UBE2E3	-0.497753	0.0590125
FETUB	-0.496907	0.0595131
TMED9	0.496646	0.0596683
PAPLN	0.496376	0.0598285
ZNF75	0.496341	0.0598495
ZSWIM1	-0.496146	0.0599658
EAPP	-0.496007	0.0600485
TOX3	-0.495961	0.0600762
GRN	0.495813	0.0601646
ACBD3	-0.495525	0.0603369
CTBP2	0.495451	0.0603817
SERPINH1	0.495256	0.0604986
C6orf150	0.494876	0.0607267
VGLL4	0.494539	0.06093
DUSP1	0.49453	0.0609356
PFN1	-0.494465	0.0609747
CST4	0.494331	0.0610554
LOC727737	-0.493981	0.0612675
MRPL45	-0.493706	0.0614341
TOP2B	0.493613	0.0614907
FLJ10038	0.493555	0.0615258
HUMBINDC	-0.493482	0.0615702
DHPS	-0.493302	0.06168
PIK3C3	0.492964	0.061886
DGKA	0.492734	0.0620261
SEC31A	-0.492441	0.0622055
SMC4	0.492352	0.0622604
FOXF1	0.492198	0.0623543
TRIM31	0.49192	0.0625251
HSPD1	0.491899	0.0625384
LOC440288	0.491887	0.0625458
LOC116236	0.491868	0.0625572
LOC642852	0.491777	0.0626131
NLRC5	0.491691	0.0626659
FLJ13305	-0.491671	0.0626788
TSPAN8	-0.491621	0.0627096
GIPC2	-0.491616	0.0627126
LOC642031	0.491264	0.0629297
SPOCK1	-0.491232	0.0629493
REG3A	-0.491198	0.0629701
ADD1	0.491175	0.0629846
MEST	-0.490951	0.0631232
LASS1	0.490875	0.0631704
TBL1X	0.49086	0.0631797
LAMB2	0.490319	0.0635154
HEBP2	-0.489922	0.0637626
KIF19	-0.489915	0.0637672
WDR68	0.489448	0.0640589
KISS1R	-0.489389	0.064096
HSPA1L	-0.489375	0.0641042
AIM1	0.489282	0.0641628
CNOT3	-0.489234	0.0641929
KLHL22	0.489227	0.0641972
PTGER4	0.489079	0.06429
C1orf220	0.488833	0.0644446
ZNF689	-0.488692	0.0645333
HLA-DQA1	0.488631	0.0645718
IL10RA	0.488462	0.0646783
P117	-0.488457	0.064681
EIF1AY	-0.488365	0.0647394
KRT17	-0.48826	0.0648052
MAP6	0.487773	0.0651131
PPP3CC	0.487733	0.0651385
AFF1	0.487678	0.0651736
LRRC8A	0.487648	0.0651922
NIPBL	0.487479	0.0652993
MYNN	-0.487473	0.0653031
PGF	0.487336	0.0653902
ACADM	0.487261	0.065438
GNL3	-0.486963	0.0656274
DCP2	-0.486844	0.0657034
C12orf55	0.486835	0.0657094
HSPB2	0.486676	0.0658105
DNAH5	0.486651	0.0658262
E2F3	0.48662	0.0658461
HSPA6	0.486382	0.0659983
MRPL55	-0.486361	0.0660118
ARHGAP5	0.486253	0.0660807
PCSK5	0.486164	0.0661382
FRMD6	0.486104	0.0661762
IFT81	0.485447	0.0665984
ABCB8	0.485256	0.0667213
LOC646762	0.485204	0.0667546
RBM11	-0.485159	0.0667838
ADAM10	-0.485048	0.0668553
WFS1	0.485017	0.0668753
SETD3	0.484958	0.0669137
TNFAIP8	0.484891	0.0669565
SERPINB3	-0.484698	0.0670817
SELENBP1	0.484349	0.0673074
TCHP	0.484224	0.0673887
ARHGAP6	0.48422	0.0673914
LONP2	-0.484207	0.0673996
MLC1	0.48412	0.067456
ADD3	0.48407	0.0674887
COG5	-0.483996	0.0675371
B4GALNT3	-0.483908	0.0675943
DYNC2H1	0.483769	0.0676849
C21orf7	0.48365	0.0677621
CTDSP2	0.48364	0.0677689
FAM82B	-0.483265	0.0680134
LOC339468	-0.483206	0.0680521
HEMK1	0.483189	0.0680632
TRIM3	-0.483039	0.0681615
CXCR4	0.483031	0.0681662
IL17D	0.482743	0.0683549
TARBP2	-0.482692	0.0683886
ITCH	-0.482317	0.068635
RANGAP1	-0.482235	0.0686887
HAT1	-0.482095	0.068781
RASIP1	0.481958	0.0688712
SFT2D3	0.481754	0.069006
OLIG1	0.481615	0.0690977
LGR5	-0.481453	0.069205
RPL38	-0.481414	0.0692311
KIF1B	0.481373	0.0692579
SMC3	-0.481177	0.0693877
FUBP1	0.48105	0.0694722
GBF1	-0.480969	0.0695256
MAP3K3	0.480783	0.0696497
CDADC1	-0.480755	0.069668
LRCH1	0.48072	0.0696911
FAM84A	0.480705	0.069701
ZNFX1	0.480703	0.0697026
SCYL1BP1	-0.480636	0.0697472
CACNG7	-0.480456	0.0698671
ZSCAN29	0.48041	0.0698974
SMPX	-0.480331	0.0699505
LOC728431	-0.480319	0.0699582
NMRAL1	-0.479683	0.0703835
C1orf27	-0.479654	0.070403
SLC12A1	-0.479526	0.0704887
HAPLN4	-0.47901	0.0708354
RNF144B	0.478853	0.0709407
MESP2	0.478684	0.0710552
HIST1H1C	0.478485	0.071189
APOD	-0.47833	0.071294
C9orf18	0.478215	0.0713715
SLC44A5	-0.478212	0.0713736
CSPG4	0.478114	0.0714401
PIGW	-0.47798	0.0715306
ABHD1	0.477858	0.0716132
C1orf103	-0.477715	0.0717108
SLC39A12	0.477674	0.0717386
UBR1	0.47767	0.0717412
NRG3	-0.477533	0.071834
TAF9	-0.477077	0.0721447
CCDC7	-0.477008	0.0721917
PEX7	-0.476949	0.0722322
RALA	0.476797	0.0723358
ZMAT3	-0.476757	0.0723629
DNLZ	0.476743	0.0723726
GLOD4	-0.476713	0.0723934
SPRY1	-0.476679	0.0724165
LDHA	-0.476571	0.0724903
MAPK7	0.476553	0.0725027
LOC646324	-0.476436	0.0725828
EMG1	-0.476422	0.0725924
ORC6L	-0.476411	0.0725998
PANK1	-0.476361	0.072634
ATP2C1	-0.475814	0.0730092
CTSZ	0.475483	0.0732371
WWC2	0.475339	0.0733367
PRR14	0.475225	0.0734157
TRIM28	-0.475097	0.0735036
GZMB	0.475075	0.0735192
MGC13053	0.474968	0.073593
TEP1	0.474692	0.0737839
C9orf135	0.474684	0.0737897
RTN3	-0.474616	0.073837
LOC90834	0.474575	0.0738654
RAB3IL1	0.47408	0.074209
LOC653786	-0.473999	0.0742654
PHYH	-0.473981	0.074278
RBM27	-0.473906	0.0743303
KLHL8	0.473879	0.074349
AGBL2	0.473808	0.0743981
LOC286161	0.473715	0.0744636
ACSS1	0.473708	0.0744682
GRIN2B	-0.473521	0.0745988
LOC113230	-0.473479	0.0746282
TASP1	-0.473355	0.0747146
ZNF225	0.473202	0.0748214
TMEM11	-0.473038	0.0749363
GTF3A	0.47301	0.0749566
NFKBIB	0.472911	0.0750256
PTGS2	0.472807	0.0750987
MGST3	-0.472604	0.0752408
TADA3L	0.47253	0.075293
RXRA	0.472375	0.0754023
PYGM	0.472308	0.075449
TETRAN	0.472308	0.0754495
DSPP	-0.472275	0.0754728
DHCR24	-0.472253	0.0754878
ZC3H7A	-0.472209	0.0755189
SHE	0.472141	0.0755672
PRPF18	0.472108	0.0755904
ANKS1A	0.471861	0.0757648
RNASEH2A	-0.471726	0.0758596
LOC145474	0.471558	0.0759791
ARHGEF7	0.471544	0.0759887
NOL14	0.471518	0.076007
C6orf54	0.471477	0.0760359
LMNB1	0.471398	0.076092
MFSD1	0.471223	0.0762164
SOX5	0.471207	0.0762278
TLR5	0.471102	0.0763023
C9orf52	0.47064	0.0766303
PLXNB2	0.470463	0.0767565
ARHGAP26	-0.47039	0.0768086
PIK3IP1	-0.470382	0.0768146
RANBP17	0.470368	0.0768242
ELOVL7	0.47025	0.0769087
KIAA1219	0.470208	0.0769384
MRPS30	-0.470024	0.0770702
RPH3AL	0.469985	0.0770978
OFCC1	-0.469975	0.0771048
DPP6	-0.469887	0.0771679
CCDC3	-0.469887	0.0771682
LOC284630	0.469851	0.0771934
RAC3	-0.469845	0.0771981
PXN	0.469551	0.0774089
CA1	0.469358	0.0775473
SPATA1	-0.469334	0.0775642
RHCE	-0.469276	0.0776058
FREM2	0.46909	0.0777395
ELAC1	-0.468913	0.077867
UBE4A	-0.468848	0.0779137
TSPAN12	0.468648	0.0780584
COPE	-0.468557	0.078124
APBB1	-0.468523	0.0781486
PSMD12	-0.468515	0.0781541
TGFBR3	0.468307	0.0783042
CHGA	-0.468239	0.0783536
GCN5L2	0.46816	0.0784107
LAMA1	0.46813	0.0784327
ZSWIM7	-0.468129	0.0784335
GAS2L1	0.468107	0.0784493
FARSB	-0.467997	0.0785285
ZNF567	-0.467681	0.0787579
APOBEC3B	-0.46753	0.0788674
PIR	-0.467422	0.0789462
ARL13B	0.46737	0.0789837
TCEAL4	-0.467236	0.0790816
APOL6	0.46701	0.0792462
SCRIB	0.467007	0.0792482
ITGB5	0.466947	0.0792925
CABYR	-0.46681	0.0793922
HSPB7	-0.466769	0.0794226
PKN1	-0.466674	0.0794913
BTBD1	0.466654	0.0795065
C6orf66	-0.466518	0.079606
TP53INP1	0.466453	0.0796531
CXCR7	0.466197	0.0798411
TCEAL7	-0.466186	0.0798487
PSMD2	0.466112	0.0799028
AKT1S1	0.466072	0.0799322
GTF2F1	-0.466064	0.0799387
NFE2L3	0.466029	0.0799642
CALN1	-0.465892	0.0800647
ARHGEF10L	0.465823	0.0801156
C12orf24	-0.465783	0.0801444
C10orf78	-0.465728	0.0801849
SERPINA3	-0.46567	0.080228
POLR3C	-0.465574	0.0802989
C17orf61	-0.46552	0.0803383
MFSD2	0.465293	0.0805058
MICB	0.465038	0.0806937
ZNF323	-0.465031	0.0806988
TC2N	0.464705	0.0809398
OLFM1	-0.464686	0.0809543
RPL23AP7	-0.46463	0.080996
RPA2	-0.464531	0.0810688
SNHG7	-0.464499	0.0810926
TIPIN	-0.464344	0.0812079
PMS2L5	-0.464165	0.0813403
XAB1	-0.464161	0.0813438
GPR23	0.464089	0.0813968
TERF2IP	-0.464037	0.0814356
SH3GLB1	-0.464007	0.0814584
LOC731489	0.463935	0.081512
GPC4	0.463837	0.0815846
TNXB	0.46381	0.0816047
NSBP1	0.463801	0.0816116
PKD2	0.463761	0.0816412
ALKBH3	-0.463681	0.0817007
MRPL13	-0.463535	0.0818098
HYAL2	0.46353	0.0818135
M6PRBP1	-0.463349	0.0819483
PSCDBP	0.463306	0.0819805
PABPC3	0.463271	0.082007
BCAS2	-0.46327	0.0820077
FUBP3	0.46325	0.0820227
DEPDC2	0.463128	0.082114
DTD1	-0.462951	0.0822464
ACPT	-0.462789	0.0823673
C2orf29	0.462719	0.0824199
GZMA	0.462697	0.0824365
BNIP3L	-0.462495	0.0825881
MRPL30	-0.462395	0.0826632
EBAG9	-0.462351	0.0826964
PCAF	0.462301	0.0827341
USP22	0.461977	0.0829778
BRMS1L	-0.461947	0.0830009
JAG2	0.461824	0.0830932
TRIM25	0.461483	0.0833507
FAM91A2	0.461402	0.083412
TFEC	0.461381	0.0834276
TNFRSF10D	0.461376	0.0834316
LOC257407	0.461242	0.0835332
DEPDC1B	-0.461165	0.0835916
ARHGEF12	0.461112	0.0836318
VPS26A	0.461111	0.0836324
VAMP3	-0.461083	0.0836535
C21orf104	-0.461067	0.0836659
RND2	-0.460775	0.0838873
MYCL1	-0.460588	0.0840291
C10orf18	-0.460389	0.0841808
PLXNB3	-0.460236	0.0842971
PDAP1	-0.460164	0.0843523
HSPBAP1	0.460094	0.0844053
ARNTL	-0.460002	0.0844761
EIF3I	-0.459884	0.084566
HSPB3	0.459609	0.0847763
SFRS2IP	0.459597	0.0847853
DSTN	-0.459528	0.0848384
TRPS1	0.459137	0.0851377
AVPR1A	-0.459125	0.0851472
ATP5C1	-0.459087	0.0851759
N-PAC	-0.459081	0.0851807
NDUFS4	-0.459018	0.085229
API5	-0.458934	0.0852935
TRMT11	-0.458899	0.0853209
EIF3M	-0.458789	0.0854052
C10orf104	0.4587	0.0854736
GPC2	0.458683	0.0854867
IGLJ3	0.458607	0.0855453
DYNLT3	-0.458418	0.0856907
RMND5A	0.458414	0.0856941
CABIN1	0.458231	0.0858354
POLA1	0.45823	0.0858357
RWDD1	-0.45816	0.0858898
GIMAP5	0.45816	0.0858902
HMGCR	-0.458126	0.0859161
hCG_20426	-0.45798	0.0860291
C9orf64	0.457853	0.0861272
PHKA1	0.457791	0.0861756
DKFZp434K191	-0.457692	0.0862522
FRZB	0.457467	0.0864263
TSPAN6	0.457435	0.0864513
SGOL1	0.457364	0.0865063
C20orf43	-0.457215	0.0866222
TMEM178	-0.456854	0.0869025
GLT8D3	0.456853	0.086904
TMEM150	0.45678	0.0869607
ZNF486	-0.456442	0.0872239
HDAC10	-0.456392	0.0872633
MLL	0.456324	0.0873163
C2orf63	0.456087	0.0875013
GLA	0.45601	0.0875622
THBS2	0.455854	0.0876842
C4orf18	0.455822	0.0877094
MLLT3	0.455739	0.0877743
DLGAP1	-0.455615	0.0878718
PTBP1	0.45555	0.0879224
EZR	0.455537	0.0879327
RASD1	0.455519	0.0879471
SR140	0.455424	0.0880215
DNAJC12	-0.455278	0.0881364
BRP44L	-0.45515	0.0882371
SAT1	0.454812	0.0885031
HIVEP1	0.454778	0.0885304
WDR6	0.454593	0.0886764
ALG1	0.454192	0.0889938
ETS1	0.454177	0.0890056
DDX19A	-0.454154	0.0890232
ARHGAP30	0.454148	0.0890284
ZFAT1	-0.453903	0.0892227
VAV3	-0.453777	0.0893226
OTUB1	-0.453622	0.089446
CXCL16	0.453617	0.08945
SPEN	0.453579	0.0894796
TLE3	0.453457	0.0895768
FCGBP	0.45337	0.0896463
KLHL7	-0.45328	0.0897175
BCL11A	0.453255	0.0897379
COG1	-0.453016	0.0899282
ZNF808	-0.452963	0.0899709
RBM17	0.452782	0.0901155
TNK2	0.452704	0.0901777
OSTF1	-0.452659	0.0902133
GOLIM4	0.452587	0.0902711
SSBP4	0.45258	0.0902764
MGC15523	0.452567	0.0902868
P53AIP1	0.45255	0.0903008
SNCG	-0.452437	0.090391
DSC3	-0.452375	0.0904404
SPARCL1	0.452332	0.0904754
ANKRD44	-0.452186	0.0905924
PLA2R1	-0.452037	0.090712
WDR61	-0.45201	0.0907336
RRM1	-0.451877	0.0908405
TFCP2L1	0.451723	0.0909637
KIAA0125	-0.451652	0.0910213
ZBTB5	0.451441	0.0911911
PEX14	-0.4514	0.0912245
PCGF3	0.451205	0.091381
CYP24A1	-0.451081	0.0914818
DDOST	-0.450893	0.0916331
HS3ST4	-0.450815	0.0916961
PIN4	0.450746	0.0917521
PLA1A	0.450738	0.0917588
SAMD9	0.450686	0.0918008
GCS1	0.450639	0.0918393
PKP3	-0.450638	0.0918399
ZCCHC3	-0.450525	0.091931
CACNA1I	0.450428	0.09201
PLCG1	0.450375	0.0920532
MCL1	0.450278	0.0921317
HIF1AN	-0.450255	0.09215
ATG4D	0.450008	0.0923506
DMWD	0.449839	0.0924882
TMEM92	0.44971	0.0925937
KLF9	0.449592	0.0926899
TTC31	0.449588	0.0926924
ZNF140	0.449367	0.0928732
RNF12	-0.449356	0.0928822
LOC153577	0.44933	0.0929035
GHR	-0.449234	0.0929815
SLC6A8	-0.448994	0.0931779
ZNF230	0.448972	0.093196
UBAP2L	-0.448408	0.0936578
BTG3	-0.448219	0.093813
SETD2	0.44799	0.0940016
GRIK5	0.447948	0.094036
PCDHB10	-0.44793	0.0940513
RIPK1	0.447918	0.0940607
TUBA1A	-0.447681	0.0942566
CFHR1	0.447663	0.0942708
UAP1L1	-0.447631	0.0942973
PIGH	-0.447628	0.0943002
MBD3L1	0.447574	0.0943442
DNASE1L3	-0.447516	0.0943923
SPPL2B	0.447468	0.0944325
SSU72	-0.447387	0.0944987
ZBTB20	0.447362	0.0945197
MAGI2	0.447217	0.0946397
UBE2E1	-0.447125	0.0947159
ERCC5	0.447095	0.0947405
CAST	-0.447067	0.0947633
ASMTL	-0.447062	0.0947674
PGD	-0.446864	0.0949315
PIGP	-0.446789	0.0949937
MARCKS	-0.446774	0.0950068
FAM5C	0.446719	0.0950519
SCHIP1	-0.446556	0.0951875
ZFYVE21	0.44655	0.0951926
SYT13	-0.446547	0.0951948
FAM89A	-0.446541	0.0951997
A2M	0.446525	0.095213
PPIL1	-0.446504	0.0952302
ACVRL1	0.446484	0.0952469
C10orf27	-0.446352	0.0953572
GAS7	-0.446312	0.0953898
C12orf41	-0.446104	0.0955636
DDX27	0.445609	0.0959758
UHRF1BP1L	-0.445603	0.0959808
CTDSPL	0.445498	0.0960685
TMEM147	-0.445373	0.0961735
TMEM40	-0.445364	0.096181
CSNK1G3	0.445288	0.0962442
UBTD1	-0.445203	0.0963154
KHDRBS3	-0.444788	0.0966632
TTC18	0.444343	0.0970374
DNHD1	-0.444161	0.0971906
TRUB2	-0.444092	0.0972489
CTA-126B4.3	-0.444062	0.0972746
LARP7	0.443981	0.0973423
ADCYAP1	-0.443979	0.0973445
C9orf98	0.443811	0.097486
CREBBP	0.443771	0.0975201
LOC283693	-0.443653	0.0976194
YAP1	0.443557	0.0977005
MRTO4	-0.443487	0.0977601
WDR57	-0.44346	0.0977826
TRAPPC2L	-0.443423	0.0978144
PLCH1	0.443249	0.0979616
RS1	-0.443203	0.0980007
LOC130355	-0.443166	0.0980323
CR1	0.443123	0.0980686
MSH4	-0.443122	0.0980689
ALDH1L2	-0.443016	0.0981592
FAM100A	-0.442884	0.0982713
C12orf10	-0.44285	0.0982998
C6orf174	-0.442785	0.0983553
TP53I13	0.442723	0.0984085
SLC4A8	-0.442583	0.0985271
MLXIPL	-0.442375	0.0987043
ODF2	0.442226	0.0988311
SH3BGRL2	-0.442131	0.0989123
MVD	-0.442003	0.0990213
TMEM160	-0.44198	0.0990412
SYNPO2	0.441887	0.0991206
CNOT2	0.441651	0.0993227
LOC339123	0.441622	0.0993469
DOK6	-0.441622	0.0993472
BSG	-0.441565	0.0993959
C21orf57	0.441511	0.0994422
DDX52	0.441476	0.0994723
CTSB	0.441362	0.0995699
STX1A	-0.441309	0.0996155
MAML2	0.44129	0.0996316
TMEM189	-0.441146	0.0997554
NEDD1	0.44103	0.0998548
MLF2	-0.440489	0.10032
CDC37L1	-0.440445	0.100358
STAT6	0.440436	0.100366
EIF2C2	0.440387	0.100408
FGD3	0.440319	0.100467
GADD45A	-0.440199	0.10057
NOL5A	0.440185	0.100582
COX11	-0.440159	0.100605
TMLHE	-0.440144	0.100617
LARS2	0.439989	0.100752
LOC401805	0.439907	0.100822
ZFP14	0.439875	0.10085
TPM2	0.439808	0.100908
EFHC2	0.439793	0.100921
DHX36	-0.439727	0.100978
BAZ1B	0.439646	0.101048
PAPSS2	0.439637	0.101056
ASB3	0.439493	0.101181
TMEM5	0.439437	0.10123
RNF144A	-0.439334	0.101319
PNPLA4	-0.439281	0.101365
TIAM2	-0.439268	0.101376
C1orf96	-0.439181	0.101452
MPP2	-0.439082	0.101537
RASA4	0.438978	0.101628
GRINA	-0.438891	0.101704
PILRB	0.438822	0.101763
WIPF2	0.438754	0.101823
THYN1	-0.438696	0.101873
SAPS1	0.438684	0.101883
TJP1	0.438664	0.101901
PARP12	0.438476	0.102065
ZKSCAN1	-0.438389	0.102141
CNTNAP4	-0.438154	0.102346
LYPLA1	0.437865	0.102599
KBTBD7	-0.43782	0.102638
KCTD13	-0.437751	0.102699
DGUOK	-0.437603	0.102828
COMMD3	-0.437563	0.102863
C1orf142	-0.437358	0.103043
MYST3	0.437182	0.103198
LOC731069	0.437131	0.103242
RALGPS2	0.436963	0.10339
NUFIP1	-0.436909	0.103438
GRK5	0.436903	0.103443
BCOR	0.43687	0.103472
CLNS1A	0.436806	0.103529
FAM9A	-0.436775	0.103556
ARHGAP19	0.436575	0.103732
DMRTA2	-0.43648	0.103816
C20orf11	0.436441	0.103851
CNBP	-0.436428	0.103862
SLAMF8	0.436337	0.103943
DSE	0.43629	0.103984
FNDC4	-0.436011	0.10423
BEX1	-0.435951	0.104284
LOC152719	0.43583	0.104391
EWSR1	-0.435806	0.104412
ZIC4	-0.435723	0.104486
SRP14	0.435566	0.104625
EPN2	0.435558	0.104632
ATAD3A	-0.435437	0.10474
NRSN2	-0.435386	0.104785
HTATIP	-0.435378	0.104792
ATG3	-0.435259	0.104897
DOC2A	-0.434914	0.105204
ZBTB8OS	0.434913	0.105206
CDH11	0.434851	0.10526
DGCR8	0.434792	0.105313
ELF2	0.434772	0.105331
C4orf39	-0.434736	0.105363
CDC42	-0.434703	0.105392
TIMM44	0.434622	0.105465
FXYD7	-0.434567	0.105514
TMEM106C	0.434563	0.105518
SLC45A4	-0.434515	0.10556
TNRC6B	0.434333	0.105723
DGCR14	-0.434224	0.10582
COL5A3	0.433956	0.10606
TMEM48	-0.433938	0.106076
CPLX1	-0.433925	0.106088
TCN2	0.433911	0.1061
PTPN21	0.433802	0.106198
RECQL	0.433762	0.106234
ZFPL1	-0.433682	0.106306
BACE1	-0.433437	0.106526
CCNJ	0.433406	0.106554
TAL1	0.433118	0.106813
PBRM1	0.433078	0.106848
ANKRD38	-0.433073	0.106853
CCDC90B	-0.432946	0.106968
RASSF8	0.432917	0.106994
ERAP2	-0.432906	0.107004
CEP27	-0.432795	0.107104
CMTM7	0.432756	0.107139
GRPEL1	-0.432645	0.107239
ATP6V0A1	-0.432492	0.107377
RBM3	-0.432385	0.107474
POMP	-0.432312	0.10754
ZFP3	0.432263	0.107584
STOX2	-0.432183	0.107657
RASA1	-0.432057	0.107771
WWTR1	0.432012	0.107811
SELE	0.431673	0.108119
EIF4E2	-0.431666	0.108125
SNW1	0.431656	0.108135
ZNF713	0.431561	0.108221
JTV1	-0.431497	0.108279
MYO7A	0.431471	0.108303
AHSA2	0.431348	0.108414
KCNN3	0.431294	0.108463
IL5RA	0.431208	0.108542
RPL27A	-0.431173	0.108574
HEPH	0.43111	0.108631
KIFAP3	-0.431008	0.108724
CMTM6	0.430923	0.108801
NNMT	0.430777	0.108934
TPD52L2	0.430749	0.10896
RFC2	-0.43069	0.109014
THOC1	0.430667	0.109035
TRIM24	0.430612	0.109085
ZNF594	0.430541	0.10915
GPR137	-0.430519	0.10917
C9orf150	-0.430413	0.109267
LOC401134	0.430285	0.109384
FAM80A	-0.430242	0.109423
FASTKD5	0.430185	0.109476
LCA5	0.430145	0.109512
SNRPA1	-0.430069	0.109582
PEPD	-0.43003	0.109618
H1F0	0.429861	0.109773
RSPO3	-0.429794	0.109834
NOTCH1	0.429745	0.109879
ETFB	-0.429603	0.11001
ARMC7	0.4296	0.110013
UBE2H	-0.429598	0.110015
TSHZ2	-0.42951	0.110095
CHST14	0.429483	0.11012
C1D	-0.429367	0.110227
SLC27A4	-0.429309	0.11028
TRAM2	0.429261	0.110324
CCAR1	0.429207	0.110374
RPL39L	-0.429122	0.110452
APOBEC1	0.429064	0.110506
NARS	-0.429024	0.110542
SPAR	0.428976	0.110587
XRCC3	-0.428719	0.110824
TRIM37	-0.428713	0.11083
LOC647190	0.428712	0.11083
INSIG1	-0.428659	0.110879
CENTD1	0.428577	0.110955
XYLT1	0.428545	0.110984
ARL10	-0.428427	0.111094
ENPP6	-0.428308	0.111204
MGC39584	-0.4282	0.111304
ACTR1B	-0.42806	0.111433
CHD9	0.427836	0.111641
USP12	0.427821	0.111655
SRGAP2	0.42777	0.111703
RBKS	-0.427702	0.111766
IFI30	0.427638	0.111825
MGC9913	0.427563	0.111895
IDI1	-0.427554	0.111903
TNFRSF1B	0.42749	0.111963
SENP7	0.427468	0.111983
AMMECR1	0.427367	0.112077
AMN1	-0.427359	0.112085
CHI3L1	-0.427196	0.112236
MAP2K7	-0.427138	0.112291
CHSY1	0.427089	0.112337
TUBB2B	-0.426994	0.112425
NSDHL	-0.426976	0.112442
ABHD5	0.426928	0.112486
SLC6A13	0.426911	0.112502
PTPN12	0.426902	0.11251
C7orf47	0.426899	0.112514
ING4	0.42684	0.112569
CBFA2T2	-0.426839	0.112569
MKRN1	-0.426778	0.112626
MRFAP1	-0.426758	0.112645
FAM100B	0.426657	0.112739
C21orf86	0.426617	0.112777
PAH	0.42659	0.112802
APOE	0.426585	0.112807
LTBR	-0.426514	0.112874
LOC619208	-0.426461	0.112923
ZNF592	0.426209	0.113159
DDB2	0.426142	0.113221
UBE2I	-0.426033	0.113323
TBRG4	-0.425997	0.113358
GPX3	-0.425994	0.11336
LOC284757	0.425946	0.113405
IFT20	0.425891	0.113457
STOX1	0.425751	0.113589
PCMT1	-0.425454	0.113868
SARS	-0.425436	0.113884
FRS2	0.425338	0.113977
SNORD114-3	0.42525	0.11406
U1SNRNPBP	0.42511	0.114192
ASTN2	-0.425014	0.114282
C18orf50	-0.424825	0.114461
TSN	-0.424808	0.114477
LOC284702	0.424797	0.114487
EIF3EIP	0.424745	0.114536
DHX34	0.424738	0.114542
C9orf140	0.424662	0.114615
C19orf63	-0.424434	0.11483
MANEA	0.424398	0.114864
SV2A	-0.424352	0.114908
CASP4	0.424345	0.114914
GRIA4	-0.424318	0.11494
SLTM	0.424257	0.114998
EFEMP1	0.424216	0.115037
PPID	-0.424137	0.115112
GJA1	0.424094	0.115152
NOTCH2	0.424087	0.115159
EPB41L3	-0.424076	0.11517
RAB6B	-0.424044	0.1152
WDR53	-0.424037	0.115206
DCTN1	-0.424007	0.115235
PTMS	-0.423813	0.115419
CTNNBL1	-0.423803	0.115429
PRSS22	-0.42369	0.115536
TGFBI	0.423649	0.115575
CTNND1	0.423623	0.1156
ACTG1	-0.423588	0.115633
PLEC1	0.423396	0.115816
COPS7A	-0.423361	0.115849
MRPS12	-0.423347	0.115862
ATPIF1	-0.423289	0.115918
C10orf58	-0.423223	0.115981
TIGD1L	-0.423152	0.116048
DC2	-0.423059	0.116137
RNF187	-0.42305	0.116145
LYSMD3	0.423016	0.116178
SLC40A1	0.422958	0.116234
LOC389023	-0.422842	0.116344
ATXN7L1	0.422791	0.116393
GCN1L1	0.422789	0.116395
C4orf23	0.422501	0.11667
FLJ21272	-0.422274	0.116887
PLEKHO1	0.422265	0.116896
GABPB2	-0.42213	0.117025
PURG	0.422036	0.117115
TRAM1	0.422004	0.117146
NECAB1	-0.421766	0.117375
TMEM141	-0.421737	0.117402
ZNF238	0.421715	0.117423
PABPC4	-0.421658	0.117479
RP11-78J21.1	-0.421577	0.117556
LOC751071	-0.421553	0.11758
SPAST	0.42151	0.117621
EPB41L2	0.421307	0.117817
FAM45B	-0.421283	0.117839
SUV39H2	-0.421265	0.117857
DPYSL4	-0.421212	0.117908
SLC9A6	-0.421163	0.117955
AOF2	0.420663	0.118438
CHAF1A	-0.420597	0.118501
BCL7A	-0.420492	0.118603
TMEM136	0.420408	0.118685
SGK269	0.420243	0.118844
ZNF74	-0.420175	0.11891
SYT16	0.420058	0.119024
C10orf46	-0.420017	0.119064
MLKL	0.419884	0.119193
MAP4K4	0.419883	0.119194
ADK	-0.419812	0.119263
IPO8	0.419736	0.119337
C5orf21	-0.419689	0.119382
VTI1B	-0.419679	0.119392
NICN1	0.419642	0.119428
AACS	-0.419391	0.119673
RAD1	-0.41936	0.119703
SURF4	-0.419343	0.119719
ATP9B	-0.419317	0.119744
FTSJ2	-0.41924	0.119819
HNRNPR	-0.419208	0.119851
TPI1	-0.419128	0.119929
TSNAX	-0.419123	0.119934
CCDC21	-0.419069	0.119986
USP11	-0.418925	0.120127
ADAT3	0.418843	0.120207
EMX2	0.418769	0.12028
DAO	-0.418756	0.120292
RBBP9	-0.418518	0.120524
CMTM3	0.41847	0.120572
NFIB	0.418312	0.120727
ATP5E	0.418288	0.12075
SGIP1	-0.418231	0.120806
LOC344595	0.418207	0.120829
KPNA1	-0.418178	0.120857
FLJ32065	-0.418167	0.120868
TMEM2	0.41807	0.120964
NDUFB6	-0.418013	0.121019
C7orf29	0.417963	0.121068
NFU1	-0.417906	0.121125
GSTO2	-0.417808	0.121221
PDCD10	-0.417767	0.121261
TEX9	0.417756	0.121272
EID2	-0.417723	0.121304
FSTL5	0.417619	0.121406
SEC61A1	0.41761	0.121415
HS3ST1	-0.41751	0.121514
TNFAIP3	0.417482	0.121541
ANKRD23	-0.417458	0.121565
ARNT2	0.417351	0.12167
BIN3	-0.417182	0.121837
PON2	0.417148	0.121871
FGD4	0.417136	0.121882
IGHG1	0.417118	0.1219
SFRS15	0.417013	0.122004
HLA-DPB1	0.416884	0.122131
SECISBP2	-0.416801	0.122213
MSR1	0.41675	0.122264
XPNPEP3	0.416559	0.122452
PRKACA	-0.416428	0.122582
SELI	-0.41627	0.122739
FLJ12151	0.416216	0.122792
CDC42EP4	0.416161	0.122846
ARMC8	-0.416145	0.122862
LOC286238	0.416076	0.122931
LOC338328	-0.416071	0.122936
BCAR3	0.416047	0.122959
EPB41L4A	-0.415903	0.123102
ZFAND2B	-0.415875	0.12313
LOC284570	0.415875	0.123131
ZNF445	0.415793	0.123211
GLRX2	-0.415782	0.123223
HAND1	-0.415728	0.123276
C10orf51	0.415488	0.123515
LOC145663	-0.415353	0.123649
LOC728173	-0.41517	0.123831
MCFD2	0.415147	0.123854
TMEM110	0.414803	0.124198
ARL4C	0.414759	0.124242
RAB39B	-0.414739	0.124262
BAZ2B	0.414602	0.124399
ARHGEF6	0.414536	0.124465
POLE3	-0.414474	0.124527
SERINC1	-0.414299	0.124702
OTUD6B	0.414268	0.124734
NFKBIA	0.414256	0.124746
MYH2	0.414252	0.12475
PMS2L1	-0.414222	0.12478
ETHE1	-0.414125	0.124877
KCNIP4	-0.414116	0.124886
AK5	-0.414091	0.12491
OAT	-0.413901	0.125102
SLC38A3	0.413797	0.125206
UNQ830	-0.413664	0.125339
TTF2	-0.413619	0.125385
KIAA1324L	-0.41357	0.125434
FBXL7	0.413559	0.125445
ASXL2	0.413491	0.125513
AARS	-0.41344	0.125565
FLJ12120	0.413192	0.125814
CFL2	-0.413106	0.125902
HES6	0.413094	0.125914
TAF4	0.41307	0.125938
TERF2	-0.413019	0.125989
SH2B3	0.412953	0.126055
AIFM1	0.412897	0.126112
PTPN1	0.41285	0.126159
ZNF581	-0.412838	0.126171
LOC286144	-0.412779	0.126231
H19	-0.412753	0.126257
C19orf39	-0.412751	0.126259
ECOP	0.412669	0.126343
LOC731440	0.412668	0.126343
C17orf79	-0.412636	0.126376
PAK3	-0.412555	0.126458
HECTD1	-0.412442	0.126571
RPL13A	0.412339	0.126677
CENTG2	-0.412167	0.12685
C1orf128	-0.412136	0.126882
TTBK2	-0.412011	0.127009
NOL8	0.411965	0.127055
TMEM185B	-0.411924	0.127096
C13orf18	0.411762	0.127262
DTX1	0.411682	0.127343
EXOSC10	0.411664	0.127361
IVD	0.411612	0.127414
TUBA3C	-0.411543	0.127484
FAM19A2	-0.411442	0.127587
BTBD2	-0.411438	0.127591
CHCHD2	-0.411424	0.127605
FADS1	-0.411396	0.127634
FLT1	0.411382	0.127648
RAB40C	0.411299	0.127732
FLJ20160	-0.41111	0.127925
FLJ31306	0.411052	0.127984
BMS1P5	-0.411039	0.127998
IGF1R	0.411	0.128037
DYNC1I1	-0.410936	0.128102
CTNNA1	-0.410911	0.128128
APOL3	0.410899	0.12814
LOC283914	-0.4108	0.128241
HIG2	-0.410663	0.128381
SALL2	0.410562	0.128484
LRIG3	0.410515	0.128532
KIAA1109	0.410445	0.128604
ARIH2	-0.410384	0.128667
ACSL4	-0.410158	0.128898
HLA-DQB1	0.41014	0.128916
C6orf48	-0.410062	0.128996
RUNX3	0.409915	0.129147
ZC3H11A	0.409836	0.129228
C3orf65	-0.409565	0.129506
SNX22	0.409555	0.129517
ACN9	-0.409545	0.129527
MAP7	-0.40947	0.129604
ATP6V1E1	-0.40942	0.129655
CSPG5	0.409288	0.129791
MAF	0.409047	0.130039
TXNL1	-0.408919	0.130172
VKORC1	-0.408861	0.130231
BTG1	0.408617	0.130483
C17orf71	-0.408334	0.130776
LIN52	-0.408331	0.130779
E4F1	-0.408271	0.130842
DBNDD1	-0.408248	0.130865
RANBP3	0.40807	0.13105
VKORC1L1	-0.407949	0.131175
RPS16	0.40792	0.131205
ACO2	-0.407908	0.131217
LOC285147	-0.407612	0.131525
LOC284804	-0.407597	0.13154
MDN1	0.407504	0.131637
CADM2	-0.40745	0.131693
TMEM14B	-0.407414	0.13173
CYP2U1	0.407344	0.131803
CLEC4A	0.407282	0.131868
CXXC1	0.407178	0.131976
C15orf27	0.407056	0.132104
ICT1	-0.407053	0.132106
NEU3	-0.407019	0.132142
PTPN22	0.407001	0.13216
CCND2	-0.406961	0.132202
ZC3H12C	0.406941	0.132223
SUZ12	0.406928	0.132236
GLRX5	-0.406908	0.132258
C1orf56	-0.406635	0.132542
PCDH17	0.406616	0.132563
CD79A	-0.406543	0.132639
DUSP26	-0.406471	0.132713
FBXO22	-0.406305	0.132887
TMEM34	-0.406286	0.132907
HMOX1	-0.406277	0.132916
MYOCD	0.406212	0.132985
TXNDC1	0.406212	0.132985
RBM38	0.406008	0.133198
ZDHHC11	0.405881	0.133331
FYCO1	0.405852	0.133362
USP10	-0.40576	0.133459
TRAPPC4	-0.405711	0.13351
AUH	-0.405641	0.133583
SSBP2	-0.405493	0.133739
TRIP13	-0.405482	0.13375
ETV3	-0.405405	0.133831
CLDN12	0.405383	0.133854
TGM2	0.405331	0.133909
HMGCS1	-0.40531	0.133931
KLF15	0.40524	0.134004
LOC137886	-0.405142	0.134108
BCLAF1	-0.405075	0.134178
HINT3	-0.404939	0.134321
COX6A1	-0.404906	0.134357
PTPDC1	-0.404896	0.134367
ISOC1	-0.404706	0.134567
TIMM9	-0.404666	0.13461
UBXD4	0.404537	0.134746
DIRAS1	-0.404535	0.134748
LOC284408	-0.404451	0.134837
WDR5B	-0.404421	0.134868
RAB14	-0.404376	0.134915
PDGFA	-0.404327	0.134968
SNAP25	-0.404299	0.134997
PAN2	0.404213	0.135088
SLC16A9	0.404159	0.135145
C15orf15	-0.403902	0.135417
FERMT3	0.403802	0.135523
NUP214	-0.403792	0.135534
C7orf16	-0.403792	0.135534
CDC16	0.40376	0.135567
FLJ14803	-0.403647	0.135688
EDAR	0.403638	0.135697
CIR	-0.403615	0.135722
SPG3A	-0.403602	0.135735
PDCD4	0.403543	0.135798
FBXO27	-0.40354	0.135802
VAV2	0.403421	0.135928
WDR92	-0.403364	0.135988
ID3	0.403348	0.136005
SYN1	-0.403261	0.136098
MKX	-0.403261	0.136098
HSPG2	0.403231	0.136129
RRP1B	0.403073	0.136297
LOC729436	0.403059	0.136313
ZFYVE19	0.403048	0.136324
FLJ11171	0.403043	0.13633
DISP2	-0.402819	0.136568
ZNF319	0.402818	0.13657
RIN1	0.402786	0.136603
NRN1	-0.40268	0.136716
LOC158434	0.402646	0.136753
GSTZ1	-0.402635	0.136764
SLC5A3	0.402608	0.136793
COG6	-0.402588	0.136815
SSFA2	0.402455	0.136956
YY1AP1	0.402264	0.13716
LOC646916	-0.402239	0.137188
KLF13	0.402224	0.137203
TMEM121	-0.402127	0.137307
FOXC1	0.402096	0.13734
ACP5	0.401932	0.137516
FAM98C	-0.401876	0.137576
SYNE1	0.401805	0.137652
ZNF777	0.401792	0.137666
KIAA1328	0.401745	0.137717
CCDC14	0.40167	0.137797
PCNA	-0.401643	0.137826
PQBP1	-0.401616	0.137855
COMMD9	0.401597	0.137875
KCNJ11	-0.401425	0.138059
AEBP1	0.401396	0.138091
ERGIC2	-0.40128	0.138215
MFNG	0.401234	0.138264
CDC14A	0.400901	0.138623
LOC150759	0.400856	0.138671
PDGFRB	0.400833	0.138696
DENND2A	0.400821	0.138709
ASCL1	0.400741	0.138795
ZNF252	0.400613	0.138933
TMEM55B	-0.400609	0.138938
ZNF410	-0.400512	0.139042
NAB1	0.400511	0.139043
PSMD10	-0.400355	0.139212
RER1	-0.400347	0.13922
ZFYVE20	-0.400344	0.139223
ITGA5	0.400259	0.139315
LIME1	0.40025	0.139325
DHRS13	-0.400177	0.139404
LOC399818	-0.400112	0.139474
ABLIM3	-0.399978	0.139619
TFPT	-0.399753	0.139862
SRGN	0.399677	0.139945
PCYT1A	0.399676	0.139946
VARS2	0.399527	0.140107
IER5	0.39943	0.140212
ITGA9	0.399419	0.140224
EDEM2	-0.399359	0.14029
UBE2D1	-0.399309	0.140344
ROCK1	0.399238	0.140421
HMOX2	-0.399209	0.140452
USP21	0.399174	0.14049
CHMP5	-0.399133	0.140535
EGLN2	0.399018	0.14066
MAG1	-0.398996	0.140684
PSMD1	-0.39897	0.140713
FXR2	0.398886	0.140803
ZNF211	0.398874	0.140817
FAIM2	-0.398865	0.140827
C9orf156	0.398829	0.140866
AIFM3	0.398686	0.141022
TRIM39	-0.398662	0.141047
PIN1L	0.398417	0.141315
WBSCR17	-0.398385	0.141349
RIN3	0.398322	0.141419
MICAL2	-0.398315	0.141426
DDX25	-0.398294	0.141449
CUEDC2	-0.397954	0.14182
SDCCAG8	0.397912	0.141866
FAHD1	-0.397856	0.141927
YES1	0.397815	0.141972
LL22NC03-75B3.6	-0.397811	0.141976
KIAA1822	0.397789	0.142001
C6orf65	-0.397747	0.142046
ANP32A	-0.397694	0.142104
LPPR2	-0.397656	0.142146
SLC14A1	0.397656	0.142146
FBXO4	-0.39764	0.142163
CTBS	-0.397555	0.142257
LOC641467	-0.397536	0.142277
STOM	0.397474	0.142345
NLGN4Y	-0.397439	0.142384
MTIF2	0.3973	0.142536
DYNLL2	-0.397293	0.142544
RP11-49G10.8	-0.397163	0.142687
LOC162073	0.397096	0.14276
LOC285026	0.397047	0.142814
NDUFS2	-0.397009	0.142856
KIAA1853	-0.396968	0.142901
C7orf23	0.39696	0.142909
MYEF2	0.396807	0.143078
GTF2I	-0.396783	0.143104
MS4A6A	0.396774	0.143114
TMEM194	0.396769	0.14312
SSTR1	-0.396731	0.143162
LOC400581	0.396683	0.143214
DAG1	0.396514	0.1434
EIF2S1	-0.396458	0.143462
FHL2	-0.396427	0.143496
PMS2L11	-0.396423	0.1435
TMEM111	-0.396378	0.14355
KCTD15	0.396286	0.143652
LOC92017	0.396194	0.143754
LMTK3	-0.396184	0.143764
ATP1B3	0.396175	0.143774
TM7SF3	0.396173	0.143777
IGF2BP2	0.396172	0.143777
OSBPL5	-0.395999	0.143969
COX6A2	-0.395872	0.144108
AFF3	-0.395818	0.144169
ZNF566	-0.395738	0.144257
PSMG1	-0.39571	0.144287
NUCKS1	-0.395664	0.144339
SLCO2B1	0.395618	0.144389
MTDH	-0.39552	0.144498
PPEF1	-0.395508	0.144511
THPO	0.395298	0.144744
YTHDF3	0.395257	0.144789
SUMO4	0.395152	0.144906
OCRL	-0.395139	0.144921
FTO	-0.395098	0.144965
HS6ST3	-0.395031	0.145041
ZNF420	0.39503	0.145042
C14orf167	-0.395028	0.145044
DAZAP2	-0.394951	0.145129
CHMP2A	-0.394925	0.145157
OSGIN2	0.394914	0.14517
ATP6V1D	-0.394827	0.145266
ATP6V1G1	-0.394795	0.145302
CCND3	0.394749	0.145354
LOC285084	0.394375	0.145769
ELAVL4	-0.394348	0.145799
FBN1	0.394272	0.145884
BRCA1	0.394225	0.145937
NUDT13	0.39422	0.145942
TM2D3	-0.394137	0.146035
TAOK2	-0.394128	0.146044
BRD9	-0.394094	0.146083
NPTXR	-0.394087	0.146091
ATG12	-0.394056	0.146125
STAG1	0.394041	0.146142
PIPOX	0.394037	0.146146
ZCCHC14	0.393969	0.146223
SBF2	0.393777	0.146437
KIAA1147	0.393652	0.146576
OTUD7A	-0.393598	0.146637
SLC39A14	-0.39359	0.146646
RC3H1	0.393551	0.146689
NCAPG2	-0.393542	0.1467
COL16A1	0.393482	0.146767
GPRASP2	-0.393478	0.146771
RNF135	0.393469	0.146781
FOXF2	0.393437	0.146817
FBXL10	-0.393284	0.146988
ZNF546	0.393193	0.14709
TBC1D10B	-0.393113	0.147179
TMEM97	-0.393076	0.147221
RSPRY1	0.39284	0.147486
GALNT5	0.392758	0.147578
LOC286109	0.392754	0.147582
RAPGEF2	0.392711	0.147631
RPLP2	0.392657	0.147692
RUFY1	0.392617	0.147736
RAD51C	-0.392614	0.14774
MKI67IP	-0.392437	0.147939
FIBP	-0.392372	0.148012
USP25	0.392283	0.148112
ZNF786	-0.392264	0.148133
MRPL37	-0.39225	0.148149
MS4A7	0.392239	0.148161
C5orf33	0.39219	0.148217
CEBPG	0.392102	0.148316
ZNF641	0.39207	0.148352
STARD13	0.391817	0.148638
EIF2A	-0.391674	0.148799
TMEM100	0.391633	0.148845
KLHL4	-0.391581	0.148904
CREBL1	0.391579	0.148906
KCNK6	-0.391505	0.14899
WHDC1L1	-0.391505	0.14899
PNMA3	-0.39142	0.149086
LSM2	-0.391411	0.149096
MBD6	0.391397	0.149112
C11orf49	0.391387	0.149123
NASP	0.391304	0.149217
RECQL5	-0.3913	0.149221
BCL2L13	-0.391277	0.149248
GTF3C1	0.391244	0.149285
MGC15634	0.391179	0.149358
NRG2	0.391109	0.149438
HEG1	0.39108	0.149471
POLR3GL	0.391061	0.149491
ATP1A3	-0.391027	0.149531
C1orf52	-0.390999	0.149562
LOC440983	-0.390859	0.149721
C17orf28	-0.390839	0.149743
PPP2R1B	0.390786	0.149803
PHC1	0.390631	0.14998
IGHM	-0.390575	0.150043
AXUD1	0.390489	0.150141
FAM49B	-0.39034	0.15031
VSIG1	-0.390255	0.150407
ID2	-0.39009	0.150594
PSCD1	0.389963	0.150739
C14orf172	-0.389945	0.15076
SLC39A4	-0.389942	0.150764
ZNF17	0.389871	0.150844
GNPNAT1	-0.389825	0.150896
WDR51B	-0.389806	0.150918
BCL3	0.3897	0.151039
GNG7	0.389624	0.151125
ZMIZ1	0.389622	0.151128
USP40	0.389568	0.15119
IRS1	-0.38956	0.151199
C5orf27	-0.389503	0.151263
BRSK2	-0.389467	0.151305
YIPF5	-0.389455	0.151319
CENTB1	-0.389409	0.151371
ATP5G3	-0.389405	0.151376
RNF113A	-0.389389	0.151394
ST13	-0.389361	0.151426
LSM14B	-0.389309	0.151485
MAPRE3	-0.389261	0.15154
TFG	-0.388748	0.152127
LOC158301	-0.388691	0.152193
DIS3L2	0.38865	0.15224
FLJ44342	0.388637	0.152255
MAP3K8	0.388608	0.152287
DRAM	0.388603	0.152293
PAN3	0.388599	0.152298
AGBL1	0.388577	0.152323
MPHOSPH6	0.388368	0.152564
MZF1	0.388343	0.152592
AP3D1	-0.388333	0.152603
SV2B	-0.388289	0.152654
ZNF280B	-0.388114	0.152855
LRRC41	-0.388029	0.152952
CHD1	0.387901	0.1531
MAP1LC3A	-0.387841	0.153169
PALLD	0.387797	0.15322
WRN	0.387777	0.153243
HIST2H2BE	0.387753	0.15327
U2AF2	0.387702	0.153329
NIN	0.387614	0.153431
C16orf80	-0.387608	0.153438
ZNF25	-0.387579	0.153471
ALPK1	0.387553	0.153501
PCDHB15	-0.387486	0.153578
SARM1	0.387457	0.153612
CPEB1	-0.387339	0.153748
RBM9	-0.387324	0.153766
KLHL2	0.38731	0.153781
ZNF226	-0.387055	0.154076
PCDH11Y	-0.386971	0.154173
C20orf74	0.386955	0.154191
LHX6	0.386947	0.154201
C10orf132	0.386834	0.154332
TMEM132A	0.386651	0.154544
ELL	-0.386595	0.154608
ATAD1	-0.386572	0.154635
SLC13A5	0.386533	0.15468
ATP10B	0.386459	0.154766
MRPL24	-0.38642	0.154811
CLRN1	0.386414	0.154818
FDX1L	-0.386401	0.154833
LRRC8B	-0.386274	0.15498
CYP2E1	-0.386251	0.155007
LSM14A	0.386114	0.155166
PPHLN1	-0.386052	0.155238
DAGLB	-0.385927	0.155383
LOC790955	0.385867	0.155453
LOC730092	0.385839	0.155486
HDLBP	-0.385772	0.155564
RBM43	-0.385755	0.155584
UBA7	0.385673	0.155678
R3HCC1	-0.385643	0.155714
LRCH2	0.385611	0.155751
LOC339984	0.385555	0.155817
SOCS4	0.385552	0.15582
ASNA1	-0.385478	0.155906
LOC51057	-0.385462	0.155925
SPIRE2	0.385416	0.155978
TPTEps1	0.385201	0.156228
CYR61	0.385195	0.156236
3.8-1	0.385188	0.156244
EPS8	0.385179	0.156255
PLCXD1	0.385125	0.156317
NEGR1	-0.384996	0.156468
POT1	-0.384995	0.156469
GAS2	-0.384845	0.156645
PRKAG1	-0.384824	0.156669
KLHDC1	-0.384816	0.156678
GPC6	0.384723	0.156787
CSNK2B	-0.384602	0.156929
DAXX	0.384581	0.156953
POLR3G	0.384533	0.157009
FAM116A	0.384444	0.157113
ZNF605	0.384434	0.157126
LASS5	-0.384282	0.157304
C7orf53	0.384175	0.157429
FAM60A	0.384166	0.157439
NYD-SP21	0.383918	0.157731
PYHIN1	0.383855	0.157804
AMZ2	0.383782	0.15789
ASB8	-0.38373	0.157951
TSHZ3	-0.383694	0.157993
FBXW12	0.383682	0.158008
DIRC2	0.383599	0.158106
DPYSL5	-0.383573	0.158136
FKBPL	0.383466	0.158262
IRX2	-0.383432	0.158302
TLE2	-0.383248	0.158518
GHRL	-0.383126	0.158662
CEP164	0.383098	0.158695
APLN	-0.383096	0.158697
SOX7	0.383057	0.158744
UBE2B	-0.382995	0.158816
DKFZP564O0523	-0.382976	0.158839
SULT1A1	-0.382967	0.158849
PNMT	0.382856	0.158981
GRAMD3	0.382782	0.159068
ZNF701	-0.382779	0.159071
RP1-27O5.1	0.382737	0.159121
[truncated: 12,100 more rows]

## Sheet: DEX_impairment_FC
Gene	CorrImpair-FC	PvalImpair-FC
GINS1	-0.797009	0.000374039
ACADM	0.774073	0.000706604
ATAD3B	0.764014	0.000913469
C8orf48	0.755932	0.00111307
EFTUD2	-0.755583	0.00112242
CLUAP1	-0.750913	0.00125382
SF3B2	-0.747178	0.00136761
FAT	0.746259	0.00139684
TMOD1	-0.746166	0.00139982
RPAP2	-0.739737	0.00161915
CLDN14	0.739008	0.00164565
CA9	0.736469	0.00174074
PRSS23	-0.735467	0.0017795
CLRN1	0.733636	0.00185205
LOC90379	-0.733295	0.00186582
LOC283270	-0.73189	0.00192345
GZMB	0.731167	0.00195366
IHPK2	-0.731064	0.00195797
KIAA0841	0.730495	0.00198204
GPR125	0.72821	0.00208116
C9orf68	-0.725604	0.00219898
C8orf32	-0.725191	0.00221813
ANAPC7	0.725047	0.00222483
XPR1	0.724089	0.00226991
SULT1A2	-0.723148	0.00231486
ELSPBP1	0.72209	0.00236625
TSHB	0.721562	0.00239225
MRPL47	0.720022	0.00246939
C8orf40	-0.718514	0.00254681
C6orf134	0.718085	0.00256921
LOC391845	0.718071	0.00256993
STBD1	-0.716651	0.00264516
CIRH1A	-0.714234	0.00277729
HOXB9	0.711502	0.00293288
TRIM28	-0.710553	0.00298848
DOLPP1	0.709706	0.00303892
STEAP1	-0.708662	0.00310194
FMOD	-0.708035	0.00314026
DAGLB	-0.704908	0.00333723
KRT38	0.702547	0.0034923
LOC284080	0.702329	0.00350696
LOC149692	0.701441	0.00356696
CTPS	-0.701289	0.00357731
ASB14	0.699871	0.00367504
DCP2	-0.699867	0.00367536
HEPH	0.697733	0.00382641
C20orf117	0.693456	0.0041441
LOC729436	0.691194	0.00432044
PRR16	-0.690823	0.0043499
C6orf54	0.690081	0.00440931
CDC37	-0.689997	0.0044161
NR4A3	-0.688281	0.00455617
ARMC7	0.688123	0.0045692
FGFR3	0.687794	0.00459653
GRIPAP1	-0.687245	0.0046424
LRRC18	0.686811	0.00467895
ORC4L	-0.68634	0.00471881
ZNF230	0.685159	0.00482003
LRP4	0.684678	0.00486179
C12orf41	-0.684575	0.00487073
ATG4D	0.683618	0.0049547
TRAF3IP2	-0.683577	0.00495832
MID2	0.683248	0.00498743
KIAA0146	-0.683248	0.00498744
ZNF364	-0.682914	0.00501714
PXT1	-0.681258	0.00516665
MCM3	-0.679419	0.00533669
CUL5	0.678157	0.00545597
C16orf57	-0.677892	0.00548125
MEF2A	-0.677807	0.0054894
COL20A1	0.677403	0.00552816
TCEAL4	-0.676534	0.00561242
ODF2L	-0.675551	0.00570886
GSPT2	-0.675538	0.00571014
FAM33A	0.675536	0.00571031
ZNF202	0.675512	0.00571271
UBE2Z	0.675374	0.00572641
NEK2	-0.67507	0.00575651
IRF2BP1	-0.674403	0.0058232
DDB2	-0.674185	0.00584508
DDX51	-0.673262	0.00593855
FLJ32575	0.673204	0.00594453
LRRC46	-0.672882	0.00597739
MEF2D	-0.672835	0.00598219
WWC3	0.672823	0.00598345
MGC33894	0.672105	0.00605738
LOC149837	0.671943	0.00607416
RBM19	0.670812	0.00619249
SIAH2	-0.670499	0.00622551
BMP7	0.670054	0.00627268
C1orf56	0.669817	0.00629795
LGALS14	0.669268	0.00635684
C1S	-0.669168	0.00636755
MTRF1	-0.669095	0.00637541
PITRM1	-0.668671	0.00642121
HDAC1	0.668289	0.00646275
LOC728568	0.667346	0.00656616
SLC17A5	-0.666609	0.00664784
MED10	-0.665603	0.00676071
OR2B2	0.66472	0.00686096
RYK	0.662879	0.00707372
RAB7A	0.66284	0.00707828
PSAPL1	0.662518	0.00711604
PRC1	-0.662465	0.00712229
HDAC10	-0.662381	0.00713221
NOD1	-0.662056	0.0071706
KLF15	0.661793	0.00720163
RAB10	0.661715	0.00721093
MAP1LC3B	-0.661696	0.00721322
HIST3H2A	-0.661666	0.00721675
NDUFA9	-0.660939	0.00730362
GMPS	-0.660891	0.00730938
AFG3L2	-0.659585	0.00746745
TSR1	-0.659551	0.0074716
HAND1	0.659551	0.00747161
RAB1B	0.658649	0.00758241
OPRM1	0.657458	0.00773064
C2orf40	-0.656991	0.00778943
ZNF545	-0.656863	0.00780556
PYROXD1	0.656585	0.00784073
GPR161	0.656549	0.00784533
DCHS1	0.656471	0.00785528
LOC221272	-0.656312	0.00787551
LARP2	0.656246	0.00788387
FLJ36031	0.656088	0.00790394
BCL2	0.656013	0.00791353
MRPL39	-0.655753	0.00794682
INSL5	-0.655455	0.00798515
FCAR	0.655129	0.0080271
CSRP2BP	-0.655024	0.00804072
WDR91	-0.654608	0.00809472
ULBP1	-0.65439	0.00812306
DENND4A	-0.654039	0.00816895
NCAN	0.652714	0.00834399
WIBG	0.652613	0.00835743
SGMS2	-0.652424	0.00838263
EMX2OS	0.652265	0.00840388
TYRO3	0.652223	0.00840958
PARP2	-0.652011	0.00843795
PPRC1	-0.65187	0.00845701
ANKRD22	0.651855	0.00845892
THYN1	-0.651835	0.00846167
STK11	0.651073	0.00856473
SH3RF1	0.650939	0.00858299
HEXB	-0.650528	0.00863912
SEC13	-0.65015	0.00869092
CASC1	-0.649034	0.00884544
PROS1	-0.648657	0.00889819
ITK	0.647943	0.00899858
CEACAM4	0.647689	0.00903453
ZNF614	0.647642	0.00904114
CCDC75	-0.647473	0.0090652
PSMD4	-0.646954	0.0091392
IPO8	0.646929	0.00914272
MAD2L1BP	-0.646577	0.00919318
PRO1073	0.64634	0.00922737
NRBP1	-0.646127	0.00925804
GBL	0.645912	0.00928909
KRTAP8-1	0.645609	0.0093331
PSMA7	-0.645569	0.00933888
ZNF175	0.645555	0.00934098
EMILIN3	0.645225	0.00938905
LOC149448	0.645143	0.00940106
KIAA0101	0.645141	0.00940139
CENPK	-0.644922	0.00943335
MYO1G	0.644413	0.00950822
TOX2	-0.644193	0.0095407
HERPUD1	-0.644017	0.00956687
SCN10A	0.64285	0.00974099
AUTS2	0.642712	0.0097618
LOC339804	-0.642558	0.009785
TAF7	-0.641649	0.00992285
REL	-0.641436	0.00995533
PRF1	0.641242	0.00998515
C12orf10	-0.641216	0.00998911
BACH2	0.641196	0.00999211
C17orf57	0.641093	0.010008
MRPS35	-0.640504	0.0100988
CD80	0.640257	0.010137
C5orf26	-0.64011	0.0101597
SOD2	-0.639422	0.0102671
C1orf163	-0.639375	0.0102745
CHDH	0.639056	0.0103246
FLOT1	-0.638745	0.0103735
HOM-TES-103	-0.638558	0.0104031
ASNS	-0.638536	0.0104065
GPX3	-0.638459	0.0104188
RPP21	-0.638363	0.010434
C6orf105	0.637653	0.010547
EIF1B	-0.637259	0.0106103
SND1	-0.637197	0.0106203
STX10	0.637109	0.0106343
EPC2	0.63695	0.01066
NARF	-0.636943	0.0106612
NXF1	-0.63687	0.010673
FLJ21408	0.636268	0.0107705
VPS33A	-0.635605	0.0108786
GMPR2	-0.635369	0.0109174
MTA3	-0.635335	0.010923
FDXR	-0.634952	0.0109861
SFRS7	-0.633793	0.0111787
IRAK4	-0.633605	0.0112102
SSTR2	-0.633535	0.0112219
ZNF740	0.633225	0.011274
SUZ12	0.632706	0.0113617
DHX16	-0.632053	0.0114728
ZC3H10	0.632011	0.0114801
TLOC1	0.631707	0.011532
HOXB5	0.631136	0.0116303
NRG3	-0.631026	0.0116493
TCF7	0.631017	0.0116509
UQCC	-0.630995	0.0116546
C20orf7	-0.630937	0.0116647
PAQR8	0.630818	0.0116852
GABRG1	0.630729	0.0117007
GLOD4	-0.630378	0.0117618
FBXL11	0.630326	0.0117708
C14orf135	-0.629964	0.011834
EBP	-0.629928	0.0118402
C6orf35	-0.629242	0.0119608
SEC22C	0.629177	0.0119723
PISD	-0.62917	0.0119735
ZHX1	0.628531	0.0120868
TSR2	-0.628388	0.0121121
POU2F1	0.627855	0.0122075
EIF3D	-0.627835	0.012211
GPAM	0.627694	0.0122364
KLHL24	0.627537	0.0122645
SLC15A2	0.627436	0.0122828
MAN1C1	-0.627409	0.0122876
GNA12	0.627289	0.0123091
NDRG2	0.627113	0.012341
NDUFA4L2	-0.627075	0.0123477
ARMC1	0.62702	0.0123578
MCAT	-0.626539	0.012445
SPCS2	0.626391	0.012472
MAD2L1	-0.626072	0.0125301
ABCC13	0.626071	0.0125305
TMEM55B	-0.625953	0.012552
LOC730227	0.625481	0.0126386
UNQ9391	0.62547	0.0126407
SLC25A16	0.625402	0.0126532
NDUFA13	-0.624652	0.012792
FLJ27505	0.624107	0.0128936
SAPS2	-0.623596	0.0129893
RUNDC1	-0.623507	0.0130062
PSMD6	-0.62342	0.0130225
POU3F2	0.622905	0.0131198
MYO10	0.622791	0.0131416
PPP1CC	0.622455	0.0132053
TUSC4	-0.6222	0.013254
FAM12A	0.622006	0.0132911
PFKP	-0.621767	0.0133368
OR5U1	0.621732	0.0133437
IL18BP	-0.621107	0.0134641
AKR1D1	0.620448	0.013592
DZIP3	-0.6199	0.0136991
AYP1p1	0.619243	0.0138283
LOC200609	0.619239	0.0138291
EZR	0.619091	0.0138584
NIF3L1	-0.61854	0.0139676
NDUFV1	-0.618461	0.0139833
COL4A6	0.618254	0.0140246
RFC2	-0.618002	0.014075
ALAS1	-0.617937	0.0140879
VPS26B	-0.617911	0.0140932
PEBP1	-0.617887	0.014098
CSNK2A2	-0.617879	0.0140995
LOC92345	-0.617719	0.0141316
CEP27	-0.617579	0.0141597
M6PR	-0.617529	0.0141698
SLC22A16	0.617295	0.0142169
C19orf22	0.617163	0.0142437
PON2	0.616679	0.0143416
FZR1	-0.616568	0.0143641
DNAJA3	-0.616523	0.0143734
ATG4B	-0.61643	0.0143922
CENPC1	-0.61604	0.0144717
CCNB1IP1	-0.616015	0.0144769
PIGH	-0.615732	0.0145349
IGLV2-14	0.615646	0.0145526
ZFP28	-0.615397	0.0146038
CNPY4	0.615047	0.014676
CD200	-0.614896	0.0147072
COPS2	-0.614876	0.0147112
NFKB1	0.614872	0.0147122
FUT10	0.614562	0.0147765
GCDH	0.614501	0.0147891
PSMD14	-0.614376	0.0148152
CUL1	-0.614272	0.0148369
YDD19	-0.614255	0.0148404
DAP3	-0.613952	0.0149037
MRPL18	-0.613853	0.0149244
ASL	-0.613711	0.0149541
PRKG2	0.613375	0.0150247
XYLT1	0.613364	0.0150269
GFPT1	-0.61283	0.0151397
HDGFL1	0.612805	0.0151451
LRP6	0.612018	0.0153125
MTHFD1L	-0.612008	0.0153146
ITGB8	0.611982	0.01532
LOC554203	0.611922	0.015333
KCTD2	-0.611726	0.0153749
CTA-126B4.3	-0.611481	0.0154275
PSTK	-0.611437	0.0154369
TOPBP1	-0.611203	0.0154872
LDHA	-0.610913	0.0155498
CD302	0.610834	0.0155668
ZFP30	-0.610634	0.0156102
DOCK6	0.610536	0.0156316
DPH4	0.610304	0.0156819
NUFIP1	0.609832	0.0157848
INTS8	0.609804	0.015791
2'-PDE	0.609551	0.0158465
FBXO46	0.609307	0.0159
DDX20	-0.609136	0.0159376
ELAC2	-0.608965	0.0159754
IL17D	0.608939	0.0159811
LOC253962	0.608834	0.0160042
CCDC57	0.608752	0.0160222
RPAP1	0.608543	0.0160686
PTPRS	0.60841	0.0160981
TMEM184B	0.608248	0.0161341
PTHR1	0.608113	0.0161641
MGC12966	-0.60786	0.0162205
UBE3B	-0.607572	0.016285
LOC284570	0.607326	0.0163402
MAK10	-0.607181	0.0163727
OTUB1	-0.607092	0.0163927
ZNF12	-0.607071	0.0163975
STAG1	0.606792	0.0164604
SGOL1	0.606678	0.0164861
PFDN5	-0.606086	0.0166204
C10orf27	0.605779	0.0166904
CNOT10	-0.605574	0.0167371
CFL1	-0.605388	0.0167799
CCHCR1	-0.605299	0.0168003
FAM44B	-0.604853	0.0169027
XIST	0.604838	0.0169061
LOC285401	0.60471	0.0169359
HMX2	0.604666	0.0169458
FLJ43080	-0.604491	0.0169864
C1orf144	0.604249	0.0170425
SUMO3	-0.604088	0.0170798
TBC1D13	0.604078	0.0170821
IL12RB1	0.604022	0.0170951
CARD9	-0.603758	0.0171566
ZNF436	0.603311	0.017261
TRO	-0.603227	0.0172807
ZNF510	-0.603195	0.0172883
DMWD	0.603077	0.017316
G0S2	0.603023	0.0173287
CSNK1D	-0.602963	0.0173426
ZNF179	-0.602838	0.0173722
TNRC8	-0.602831	0.0173737
CCDC25	-0.602691	0.0174068
YY1	0.602579	0.0174332
DCTN1	-0.602505	0.0174506
SRPR	-0.602472	0.0174583
DSN1	-0.602263	0.0175079
PDK1	-0.602247	0.0175117
B3GALTL	0.602142	0.0175366
TBC1D14	0.602055	0.0175572
MLC1	0.601918	0.0175896
C22orf13	0.601615	0.0176617
CHST10	0.601343	0.0177267
SRXN1	-0.601212	0.017758
YIPF5	-0.601019	0.0178044
VHL	0.600994	0.0178104
ARHGAP5	0.60079	0.0178593
C1orf71	-0.600641	0.0178953
FLJ11506	-0.600515	0.0179255
YPEL4	-0.600489	0.0179318
CHST12	0.60037	0.0179605
KIAA2018	0.60033	0.0179702
TUBB1	0.600278	0.0179829
ALG2	-0.600048	0.0180385
ZNF423	0.599993	0.0180517
NUPL2	-0.59987	0.0180815
HCN2	-0.599784	0.0181024
GLI3	0.599749	0.0181111
PSCD2	-0.599669	0.0181303
GJA1	0.599669	0.0181304
VCP	-0.599539	0.0181621
ACSS1	0.599416	0.018192
LOC150837	0.599099	0.0182695
TMEM103	0.598979	0.0182989
LOC283902	0.598869	0.018326
ERCC3	-0.598526	0.0184102
C10orf38	0.598065	0.0185238
BLVRB	-0.597752	0.0186013
RPS4Y1	-0.597504	0.0186631
LYSMD1	0.597437	0.0186796
CEP76	-0.597428	0.0186819
ZFR	0.597155	0.01875
NFIA	0.597062	0.0187731
KIAA1012	0.596768	0.0188467
MGC9913	0.596614	0.0188855
FAM82A	-0.596565	0.0188976
LMAN1	0.59649	0.0189164
SLC4A5	0.596317	0.0189599
HIST1H4C	0.596152	0.0190016
LOC340085	0.596124	0.0190086
HCFC1	0.595824	0.0190845
C3orf38	-0.595616	0.0191372
DSCR3	-0.595479	0.0191718
MAOB	-0.595438	0.0191823
CCDC80	-0.595411	0.019189
SPTLC1	0.595394	0.0191935
C10orf72	0.595266	0.0192259
FZD4	0.595199	0.0192431
KBTBD10	0.595131	0.0192604
TEX261	0.594819	0.0193399
PSMD1	-0.594448	0.0194349
AMDHD1	0.594372	0.0194544
CAMK2D	-0.594298	0.0194734
RER1	-0.594248	0.0194863
HCG11	-0.594144	0.0195131
KIAA0082	0.593448	0.0196929
GPR44	0.593264	0.0197407
CCL19	-0.593233	0.0197486
DNASE1L3	0.59319	0.0197598
GLT8D2	-0.592988	0.0198124
FREM1	0.592958	0.01982
MKRN2	-0.592943	0.019824
ATF7IP2	-0.592815	0.0198573
FZD8	0.592678	0.0198932
CHST8	0.592661	0.0198975
ERAP2	-0.592376	0.0199722
ARHGAP9	-0.59228	0.0199972
SMAP1	-0.592186	0.0200219
EXOSC7	-0.591961	0.020081
CDV3	-0.591951	0.0200838
LOC653284	-0.591611	0.0201733
GPR160	-0.591597	0.020177
WDR65	0.591499	0.020203
XDH	0.591418	0.0202244
HOXC12	0.591294	0.0202571
HIPK1	0.59119	0.0202846
C9orf89	-0.591047	0.0203227
ALDH1A3	-0.590983	0.0203398
C17orf63	0.590878	0.0203676
BCL2L11	0.590605	0.0204404
PIP5K1A	0.590589	0.0204444
FAM19A5	0.590535	0.020459
KCNK12	0.590475	0.020475
MAP3K13	-0.590173	0.0205557
TMEM160	-0.590102	0.0205747
CDK4	0.590067	0.0205842
C1orf41	-0.59003	0.0205941
C1orf57	-0.589617	0.020705
TSPAN32	0.589215	0.0208136
DDIT4L	0.589122	0.0208387
ANKS3	-0.588936	0.0208891
OSBP	-0.588913	0.0208953
GSTM4	-0.588911	0.0208957
DGKG	0.588441	0.0210237
TUFT1	-0.588251	0.0210754
C1orf128	-0.588046	0.0211313
FANCI	-0.587372	0.0213163
RP13-122B23.3	0.58728	0.0213418
CENTD2	0.587234	0.0213544
LPP	0.587204	0.0213625
FAM120B	-0.587202	0.0213633
SH3MD4	0.587137	0.0213811
DARS2	0.586824	0.0214676
PTGER3	-0.586805	0.0214728
LGALS8	-0.586741	0.0214906
LOC646278	0.58668	0.0215075
LOC283951	-0.586613	0.021526
LOC729839	0.586547	0.0215443
ACIN1	-0.586331	0.0216044
NUP62	-0.586216	0.0216365
NFRKB	-0.585995	0.0216981
IL16	0.585968	0.0217057
PDCD2L	-0.585899	0.0217248
MAEL	-0.585072	0.021957
KIAA1199	-0.585038	0.0219665
SYT6	0.584649	0.0220762
DRD1IP	-0.584561	0.0221011
RAB39	0.58429	0.0221779
G6PC2	0.584245	0.0221908
ARRB1	0.584103	0.0222311
ZNF32	0.584046	0.0222472
CXCL9	0.583744	0.0223332
C5orf24	0.583636	0.0223641
RPAP3	-0.583572	0.0223824
ZNF74	-0.583557	0.0223866
PRDX5	-0.583511	0.0223998
RGS2	-0.58343	0.0224229
ABHD10	0.583245	0.0224759
PRPF40B	-0.583167	0.0224983
OPTN	-0.583114	0.0225136
GLTSCR1	-0.582833	0.0225943
KLK5	0.582643	0.022649
DFNA5	-0.582638	0.0226505
RASGRP2	-0.582623	0.022655
FLJ12355	0.582248	0.0227632
DDX25	-0.582148	0.0227921
PDE1B	-0.581692	0.0229246
DDX47	-0.581538	0.0229696
PEX13	-0.58122	0.0230624
DAB2IP	0.580958	0.023139
LIG1	-0.580884	0.0231606
RIOK2	-0.580721	0.0232085
USP9X	0.58029	0.0233353
DYRK1A	-0.580287	0.0233365
ZNF462	0.580022	0.0234146
RMND5B	0.579814	0.0234762
BTBD10	-0.579702	0.0235094
SYDE1	0.579679	0.0235163
SS18L2	-0.579637	0.0235288
PANK4	-0.57944	0.0235873
PSMB4	-0.579285	0.0236333
NCOA4	0.579252	0.0236432
LOC51057	0.579179	0.023665
LRRC44	0.579013	0.0237144
MRPL22	-0.578934	0.0237382
SUMO2	0.578802	0.0237776
ZNF557	0.578763	0.0237892
PGLYRP4	0.578543	0.0238553
ALDH6A1	0.578395	0.0238995
C19orf55	0.578063	0.0239995
C3orf19	-0.578051	0.0240032
C9orf126	-0.577886	0.0240531
DDX10	-0.577819	0.0240731
ZNF100	0.577752	0.0240935
CCT8	-0.5777	0.024109
FRS2	0.577587	0.0241434
LOC285986	0.577489	0.0241731
LIAS	-0.576978	0.0243282
SLC25A3	-0.576976	0.0243289
VAMP1	-0.576614	0.0244393
FBXO6	-0.576419	0.0244988
RAB24	-0.576305	0.0245339
ZNF14	0.576068	0.0246064
GALNT13	0.575907	0.024656
VDAC2	-0.575862	0.0246699
MID1	0.575604	0.0247493
ZCCHC9	-0.575542	0.0247685
MYST3	0.575539	0.0247693
LOC149478	-0.57549	0.0247845
LRRK1	-0.575392	0.0248148
ASB8	0.575368	0.0248221
CCDC5	-0.575081	0.024911
ARPM1	-0.575027	0.024928
SCRIB	0.574732	0.0250194
C1orf149	-0.574353	0.0251377
NDUFAB1	-0.574253	0.0251689
CCDC47	-0.574155	0.0251994
FUBP3	0.574103	0.0252158
PET112L	-0.573783	0.0253161
CDKN2C	0.573652	0.025357
SNX16	0.573607	0.0253712
SLC25A12	-0.573552	0.0253887
EMID1	0.573345	0.0254538
C9orf40	-0.573285	0.0254726
ATP1A2	0.57323	0.0254901
GRIP2	0.573224	0.0254919
PANK2	-0.573136	0.0255196
MTHFR	0.573097	0.025532
KIAA1704	-0.572884	0.0255992
UTP18	-0.572861	0.0256066
ZNF718	-0.572681	0.0256636
LAIR2	0.572667	0.0256681
FLJ38576	0.57265	0.0256735
WDR1	-0.572584	0.0256945
MUT	0.57254	0.0257084
UBAP2	0.572411	0.0257493
IFNA16	0.572259	0.0257978
ZFHX4	0.572214	0.0258121
LOC653319	-0.572062	0.0258607
PSMC5	-0.571816	0.0259392
EIF2AK3	-0.571657	0.02599
CCDC127	-0.571347	0.0260893
TTBK2	-0.571347	0.0260895
CHFR	0.571253	0.0261197
LY6G5C	0.57102	0.0261946
XTP3TPA	-0.570966	0.026212
ASCL1	0.57094	0.0262203
C6orf204	0.570897	0.0262341
SDCCAG10	0.570765	0.0262767
BTG4	0.570764	0.0262772
HCG2P7	0.570748	0.0262821
TNPO1	0.570608	0.0263275
C16orf7	-0.570576	0.0263379
RBM45	0.570281	0.0264334
MCM6	-0.57013	0.0264824
ZNF136	-0.569949	0.0265412
SMARCC1	0.569594	0.0266569
LOC150763	-0.569556	0.0266694
SNRPA1	-0.56955	0.0266711
ZNF643	-0.569022	0.0268441
PRR11	0.568852	0.0268999
CDK7	-0.56871	0.0269466
HDX	-0.568517	0.0270102
TRIM32	-0.568375	0.0270571
SLC6A14	0.56828	0.0270885
DMC1	0.568166	0.0271262
RNF187	-0.568149	0.0271318
BCAM	0.567995	0.0271826
POLE3	-0.567672	0.0272899
LOC116236	-0.567364	0.0273924
N-PAC	-0.567354	0.0273955
2011-09-06	-0.567136	0.0274685
KIAA0586	0.567061	0.0274935
MYST2	-0.566969	0.027524
BUD31	-0.566841	0.0275669
KIAA1822	0.566814	0.027576
C9orf86	0.566705	0.0276125
RARB	0.566573	0.0276567
WDR8	-0.566559	0.0276615
YPEL5	-0.566496	0.0276825
FGD4	0.566427	0.0277059
SLC34A1	0.566353	0.0277308
TANK	-0.56631	0.0277451
BCL2L13	-0.566304	0.0277472
FAM62A	-0.566169	0.0277927
GTF2B	-0.56598	0.0278562
LRRC8C	0.565923	0.0278756
LOC222070	0.565721	0.0279438
ABAT	0.565363	0.0280652
FBXO18	0.565305	0.0280849
AGMAT	0.565185	0.0281256
MAGEL2	-0.56506	0.0281682
ZNF91	-0.564931	0.0282122
PEX5	0.564857	0.0282373
TNFSF9	-0.564562	0.0283379
SLBP	-0.564479	0.0283664
XRCC1	-0.564378	0.0284009
EIF4A3	-0.564267	0.0284389
JMJD1B	0.564203	0.0284608
C1orf61	0.56417	0.028472
KRT2	0.564083	0.0285022
P117	-0.563985	0.0285356
WDR93	0.563892	0.0285678
ZNF564	-0.56379	0.0286029
PSMB3	-0.56371	0.0286303
AAAS	-0.5636	0.0286682
LRSAM1	-0.563369	0.028748
RSF1	0.563328	0.0287623
IL22RA1	0.563269	0.0287824
NSD1	0.563198	0.0288072
B4GALT2	0.563049	0.0288587
RP3-402G11.5	0.562622	0.0290069
KRIT1	-0.562546	0.0290335
ZNF24	0.562529	0.0290392
TNS3	0.562463	0.0290625
LOC645944	0.562438	0.0290712
NFXL1	-0.562294	0.0291212
LOC93622	-0.562222	0.0291466
C20orf71	0.562185	0.0291595
LOC641518	0.562069	0.0291998
LOC340239	0.562016	0.0292184
USP6NL	-0.561967	0.0292357
TJP1	0.561826	0.0292849
ZNF618	0.561773	0.0293034
WTAP	-0.561498	0.0294002
STXBP5L	0.561433	0.029423
MRPL4	-0.561338	0.0294565
UBE2W	0.561294	0.0294719
TOR1A	-0.561197	0.0295062
TMCO5	0.561059	0.0295547
NDUFA2	-0.560914	0.0296059
MCOLN1	-0.560887	0.0296155
SF3A2	-0.560829	0.0296359
C12orf47	-0.560713	0.029677
SH3GLB2	-0.560683	0.0296875
MON1B	0.560322	0.0298156
TP53BP1	-0.560306	0.0298212
C21orf45	-0.560225	0.02985
PQBP1	-0.560104	0.0298932
CIP29	-0.560069	0.0299057
ALPK1	0.560066	0.0299065
OXSM	-0.559995	0.029932
SAR1A	-0.559949	0.0299482
MTO1	-0.559796	0.0300027
IRS4	0.559727	0.0300274
PRSS7	0.559726	0.0300279
OLIG1	0.559686	0.0300421
C20orf20	0.559655	0.0300532
SQLE	-0.559544	0.0300929
RIPK5	-0.559529	0.0300982
EGFL8	0.559476	0.0301171
LOC401913	0.559439	0.0301306
KLK2	0.559389	0.0301482
LOC158376	0.559383	0.0301506
DPP9	0.559179	0.0302236
MCM2	-0.559127	0.0302425
LOC541473	0.55908	0.0302592
SAP30BP	-0.558945	0.0303079
SDC3	0.558904	0.0303226
JMJD1A	-0.558769	0.0303711
HYAL2	0.558696	0.0303973
SLC23A3	0.558645	0.0304159
SFRS2	-0.558588	0.0304364
DCN	-0.558557	0.0304474
NRBF2	-0.55853	0.0304573
IQCH	0.558485	0.0304736
C14orf167	0.558141	0.0305981
PUS1	-0.558072	0.0306229
LOC283089	0.557954	0.0306656
PTCH1	0.557866	0.0306975
ALG1	-0.557849	0.0307039
TMPRSS12	0.557781	0.0307284
EDC4	-0.55775	0.0307397
LOC284356	0.55767	0.0307691
CHD9	0.55738	0.0308746
CAPNS1	-0.557282	0.0309104
CDYL2	0.557158	0.0309554
KHSRP	0.557155	0.0309567
DAG1	0.557155	0.0309568
IDH3G	-0.557001	0.0310128
FAM130A1	-0.556952	0.0310308
C7orf30	-0.556926	0.0310405
PYGL	-0.556815	0.0310809
GSS	-0.55669	0.031127
HLA-DPB2	0.556617	0.0311535
UCHL5	-0.55644	0.0312186
SLC25A20	0.556204	0.0313056
TP53RK	-0.556159	0.0313222
AVPI1	0.556088	0.0313482
MAST2	0.555851	0.0314358
CYP1A2	0.555648	0.0315109
TNRC6B	0.555648	0.0315109
PH-4	-0.555638	0.0315146
MED13L	0.555504	0.0315643
RPL22	0.555502	0.0315652
TTC28	0.555411	0.0315988
MAPK8IP2	-0.555411	0.0315989
C8orf13	0.555249	0.031659
RASL11A	0.555091	0.0317179
PHACTR3	0.554945	0.031772
TAS2R45	0.55461	0.0318972
HEXA	-0.554603	0.0318996
SNRPB	-0.554588	0.0319053
KLC4	0.554514	0.0319332
ATOH8	0.554434	0.0319631
PTAFR	-0.554169	0.0320624
PI16	0.554139	0.0320734
C1orf190	0.554086	0.0320933
CACNB2	-0.554068	0.0321003
OR2S2	0.554067	0.0321005
LOC645676	-0.554046	0.0321084
CEP70	0.553827	0.0321909
TXNDC17	0.55377	0.0322122
AMOT	0.553659	0.0322539
TMF1	0.553592	0.0322795
LOC282980	0.553177	0.0324361
NOTCH2	0.553145	0.0324482
LGMN	-0.553091	0.0324686
SULT1A1	-0.552915	0.0325354
ATG9B	-0.552876	0.0325503
ZHX3	0.552693	0.0326195
NDUFB7	-0.552692	0.0326203
RNF41	-0.552664	0.0326307
NKIRAS2	0.551983	0.0328904
CACNA2D4	0.551933	0.0329097
FAM27E3	0.551797	0.0329617
EP300	0.551715	0.0329929
ZNF615	0.551701	0.0329983
C10orf110	0.551629	0.0330258
EIF2A	-0.551547	0.0330574
C9orf125	-0.551462	0.0330902
LOC727818	0.551286	0.0331577
APEX1	-0.551277	0.0331612
ELAVL3	0.551188	0.0331956
ZNF192	0.551067	0.0332421
ZNF688	0.550862	0.0333213
CARS	-0.550854	0.0333242
TCEAL3	-0.550784	0.0333513
C20orf200	0.550623	0.0334135
FLJ13305	-0.550563	0.0334369
BMPR1A	0.550495	0.0334632
PRLR	0.550443	0.0334834
HSF2	-0.550307	0.0335362
MORN1	0.550305	0.0335368
DHX32	0.5503	0.0335389
SNX7	-0.550175	0.0335874
LOC391137	0.550145	0.033599
SIGLEC6	0.550049	0.0336364
CUX1	0.549867	0.0337072
ATAD5	-0.549749	0.0337532
AFF1	0.549748	0.0337536
DNAJB9	-0.549738	0.0337575
ARG2	-0.549659	0.0337882
SYPL2	0.549609	0.0338076
BMP10	0.549382	0.0338964
P4HB	-0.549378	0.033898
SV2C	0.549359	0.0339056
GNA11	0.549304	0.0339268
SUMO4	0.549276	0.0339381
CEP350	0.549183	0.0339742
TWF2	-0.548732	0.0341515
SALL3	0.548725	0.0341543
MPHOSPH1	-0.54869	0.0341681
2011-09-07	0.548656	0.0341814
HMOX1	-0.548602	0.0342026
C8orf38	-0.5485	0.0342428
NDUFS2	-0.548343	0.0343046
RACGAP1	-0.548319	0.0343141
CBWD1	-0.54811	0.0343969
FLJ32065	-0.547827	0.0345089
NCKIPSD	-0.547778	0.0345283
BSDC1	0.547745	0.0345415
GNPAT	0.547644	0.0345814
ZNF444	0.547549	0.0346191
MLKL	0.54747	0.0346508
ARID1A	0.547328	0.0347071
SEPHS2	-0.547283	0.034725
C14orf178	0.547232	0.0347453
CRABP1	-0.547223	0.0347489
TGS1	0.547153	0.0347768
KLRA1	0.547106	0.0347956
RPL39L	-0.546966	0.0348514
POR	-0.546901	0.0348775
MSH4	-0.54686	0.0348939
MLSTD1	-0.546819	0.0349102
TBCC	-0.546733	0.0349448
CUL4B	-0.546644	0.0349803
EIF4H	-0.546607	0.0349953
FMO4	0.546468	0.035051
FANCG	-0.546423	0.035069
PLK2	-0.546387	0.0350834
ABBA-1	0.546191	0.0351622
METRN	0.546109	0.0351953
STK19	-0.545942	0.0352623
CASKIN2	0.545888	0.0352842
PRL	0.545778	0.0353283
PARVB	-0.545552	0.0354197
NOL10	0.545505	0.0354386
C14orf28	0.545411	0.0354768
C14orf44	0.545307	0.035519
RSPH3	-0.545271	0.0355333
SLC2A9	0.545227	0.0355512
RPL5	0.545185	0.0355681
KIR2DL4	0.544788	0.0357298
RNASEH1	-0.544781	0.0357323
CDK2AP1	0.544758	0.0357419
IGSF8	-0.54472	0.0357571
RBM41	0.544693	0.0357685
PCDHB6	-0.544632	0.0357932
NOL9	0.544266	0.0359424
CTDSP2	0.544128	0.0359989
ARMC10	-0.544012	0.0360462
FBXL17	0.543983	0.0360582
CNBP	-0.543979	0.0360601
ZNF673	-0.543887	0.0360977
MCOLN3	0.543854	0.0361113
ERCC1	0.543837	0.0361183
MRS2L	-0.54374	0.0361578
hCG_2020170	0.543739	0.0361583
ADD3	0.543683	0.0361815
GPR12	0.543569	0.0362284
INTS6	0.54315	0.0364006
BCL9L	0.543135	0.036407
C10orf109	0.543118	0.0364141
TBC1D7	-0.542954	0.0364817
TFDP2	0.542928	0.0364926
BLOC1S2	-0.542795	0.0365476
IDH3B	-0.542735	0.0365722
ZBED5	-0.542616	0.0366218
RAB27A	0.542463	0.0366851
SNX2	-0.542434	0.0366973
MAML2	0.542206	0.0367919
ALKBH8	0.542204	0.0367928
GATM	0.542124	0.036826
B3GAT1	0.542116	0.0368292
ZDHHC13	0.542079	0.0368447
ORC6L	-0.542037	0.0368622
MAGEE2	-0.542014	0.0368719
PBX2	0.542005	0.0368757
EGFR	0.541724	0.036993
CMIP	0.541711	0.0369982
SMC6	0.541702	0.0370018
FYCO1	0.541694	0.0370052
CRLF1	0.541659	0.0370199
A1CF	0.541622	0.0370354
TSC2	-0.541518	0.0370789
DKFZP564C152	0.541464	0.0371016
WDR40A	0.541411	0.0371239
OLFML1	0.541078	0.0372634
LOC375010	0.541044	0.0372778
PRDM1	0.540965	0.0373106
KIAA0649	0.540943	0.0373202
CETN2	-0.540932	0.0373247
NCOR1	0.540924	0.037328
CHP	-0.540851	0.0373586
WDR64	0.540571	0.0374765
TNIK	0.540553	0.0374841
C6orf168	-0.540503	0.0375055
GRPEL2	-0.540282	0.0375989
ANKRD23	0.540254	0.0376108
ECT2	-0.540204	0.0376318
PHTF2	-0.540135	0.037661
MAP2K5	-0.540048	0.0376979
RASGRF2	-0.540026	0.0377071
ZNF592	0.539884	0.0377674
SLC35E2	0.539813	0.0377972
ETNK1	-0.539735	0.0378303
ZMPSTE24	0.53971	0.0378411
DHPS	-0.539684	0.0378523
YME1L1	-0.539005	0.0381413
LARP7	0.539003	0.0381425
RPA3	-0.538774	0.0382404
SLC15A1	0.538709	0.038268
RSPO2	-0.538635	0.0382999
CCDC40	0.538609	0.0383109
C1orf62	0.538609	0.0383109
WDR54	-0.538407	0.0383974
KLHDC5	-0.538398	0.0384013
LOC729683	0.538376	0.0384108
GTF2H4	-0.538156	0.0385053
RNF207	0.538125	0.0385189
D21S2088E	0.538102	0.0385289
ANKRD55	0.538092	0.0385332
TBC1D1	-0.538056	0.0385485
SPAG4	-0.537612	0.0387399
POLB	-0.537445	0.0388125
PRPF19	-0.537438	0.0388155
RAD51C	-0.537353	0.0388523
LCOR	0.53706	0.0389793
TRIP4	-0.536918	0.0390412
PIK3C3	0.536873	0.0390605
CTSA	-0.536789	0.0390971
DAK	0.536752	0.0391131
CITED4	-0.536668	0.03915
NPLOC4	0.536545	0.0392034
RRM1	-0.536441	0.0392488
SCAP	0.536399	0.0392671
MRPL37	-0.536347	0.03929
HIPK2	0.53622	0.0393454
HSPA12A	-0.536186	0.0393601
TMC5	0.53616	0.0393714
DERL1	-0.536029	0.039429
IL12RB2	-0.535986	0.0394477
FEM1C	-0.535926	0.039474
GLE1	-0.535775	0.0395401
PM20D1	0.535734	0.0395584
PLXNA4	0.535721	0.0395642
ST8SIA1	-0.53571	0.0395686
GTF2H1	-0.535633	0.0396027
LOC646762	0.535596	0.0396191
C9orf114	-0.535499	0.0396617
RBM17	0.535389	0.0397101
RPAIN	-0.535303	0.0397481
OCIAD1	-0.535018	0.0398738
CPT1C	-0.53492	0.0399168
FASTKD5	-0.534749	0.0399926
GPR17	0.53471	0.04001
RANGAP1	-0.53444	0.0401294
PCDH21	-0.534206	0.0402336
SEC22A	-0.534205	0.0402338
LOC440348	0.534205	0.0402339
HSP90B1	-0.534169	0.0402501
LOC162993	-0.534148	0.040259
TERF2	-0.534106	0.0402779
TUBD1	-0.533899	0.04037
TRMT1	-0.533866	0.0403848
PTN	0.53374	0.0404411
FAM111A	0.533177	0.0406929
NFKBIA	0.533151	0.0407043
ATP5O	-0.533004	0.0407707
DENND2A	0.532903	0.0408157
PRPSAP1	-0.532885	0.0408238
FGFR1OP	-0.532873	0.0408292
C1RL	-0.532736	0.0408912
KIAA0430	-0.532666	0.0409225
SLC2A1	0.532658	0.0409259
MIDN	0.532631	0.0409382
FYN	0.532573	0.0409646
PPAP2B	0.532531	0.0409832
ZNF197	-0.532481	0.0410059
EIF4E2	-0.5324	0.0410423
MMD2	0.532324	0.0410766
VTI1A	0.532184	0.04114
CREBBP	0.532172	0.0411453
TNFRSF11B	-0.532031	0.0412091
HTRA1	0.531972	0.041236
SNHG8	-0.531756	0.0413339
LOC441212	0.531745	0.0413388
VPS4A	0.531721	0.0413495
C10orf104	0.531711	0.0413543
PABPC4	0.531574	0.0414165
ACAD8	-0.531461	0.0414677
AP2A2	-0.531389	0.0415003
STXBP4	0.531382	0.0415039
URB1	-0.531318	0.041533
MBD3	0.53128	0.0415503
ZDHHC16	0.531273	0.0415533
RBM43	-0.531195	0.0415889
FLJ37228	-0.531126	0.0416202
TMEM85	-0.531087	0.0416381
PCAF	0.531084	0.0416393
C18orf37	-0.531064	0.0416488
STRAP	-0.530985	0.0416848
JMJD2B	0.530958	0.041697
CITED2	-0.530916	0.0417164
APH1A	0.530863	0.0417402
CMYA5	0.530839	0.0417514
PRPS2	-0.530838	0.041752
GYPE	0.530769	0.0417831
SASH1	0.53074	0.0417968
LOC143286	0.530639	0.041843
SNHG7	-0.530633	0.0418455
TMEM86A	0.530539	0.0418888
BLVRA	-0.530524	0.0418953
C1orf53	-0.53052	0.0418973
BCAN	0.530506	0.0419038
FLJ14154	0.530417	0.0419445
ZNRF2	-0.530346	0.0419769
LAMA2	-0.53028	0.0420076
CSPG4	0.53025	0.0420214
TTC19	-0.530238	0.0420267
HSPC111	-0.530235	0.0420281
SEC24D	-0.530179	0.042054
C12orf24	-0.52996	0.0421544
KCTD15	0.529737	0.0422575
TUBGCP3	-0.52956	0.042339
AIP	0.52955	0.0423437
KRTAP4-8	0.52954	0.0423479
TRIM27	-0.529519	0.0423578
LOC150381	0.52951	0.0423619
ZNF30	-0.529362	0.0424304
TCF4	0.529359	0.0424319
ME3	-0.529237	0.0424882
MTRR	0.529124	0.0425404
DERL3	0.529073	0.0425645
ALDOA	-0.529069	0.0425659
DOCK3	-0.529067	0.0425669
LOC400573	0.528972	0.0426112
PRPF4	-0.528963	0.0426151
ACRC	-0.528895	0.0426468
LOC728705	-0.528764	0.0427079
CLTA	-0.528649	0.0427613
LOC285733	0.528634	0.0427684
MAGI2	0.528461	0.0428485
CSNK2A1	-0.528346	0.0429025
C21orf86	0.528307	0.0429204
B9D1	-0.528301	0.0429233
SYT16	0.528108	0.0430135
RAD51L3	-0.527815	0.0431504
FBXW4	0.527772	0.0431707
AUH	-0.52774	0.0431854
LOC388135	0.527697	0.0432059
hCG_2030429	0.527658	0.0432239
ODF1	0.527572	0.0432643
NUP35	-0.527378	0.0433557
LOC400723	0.527075	0.0434981
ASNSD1	-0.527072	0.0434997
POLA2	0.527054	0.0435082
OXA1L	-0.52704	0.0435145
MAP3K7IP2	0.527012	0.0435278
CDO1	-0.52684	0.0436089
MEX3C	0.526715	0.0436679
YWHAZ	-0.526693	0.0436785
C14orf159	0.52656	0.0437411
NEU1	-0.526373	0.0438296
C8orf30A	0.526366	0.043833
HNRPLL	-0.526359	0.0438365
TSNAX	-0.526358	0.0438368
E2F5	0.526285	0.0438717
OTUD4	-0.526222	0.0439013
ZNF609	0.526171	0.0439256
FDPS	-0.526163	0.0439295
SIPA1L3	0.526158	0.0439318
RNF10	0.525836	0.0440846
RNASEK	-0.525826	0.0440895
CDC2L2	0.525816	0.0440942
TMEM97	-0.525665	0.0441663
SETX	-0.52562	0.0441878
DLG5	0.525586	0.0442039
TGFB3	0.52553	0.0442306
DRD1	-0.525418	0.044284
C21orf51	0.525327	0.0443274
NADK	-0.525305	0.0443378
DUSP8	0.52527	0.0443546
MAPK9	-0.525228	0.0443746
ACHE	-0.525218	0.0443795
GCNT7	0.525167	0.0444038
ATP6V1B2	-0.525086	0.0444426
ODZ4	0.525072	0.0444495
COL11A2	0.525037	0.0444661
TIMM10	-0.525037	0.0444663
PCMTD1	0.525016	0.0444764
PPIH	-0.525006	0.0444811
KIF5B	0.524998	0.0444847
LOC401152	0.524788	0.0445856
ZNF793	0.524767	0.0445957
IGFBP2	-0.524609	0.0446713
GAS6	0.524577	0.0446867
FOXQ1	0.524548	0.0447006
BRWD3	-0.52449	0.0447288
FAM98C	-0.524482	0.0447324
TBC1D16	0.524477	0.0447349
TRAK2	0.52444	0.0447529
NEO1	0.524409	0.0447676
HIRA	0.52412	0.044907
LOC729680	0.524104	0.0449149
NUP93	-0.52406	0.0449358
RBM34	-0.524059	0.0449365
FLJ10038	0.524027	0.044952
ZRSR2	0.523967	0.0449807
LIN54	-0.523949	0.0449893
LOC149832	-0.52386	0.0450324
ADH1A	0.523835	0.0450444
PKM2	-0.523802	0.0450606
IRX3	-0.523774	0.045074
ZSWIM6	0.523736	0.0450923
ZSCAN18	-0.523358	0.0452757
COL27A1	0.523168	0.0453678
PCMT1	-0.523143	0.0453801
PVRL2	0.523094	0.0454041
C1orf151	-0.522967	0.0454658
PLA1A	0.522792	0.0455508
GGCX	-0.522661	0.0456146
COL22A1	0.522563	0.0456628
STX6	-0.522506	0.0456903
CAMTA1	0.522285	0.0457988
RAB5C	-0.52224	0.0458205
CCDC104	-0.522218	0.0458314
TSSC1	-0.522097	0.0458907
GARS	-0.522082	0.0458982
IGHM	0.52204	0.0459189
GJD3	0.52197	0.0459531
BAT2	0.521913	0.0459811
FAM63A	0.521777	0.0460478
GRID1	0.521758	0.0460571
SLC35B1	-0.521682	0.0460947
GGH	-0.521361	0.0462524
LOC374443	0.521197	0.0463333
SOD1	-0.521189	0.0463373
ZNHIT3	-0.521178	0.0463427
SH3PXD2B	0.521162	0.0463506
JOSD1	-0.521041	0.0464106
HIRIP3	0.520786	0.0465367
WNT16	-0.520777	0.0465413
RNASEH2B	0.520762	0.0465487
MXRA7	-0.520672	0.0465933
ZNF213	0.520648	0.0466051
C7orf41	0.520553	0.046652
C1orf174	-0.520542	0.0466576
TMEM174	0.520418	0.0467193
C18orf45	0.520298	0.0467787
PEMT	-0.520237	0.0468093
ARHGAP25	0.519951	0.0469517
C14orf70	0.519949	0.0469527
KIAA1632	0.519879	0.0469873
NCL	-0.519805	0.0470245
F8A1	-0.519646	0.047104
DNAJC1	0.519641	0.0471064
EBI2	-0.519615	0.0471193
GRPEL1	-0.519593	0.0471305
LOXL2	0.5195	0.0471768
HSPC152	-0.519445	0.0472041
MRFAP1L1	-0.519359	0.0472476
TUSC1	-0.519328	0.0472628
NOLC1	-0.519306	0.0472739
SLC25A18	0.519295	0.0472793
ARMCX1	-0.519242	0.0473061
CD79B	0.519155	0.0473497
MESP2	-0.519045	0.0474048
EML5	0.518985	0.0474352
BRD7	0.518782	0.0475372
NGLY1	-0.518767	0.0475446
GPR137B	0.518669	0.0475938
FTSJ3	0.518531	0.0476634
PPP1R7	-0.518411	0.0477242
LCE3D	0.518401	0.0477293
NAPA	-0.518353	0.0477533
GPM6B	0.518232	0.0478143
SPATA5L1	-0.518154	0.047854
ZNF20	0.51813	0.0478661
ZBTB20	0.518103	0.0478797
CLEC1A	0.517962	0.0479511
ADAMTSL4	0.517797	0.0480346
DPH1	-0.517768	0.0480494
WDR32	-0.517589	0.04814
CCND2	-0.517443	0.0482145
FRMD3	-0.517376	0.0482482
ATP6V1A	-0.517352	0.0482606
PCDHB7	-0.517261	0.0483069
RNF217	-0.517223	0.0483261
VPRBP	0.516992	0.0484441
MT3	0.516907	0.0484873
PRELP	0.516757	0.048564
WDR60	-0.516268	0.0488142
KIAA1754	0.516256	0.0488205
TM9SF1	-0.516197	0.0488509
CMBL	0.516194	0.0488525
EIF2C3	0.515819	0.049045
LOC401504	-0.515728	0.0490921
UBE2G2	-0.515718	0.049097
USO1	-0.515586	0.0491655
AKAP10	-0.515518	0.0492002
CG018	-0.515355	0.0492844
MXD4	0.515332	0.0492962
B3GNT4	-0.515324	0.0493002
LRPAP1	-0.51513	0.0494007
C14orf181	0.515015	0.0494604
MON2	0.514874	0.0495337
FOXF2	0.51478	0.0495821
CLEC4E	0.514758	0.0495938
EVI5L	0.51462	0.0496652
NEIL2	-0.514611	0.0496702
CENTA1	0.514553	0.0497002
PSMB7	-0.514478	0.0497392
CD300A	-0.514284	0.0498399
RMND1	-0.514215	0.0498761
RP11-151A6.2	0.51404	0.0499676
LRRC2	-0.513933	0.0500233
C21orf49	0.513829	0.0500775
LOC644538	0.513818	0.0500832
SDF2	-0.513818	0.0500833
ZNF500	0.513736	0.050126
MAP1LC3A	-0.513621	0.0501866
CBR3	-0.51351	0.0502445
TBR1	-0.513503	0.0502482
SERPINB4	0.51344	0.0502815
PSMC6	-0.513314	0.0503475
NRIP1	0.513227	0.0503929
RPS6KA4	0.513116	0.0504512
PPP1R15B	-0.513103	0.050458
ZNHIT4	-0.512957	0.0505351
UBLCP1	0.512904	0.0505628
MED8	0.512904	0.0505629
YWHAB	-0.512776	0.0506302
UROD	-0.512666	0.0506885
KPNA3	0.512547	0.0507509
CDKN2D	-0.512485	0.0507837
ZNF398	-0.512469	0.0507925
PSD2	0.51242	0.0508182
CHRNB3	0.512361	0.0508496
CYP2E1	-0.512327	0.0508672
XPO7	-0.512282	0.0508909
JAK1	-0.512182	0.050944
LOC146346	0.51205	0.0510142
SCO1	-0.511963	0.0510601
CDH22	0.511886	0.0511012
ASH1L	-0.511876	0.0511064
HIST1H2BF	-0.511807	0.0511427
ERO1L	-0.511802	0.0511458
SMTN	0.511783	0.0511555
ACSS3	0.511757	0.0511694
CDC2	-0.511741	0.0511777
KLHL2	0.51145	0.0513326
LRGUK	0.511398	0.0513602
NGDN	-0.511359	0.0513812
METTL5	-0.511316	0.0514042
INTS4	0.51129	0.0514177
OPHN1	0.51129	0.0514181
HPS4	-0.51127	0.0514287
ZFAND1	-0.511193	0.0514695
MTERFD3	0.511139	0.0514986
C10orf84	-0.510991	0.0515777
PWWP2A	0.510866	0.0516444
PPP1R16B	0.5108	0.0516798
ANKRD39	-0.510797	0.051681
REXO1	0.510602	0.0517857
DSTN	-0.510586	0.0517942
CHCHD6	-0.510496	0.0518423
SLC30A4	0.510456	0.0518642
LOC728099	0.510426	0.0518803
C2CD3	0.510362	0.0519141
CCNYL1	-0.510326	0.0519338
STOML2	-0.51027	0.051964
TMEM200A	-0.510154	0.0520261
CHERP	0.510123	0.0520427
SLC29A1	-0.510114	0.0520477
ACBD6	-0.510051	0.0520813
DKFZp434F142	0.510028	0.0520938
CRYM	-0.510007	0.0521052
PGK1	-0.509927	0.0521483
TMEM60	-0.50992	0.0521521
SLC39A11	0.509864	0.0521824
SLC30A5	-0.509788	0.0522229
HAS2	-0.509747	0.0522455
SLC6A12	0.509569	0.0523414
WFS1	0.509425	0.0524194
RFXANK	-0.509396	0.0524351
RASSF8	0.509361	0.0524539
PUNC	0.509338	0.0524665
PGD	-0.509337	0.052467
NAT9	0.509321	0.0524753
PDAP1	-0.509307	0.0524828
PSMD13	-0.509288	0.0524931
PPP4R1	0.509271	0.0525024
CCDC130	0.509248	0.0525149
TLR3	-0.50915	0.0525678
ANKRD13D	0.509068	0.0526124
SLCO1B1	0.508917	0.0526944
DAB2	-0.50891	0.052698
ACSBG1	0.508839	0.0527367
OBFC1	-0.508808	0.0527538
TCTEX1D2	-0.508778	0.0527698
ZFAND2A	-0.508764	0.0527775
ZNF384	0.508758	0.0527807
CXorf40A	-0.508675	0.052826
C2orf30	-0.508626	0.0528522
SGCD	0.508619	0.0528563
MLL	0.508558	0.0528894
MR1	-0.50844	0.0529535
TMEM11	-0.508388	0.0529818
ANKRD17	-0.508384	0.0529844
LOC100126784	-0.508362	0.052996
TBL1X	0.508267	0.053048
PRKCSH	0.508235	0.0530652
MCM7	0.508231	0.0530678
UTP3	-0.508168	0.0531022
FADS3	-0.508162	0.0531055
EPB41L5	0.508099	0.0531398
FAM101B	0.508041	0.0531713
POLR3B	0.507973	0.0532084
AKT1S1	0.507907	0.0532445
BECN1	-0.507871	0.053264
MAGIX	0.507696	0.0533601
XRCC6	-0.507621	0.0534011
VAV3	0.507558	0.0534359
CXorf45	-0.50755	0.0534401
ZNF322A	0.50739	0.0535278
ARHGEF18	0.507315	0.053569
CCNH	-0.507186	0.0536402
PLXDC1	0.507156	0.0536563
COL11A1	0.507009	0.0537374
TAF6L	0.506951	0.0537693
hCG_2024094	-0.506903	0.0537955
LEPROT	0.506873	0.0538123
SMARCD1	0.506743	0.0538837
CCRK	-0.506529	0.0540019
PRR5	0.506497	0.0540199
MGC33846	0.506482	0.0540278
TRAPPC3	-0.506462	0.0540392
KIAA1267	0.506345	0.0541039
WDR7	-0.506321	0.0541171
VPS37A	-0.506259	0.0541513
NFATC4	0.506255	0.0541539
TNXB	0.506057	0.0542636
POLR2B	-0.50584	0.0543837
EAPP	-0.505816	0.0543972
ZNF80	0.505814	0.0543985
FLJ13236	0.505789	0.0544121
PLCE1	0.505785	0.0544141
SETDB2	-0.505592	0.0545218
XYLB	0.505526	0.0545584
RNF181	-0.50548	0.0545839
IGHG1	0.50548	0.0545842
BBS5	-0.505441	0.0546057
RNF182	0.505313	0.0546769
USP28	0.505231	0.0547226
BAX	-0.505223	0.0547271
RAB11A	-0.505197	0.0547419
CCNY	0.505129	0.0547797
TMEM204	0.505079	0.0548079
ARPC3	-0.505077	0.054809
ZNF17	-0.505077	0.0548091
JAKMIP1	-0.505043	0.0548276
RICS	-0.504919	0.054897
KIAA0894	0.504899	0.054908
LINS1	-0.504892	0.0549119
AKR1C1	-0.504759	0.0549865
SLC35F3	-0.504694	0.0550228
SRGAP3	-0.504442	0.0551645
PIP5K1B	-0.504377	0.0552007
VPS16	-0.504349	0.0552167
FGF11	0.504197	0.0553018
ZNF37A	0.504134	0.0553373
RGNEF	0.504067	0.0553749
ADCK1	0.504008	0.0554081
GSTA1	0.503996	0.055415
TMEM92	0.503711	0.055576
RASGRF1	0.503587	0.055646
mago-nashi homolog 2, proliferation-associated (Dr	0.503297	0.0558097
EID1	-0.503193	0.0558688
UPF3B	-0.503118	0.0559112
LOC645722	0.503112	0.0559146
MIER2	0.503104	0.0559192
C13orf21	0.503017	0.0559684
SLC25A43	-0.502991	0.0559828
LOC284112	0.502743	0.0561239
VPS39	-0.502716	0.056139
ARMCX2	-0.502704	0.056146
THOC5	-0.502656	0.0561736
C1orf109	-0.502639	0.056183
ITPKC	0.502591	0.0562106
TMEM74	-0.50256	0.0562278
TSFM	-0.502528	0.0562462
CHCHD1	-0.502511	0.056256
H2AFZ	-0.502318	0.0563658
OAF	0.50229	0.0563819
C1orf108	0.502243	0.0564086
PCID2	-0.502179	0.0564451
C5orf40	-0.502081	0.056501
BTBD14B	0.501826	0.0566468
DDX1	-0.501807	0.0566578
SETD1B	0.501685	0.0567276
HISPPD1	-0.50146	0.0568565
TM2D2	-0.501442	0.0568672
IGFBP4	-0.501421	0.0568792
C15orf39	0.501334	0.056929
HINT1	-0.501306	0.0569451
FAM127B	-0.501265	0.0569688
ST3GAL1	-0.501236	0.0569852
LOC728170	-0.501196	0.0570081
C14orf130	-0.501178	0.0570183
FLJ33790	-0.501157	0.0570309
ZNF639	-0.501139	0.0570412
ATP6V0D1	-0.501092	0.0570679
C10orf56	0.50107	0.057081
TSPYL2	-0.501044	0.0570956
KLK7	0.501017	0.0571112
SKI	0.501003	0.0571192
MGC70857	0.500933	0.0571595
FGD2	-0.500837	0.0572147
LOC550643	-0.50078	0.0572476
AP4B1	-0.500761	0.0572589
CASC3	0.500647	0.0573243
NMT1	-0.500646	0.0573252
SMEK2	-0.500583	0.0573615
RNASEN	-0.500459	0.0574333
MSX1	0.500399	0.0574675
UBXD4	0.500357	0.0574918
CIAPIN1	-0.500353	0.0574943
IL17RC	0.500307	0.0575211
MRPL15	-0.500025	0.0576841
HEATR2	0.499977	0.0577119
KLHL5	0.499782	0.0578253
SLC37A4	-0.499703	0.0578711
ARMC6	0.499688	0.0578801
TMEM107	-0.499679	0.0578853
LOC400654	0.499641	0.0579073
LSM1	0.499598	0.0579322
CPN1	0.499588	0.0579383
C17orf38	-0.499534	0.0579696
UCK1	0.499503	0.0579876
TRPS1	0.49945	0.0580185
ZNF346	0.499341	0.0580817
ZNF546	-0.499341	0.0580822
FAM129B	0.49931	0.0581001
DYNC1LI2	0.499292	0.0581106
FAM3C	-0.499195	0.0581671
PKD1	-0.499157	0.0581892
SMPX	-0.499136	0.0582014
SLC4A3	-0.499133	0.0582035
THBS4	0.499017	0.0582707
NFU1	-0.499	0.0582808
COMMD1	-0.498978	0.058294
ZFP106	0.498977	0.0582943
SIRT1	0.498863	0.0583612
NSF	-0.498847	0.0583702
FEN1	-0.49883	0.0583801
BC036928	-0.498813	0.05839
NOTCH3	0.498748	0.0584284
CDC42SE2	-0.498738	0.0584344
CTAGE1	0.498695	0.0584592
WBSCR22	-0.498643	0.0584896
LCORL	0.498571	0.0585318
CD4	-0.498502	0.0585724
NOM1	-0.498486	0.0585819
SLC9A1	-0.49837	0.0586501
C1orf79	-0.498304	0.0586884
C5orf35	-0.498147	0.0587809
HS3ST3B1	0.498044	0.0588411
INA	-0.497952	0.0588953
CRABP2	-0.497912	0.0589191
MRPL14	-0.497902	0.0589248
PPP2CA	-0.497866	0.0589465
ZNF702	-0.497848	0.0589566
TOX4	-0.497805	0.058982
WBP2	-0.497803	0.0589836
METTL7A	0.497802	0.0589841
RBM27	-0.497792	0.0589898
FXYD6	-0.497722	0.0590309
FUT1	0.497652	0.0590724
NME4	0.497628	0.0590867
2011-03-11	-0.497525	0.0591471
HSPB3	-0.497297	0.0592822
ACTL6B	-0.497263	0.0593022
RAB39B	-0.497151	0.0593687
ZNF528	0.497001	0.0594574
TAT	0.496964	0.0594792
ZCCHC10	-0.496788	0.0595839
ADCYAP1R1	0.496733	0.0596167
SLC13A5	0.496721	0.0596234
TAP2	-0.496703	0.0596339
ASRGL1	0.496622	0.0596825
CBLN1	-0.496568	0.0597142
PINK1	-0.496543	0.0597293
LOC441005	0.496532	0.0597356
ATG7	-0.496526	0.0597395
MRPS30	-0.496503	0.059753
KIAA0408	-0.496477	0.0597684
GTF3C1	0.496365	0.0598352
TADA1L	-0.496353	0.0598422
HACL1	-0.496309	0.0598687
PRO0478	0.496294	0.0598773
KCNJ9	-0.496289	0.0598805
NIT2	-0.496262	0.0598965
SH2D5	-0.496191	0.0599391
SCAMPER	0.496171	0.0599508
SPTBN1	0.496095	0.0599962
LTA4H	-0.49609	0.0599991
RAB3IP	0.496085	0.0600021
CXorf10	0.49608	0.0600053
TOMM20	-0.496003	0.0600512
PLEKHB1	0.49591	0.0601066
PDE4A	-0.495899	0.0601132
ZNF317	-0.495765	0.0601933
RBM14	-0.495746	0.060205
CACNG4	0.495733	0.0602127
LOC144438	0.49563	0.0602739
SMPDL3A	-0.495584	0.0603014
TAGLN3	-0.495567	0.0603121
CHSY1	0.495519	0.0603407
SIP1	-0.495432	0.0603929
HEYL	0.495421	0.0603991
DPYS	0.495317	0.0604617
RNF32	0.4953	0.0604718
BTBD7	0.495291	0.0604772
HISPPD2A	-0.495252	0.0605009
SH3BGR	-0.495231	0.0605137
CCDC123	-0.495225	0.0605169
C5orf3	-0.495193	0.0605361
POLR3A	-0.495191	0.0605372
MT1G	0.495127	0.0605758
ATP5C1	-0.495034	0.0606316
PDHX	-0.494966	0.0606727
TMEM170	0.494926	0.0606969
ACAT2	-0.494881	0.0607236
GCLM	-0.49488	0.0607243
C6orf125	0.494875	0.0607275
RAB5B	0.494863	0.0607348
CYP2D6	-0.494862	0.0607355
LYPLA1	0.494702	0.0608317
DDX50	-0.494698	0.0608339
DDX46	-0.494585	0.0609022
HOXA2	0.494568	0.0609125
UBA1	-0.494504	0.0609508
KCNJ16	0.494426	0.0609982
PSMC2	-0.494366	0.0610341
TREML4	0.494268	0.0610938
FBRS	0.49426	0.0610982
COMTD1	-0.494189	0.0611413
SPG21	0.494188	0.0611421
ANAPC10	-0.49409	0.0612011
NSMAF	-0.494072	0.0612122
ACTR1B	-0.494039	0.0612323
SLC25A28	0.494022	0.0612425
C20orf74	0.493989	0.0612625
STAG3L4	-0.493945	0.0612889
tcag7.929	0.493904	0.061314
ADAMTS14	0.493751	0.0614066
FLJ12529	0.493699	0.0614384
CUTA	-0.493618	0.0614878
FN3KRP	-0.493472	0.0615762
ZMYM4	-0.493454	0.0615872
ACBD5	0.493425	0.0616047
ZNRF3	0.493394	0.0616238
EXOSC2	-0.493378	0.0616333
PFDN4	-0.493322	0.0616674
SPEN	0.493274	0.0616966
CALM2	-0.493222	0.0617284
ATP5B	-0.49321	0.061736
STXBP6	-0.493191	0.0617471
TBXA2R	0.493154	0.0617696
C8orf58	-0.493126	0.0617867
C20orf103	-0.493123	0.0617886
ORC3L	-0.493071	0.0618208
STAC3	0.493048	0.0618345
RPL19	-0.493045	0.0618361
BTN3A3	-0.493013	0.0618559
BTF3	-0.492993	0.0618681
DDIT3	0.492916	0.0619149
GNA13	0.492889	0.0619317
B4GALT4	0.492872	0.061942
PMM1	-0.492824	0.061971
FKSG30	-0.492791	0.0619916
PPP1R3C	0.492744	0.0620199
AP3S2	0.492742	0.0620214
DYX1C1	-0.49267	0.0620651
HSPC159	-0.492594	0.062112
MRAP	0.49257	0.0621264
FLJ30430	0.49242	0.0622185
ANKMY2	-0.492403	0.0622289
COBL	0.492398	0.0622322
C3orf10	-0.492336	0.0622699
MAML1	0.492328	0.062275
OGFRL1	-0.492274	0.0623077
SLC16A4	-0.492053	0.0624434
FLJ35934	0.491983	0.0624865
MGC33657	0.491886	0.0625465
SNX25	-0.49181	0.0625931
L1TD1	0.491716	0.0626506
FAM84A	0.491671	0.0626785
KCNJ12	-0.491638	0.0626987
RANBP3	0.491516	0.0627741
FCRL3	0.491469	0.0628029
FGD1	0.491453	0.0628129
LOC285103	0.491429	0.0628277
PSMD3	-0.49132	0.0628948
ATP6V1G2	-0.491213	0.0629608
NDEL1	-0.491138	0.0630074
ENSA	-0.491098	0.0630325
ZNF289	-0.491017	0.0630826
TXNDC6	0.490955	0.0631206
H2AFY2	0.490919	0.0631428
SNRPD1	-0.490918	0.0631434
CCDC13	0.490916	0.0631448
MAGEB2	0.490818	0.0632059
IL17RD	0.490807	0.0632122
IRX2	0.490795	0.0632196
BCL7A	0.490772	0.0632341
RIPK2	-0.49077	0.0632355
C19orf52	-0.490638	0.063317
CHMP4B	-0.490585	0.0633501
LOC728987	-0.490534	0.0633818
SH3PX3	0.490395	0.0634682
FIZ1	0.490297	0.063529
PPM1H	-0.490281	0.0635389
ALAS2	0.490255	0.0635549
NPAS3	0.490157	0.0636164
PDLIM4	-0.490144	0.0636243
BBC3	0.490052	0.0636816
NUDC	-0.490028	0.0636966
MUTYH	0.490001	0.0637136
PTPN3	-0.489867	0.0637968
CTSD	-0.48983	0.0638203
CHD1	0.489771	0.0638571
CSPG5	0.489742	0.0638752
CTRL	0.489687	0.0639094
ZNF341	-0.489677	0.0639153
CSTF1	-0.489475	0.0640418
TMLHE	-0.489447	0.0640595
LRRC51	0.489343	0.0641246
GPR137C	-0.489305	0.0641483
WNT6	0.489275	0.0641672
MAGED2	-0.489238	0.0641902
ACLY	-0.489175	0.06423
CSRP1	0.48913	0.0642581
KIAA0644	0.488946	0.0643732
FBXO10	0.488786	0.0644737
SYP	-0.488781	0.064477
NDUFV2	-0.488754	0.0644942
SH3GLP2	0.488726	0.0645118
SERPINA4	0.488707	0.0645237
PLOD1	0.488668	0.0645483
DENND1C	0.48861	0.0645849
CUL2	-0.488609	0.0645854
TMEM164	0.488562	0.064615
PRKAG1	-0.488426	0.0647005
MORF4L2	-0.488352	0.064747
C6orf192	0.488308	0.0647748
C14orf65	0.488099	0.0649069
LOC649314	0.488094	0.06491
DHX15	-0.48775	0.0651277
TSPAN31	0.487697	0.0651614
TUBA1C	-0.487696	0.0651621
ZRANB2	-0.487664	0.0651823
ZBTB4	0.487652	0.0651897
DENND4C	0.487574	0.0652394
KLHL28	-0.487573	0.06524
SARM1	0.487567	0.0652436
RPUSD4	-0.487565	0.0652448
ANKFN1	0.487553	0.0652525
KIAA0753	-0.487542	0.0652593
ANKRD13B	0.487508	0.0652812
KHDRBS2	0.487504	0.0652836
CNBD1	0.487501	0.0652856
LOC285074	-0.487395	0.0653528
LOC283658	-0.487347	0.0653833
UFD1L	-0.487344	0.0653852
JUND	-0.487161	0.0655014
TRPV5	0.487138	0.0655164
C2orf34	0.487136	0.0655178
PRCC	-0.487112	0.0655325
DCUN1D5	-0.487026	0.0655875
GOLIM4	0.487016	0.0655936
GOLGA2	0.486857	0.065695
FIBP	-0.486855	0.0656962
CDC37L1	-0.486823	0.0657171
MOBKL2A	0.486771	0.0657502
IQCF1	0.486665	0.0658178
DTNB	-0.486576	0.0658741
MLL2	0.48657	0.0658782
LOC642741	-0.486569	0.065879
C18orf16	-0.486414	0.0659781
RANBP6	-0.486355	0.0660155
WBP11	-0.486309	0.0660452
HS1BP3	0.486266	0.0660726
CAND2	0.486102	0.0661776
CYP8B1	0.486072	0.066197
SFTPB	0.486067	0.0662
C16orf44	0.486038	0.0662183
GADD45GIP1	-0.486019	0.0662308
KLHDC2	-0.485972	0.066261
FLJ35946	0.485824	0.0663558
HCFC1R1	0.485773	0.0663888
C1orf103	-0.485762	0.0663957
LOC26010	0.485739	0.0664106
COX5A	-0.485715	0.0664258
LOC120376	0.485489	0.0665711
INOC1	0.48546	0.06659
RPL23A	0.485447	0.0665979
C1orf162	-0.485378	0.0666428
HECTD3	0.485293	0.0666974
TIFA	-0.485144	0.0667932
LOC285194	0.485135	0.0667993
BRAF	0.485127	0.0668046
TSPAN4	0.485097	0.0668237
LOC643648	0.485015	0.0668769
C14orf156	-0.485005	0.0668831
TPD52	-0.484958	0.0669132
STYK1	-0.484863	0.0669746
SLC25A34	0.484805	0.0670126
LOC126661	0.484767	0.0670372
MUTED	0.48471	0.067074
ARNTL	-0.484674	0.0670972
ATXN2	0.484668	0.0671009
DRG2	-0.484659	0.0671067
THAP8	0.484589	0.0671518
CHRNE	0.484559	0.0671716
SLC30A8	0.484403	0.0672724
CXorf40B	-0.484317	0.0673282
GRAMD1C	0.484309	0.0673335
MXI1	0.484308	0.0673344
GRM4	-0.484111	0.0674619
TMEM28	0.484048	0.0675028
AKTIP	-0.484043	0.0675065
ZFYVE27	-0.483975	0.0675507
BRP44	-0.483821	0.0676506
PCDHB10	-0.483665	0.0677523
RSRC2	-0.483254	0.0680203
ATG5	-0.483056	0.0681499
TMEM149	-0.482954	0.0682168
MAT2B	-0.482854	0.0682821
PEX11B	-0.482776	0.0683337
XK	-0.482747	0.0683528
CHKA	-0.482616	0.0684381
HAR1A	-0.482375	0.0685968
FAM80B	0.482301	0.0686453
ZNF225	0.482254	0.0686762
TMED3	-0.482242	0.0686846
TRA@	0.482162	0.0687372
PPARA	0.482153	0.0687429
HNT	0.48212	0.0687644
ATP9A	-0.482103	0.068776
ATG16L1	-0.482058	0.0688053
ETS1	0.481975	0.06886
SCG5	-0.481961	0.0688694
CCRL1	0.48195	0.0688766
MIPEP	-0.481918	0.0688974
LOC283378	0.481892	0.068915
ZNF704	-0.48184	0.0689491
DFFA	0.481775	0.0689923
AMPH	-0.481735	0.0690188
GAA	-0.481695	0.069045
LOC727942	0.481566	0.0691302
FBXO42	0.481491	0.0691799
MED16	0.481465	0.0691973
RPS6KC1	-0.48133	0.0692866
KDELR1	0.481281	0.0693187
FLT4	0.481263	0.0693308
RFWD3	-0.481242	0.0693445
C13orf27	-0.481202	0.0693713
LARP5	-0.480948	0.0695395
SH3BGRL2	-0.480947	0.0695401
ATPBD1B	-0.480913	0.0695631
ELMOD2	0.480868	0.0695929
LIFR	0.480841	0.069611
LOC286161	-0.480704	0.0697016
C8orf76	-0.480687	0.069713
C4orf18	0.480647	0.0697396
CNGB1	-0.480645	0.0697412
ZNF184	-0.480638	0.0697461
GDEP	0.480488	0.0698459
LOC284100	0.480478	0.0698522
WFDC2	0.480426	0.0698868
ANKRD40	0.480399	0.0699051
RPGRIP1L	-0.480361	0.0699302
CLEC4D	0.480324	0.0699548
NIPSNAP3B	-0.480234	0.070015
SULT4A1	-0.480229	0.0700184
UPRT	-0.480162	0.0700629
PBXIP1	0.480116	0.070094
CXorf9	0.480078	0.0701195
ZYG11B	-0.480009	0.0701653
NEFM	-0.479889	0.0702458
SLC4A1AP	-0.479875	0.0702547
DYM	-0.479865	0.0702613
UBA5	-0.479843	0.0702762
ZNF622	-0.479842	0.0702771
PKP4	0.479835	0.0702817
TRAV8-3	0.479696	0.0703744
ERAL1	0.479687	0.0703807
KCNE3	0.479651	0.0704046
hCG_1813624	0.47964	0.0704124
UBE2D4	0.479612	0.0704311
BBS1	-0.47961	0.0704326
LYRM4	-0.479546	0.0704752
TAGLN2	0.479377	0.0705887
SLFN5	0.479361	0.0705995
GNL1	0.479201	0.0707069
RPL36AL	-0.479131	0.0707541
NPDC1	-0.479032	0.0708205
RBBP8	0.479007	0.0708371
MAP2K1IP1	-0.478966	0.0708649
CD274	0.478935	0.0708857
NCOR2	0.478932	0.070888
RUFY1	0.478902	0.0709079
C19orf56	-0.478868	0.0709311
LOC283666	0.478728	0.0710249
RP1-27O5.1	-0.478713	0.0710351
IFI6	-0.478637	0.0710867
CASKIN1	0.478538	0.0711532
POPDC3	-0.47838	0.0712599
FOXJ2	0.47837	0.0712669
EBAG9	-0.478296	0.0713171
DCT	0.478254	0.0713454
POP7	-0.478253	0.0713457
RAC3	-0.478224	0.0713654
C17orf71	-0.478164	0.0714061
PPARD	0.478131	0.0714282
DYNC1H1	-0.478111	0.0714422
MFAP5	0.47806	0.0714769
GLYCTK	0.478014	0.071508
NARG1	-0.477935	0.0715612
NID1	-0.477934	0.0715622
SRP68	-0.477924	0.0715691
CDAN1	0.477784	0.0716639
PTPRZ1	0.477765	0.0716768
KPNA6	-0.477735	0.0716968
ZNF563	0.477472	0.0718756
MCHR1	-0.477467	0.071879
PPP1R3D	0.477425	0.0719078
HEMGN	0.477354	0.0719556
NDUFA12L	-0.477281	0.0720054
C6orf173	-0.477155	0.0720915
NAPG	-0.477146	0.0720979
KIAA1432	0.477124	0.0721129
LOC400236	0.477104	0.0721261
PAH	-0.47701	0.0721904
PTGES2	-0.47697	0.0722176
HR	-0.476951	0.0722309
SYNJ2BP	0.476924	0.0722491
PIAS4	0.476857	0.0722948
NEDD8	-0.476756	0.0723638
GABRD	-0.476742	0.0723734
CLPX	0.476685	0.072412
DKFZP434B0335	0.476461	0.0725656
UHRF1BP1L	-0.476215	0.0727344
RBM11	-0.47618	0.0727585
NLGN3	0.476018	0.0728691
AHNAK2	-0.475915	0.07294
ZNF193	0.475885	0.0729608
SLFN13	0.475841	0.072991
ATP5A1	-0.475825	0.0730018
NGFRAP1	-0.475733	0.073065
FLJ38973	-0.475724	0.0730712
TBC1D2B	0.475722	0.0730729
GSTA4	-0.475697	0.0730902
MAP2K1	-0.475658	0.0731165
TRMT6	-0.475397	0.0732968
PPP1R12A	-0.475383	0.0733061
ATP1A3	-0.475232	0.0734106
INPP5F	-0.475228	0.073413
TFAP2E	-0.475213	0.0734239
ZBTB47	0.475156	0.073463
C6orf166	-0.474998	0.0735723
TMEM70	-0.474911	0.0736326
C16orf80	-0.474894	0.0736441
WWP1	-0.474879	0.0736544
CNOT6	0.474876	0.0736569
YOD1	-0.474762	0.0737355
MECR	-0.474723	0.0737623
FAM127A	-0.474723	0.0737625
CNGB3	0.474626	0.0738301
UBXD1	-0.474541	0.0738891
USP33	0.474467	0.0739398
AKAP7	0.474445	0.0739554
INSIG2	-0.474443	0.0739568
LOC153811	0.47441	0.0739799
RPS6KA3	0.474399	0.0739872
NANS	-0.474338	0.0740295
CPEB2	0.47432	0.0740422
DAPK1	-0.474297	0.0740581
SGK269	0.474276	0.0740726
ZDHHC18	0.47423	0.0741047
MCC	0.474175	0.0741428
CGNL1	0.474061	0.074222
BRD9	-0.473921	0.0743196
TCOF1	0.47387	0.0743549
AIFM3	0.473852	0.0743681
HRASLS	-0.473811	0.0743966
FHL2	-0.473804	0.0744015
LOC286437	0.473745	0.0744422
MYEF2	0.473712	0.0744656
SOS1	0.473662	0.0745001
H19	-0.473527	0.0745946
FERMT1	0.473484	0.0746246
C14orf153	0.473269	0.0747746
EIF2B1	-0.473267	0.0747761
NISCH	-0.473097	0.0748953
THUMPD1	-0.472992	0.0749687
NLGN1	0.472971	0.0749835
C8orf47	-0.472964	0.0749886
GNAO1	0.472849	0.0750694
MGLL	0.472814	0.0750937
COASY	0.472768	0.0751262
TRIM52	-0.472711	0.0751662
CCDC6	-0.472574	0.0752626
ZCCHC6	0.472444	0.0753533
SHANK3	0.472342	0.0754256
C14orf85	0.472299	0.0754557
SPSB3	0.472116	0.075585
WDR33	-0.47209	0.0756028
PHF2	0.472086	0.0756056
CBLL1	-0.472063	0.0756217
PSMC1	-0.472055	0.0756275
IGF1R	0.472042	0.0756366
GPR56	0.471734	0.0758547
MOAP1	-0.471682	0.0758914
UBE2K	-0.471667	0.0759015
FAM101A	-0.471646	0.0759163
LASS1	0.471598	0.0759504
COMMD2	-0.471586	0.0759591
TCF19	0.471574	0.0759673
NDUFA4	-0.471556	0.0759803
PCNXL2	0.471505	0.076016
BRPF1	0.471505	0.076016
ARF1	-0.471489	0.0760273
LOC400796	0.471473	0.0760391
DTX3	-0.471467	0.0760431
DUSP5	-0.471466	0.0760436
FBXO25	-0.471348	0.0761278
DDX42	-0.47131	0.0761546
PPP2R5A	0.471301	0.0761607
DVL2	0.471242	0.0762026
PRDM15	-0.471203	0.0762301
SFRS2B	-0.471203	0.0762303
KLK3	0.471108	0.0762979
LYPLA3	-0.471103	0.0763009
MGST3	-0.471071	0.0763241
ABCC6	0.470997	0.0763766
ADCK2	-0.470895	0.0764488
ZNF789	0.470848	0.0764826
TULP4	0.470832	0.0764937
RIG	0.470802	0.0765151
ZWILCH	-0.470802	0.0765152
SERPINF1	-0.470714	0.0765778
FLJ30403	0.470664	0.0766137
ZNF7	-0.470663	0.0766137
SHE	0.470645	0.0766268
SLC12A3	0.470553	0.0766925
ATP5H	-0.470546	0.0766976
TMEM14C	-0.470392	0.0768069
USP11	-0.470347	0.076839
EXOC7	-0.470258	0.0769028
SMYD3	-0.470245	0.0769119
ZNF593	-0.470076	0.0770328
PEX26	0.470025	0.0770689
USP14	-0.469831	0.0772082
PCDHB9	0.469582	0.0773864
LOC284669	0.469561	0.0774015
GPI	-0.469497	0.0774473
KIF3B	-0.469491	0.0774518
KARS	-0.469462	0.0774724
SOX1	-0.469449	0.0774814
SUCLG1	-0.469392	0.0775224
KERA	0.469314	0.0775786
WSCD1	0.469194	0.0776649
LOC144920	0.469032	0.0777817
SMG5	0.469015	0.0777939
UNC50	-0.469003	0.077802
CPEB1	-0.468939	0.0778488
CCDC28A	-0.468904	0.0778737
GLCE	-0.468844	0.0779168
STAR	-0.468767	0.0779721
GNPDA1	-0.468717	0.0780081
SPN	0.468706	0.0780162
CAD	-0.468621	0.0780779
CARHSP1	0.468581	0.0781067
D4S234E	-0.468273	0.0783293
PI15	-0.468257	0.0783403
EDG7	0.468239	0.0783536
WDR45	0.468184	0.0783938
C14orf49	0.468156	0.0784137
MUC3A	0.468075	0.0784723
NCAPG2	-0.46787	0.0786207
PPIA	-0.467863	0.0786257
HSP90AB1	-0.467783	0.0786839
FLJ90709	0.467749	0.0787084
RIC8A	-0.467737	0.0787178
SOX7	0.467683	0.0787567
IRAK3	0.46761	0.0788094
HIF1A	0.467605	0.0788129
ZFYVE26	0.467584	0.0788282
COX17	-0.467584	0.0788284
SPOP	0.467517	0.078877
ZNF365	-0.467496	0.0788923
NDUFS3	-0.467419	0.0789485
[truncated: 12,100 more rows]

## Sheet: DEX_impairment_WM
Gene	CorrImpair-WM	PvalImpair-WM
GNAZ	0.840862	8.60439e-05
NIPSNAP3A	-0.820067	0.00018128
ID2	-0.81982	0.000182785
ADO	0.800238	0.000339836
CHADL	0.787162	0.000496056
GRK6	0.777628	0.000643347
FBXL13	-0.777242	0.000649988
ARHGAP22	0.773556	0.000716217
CHST12	0.766541	0.000857413
DAP	-0.760908	0.000986424
PASK	-0.759643	0.00101745
C9orf142	0.756191	0.00110618
ZFP36L1	-0.749103	0.00130795
PEG10	-0.747887	0.00134539
C1orf52	-0.747778	0.00134878
HEBP2	-0.747755	0.00134952
LRRIQ1	-0.747221	0.00136625
SOCS5	0.745465	0.00142251
FLJ44896	0.744563	0.00145211
ASPH	-0.743489	0.00148802
DHX30	0.741243	0.00156545
CREB1	-0.740062	0.00160743
GNG7	0.736333	0.00174597
SLC16A4	-0.736164	0.0017525
EIF4A3	-0.734145	0.00183162
RHOC	-0.733155	0.00187151
MRPL23	0.731444	0.00194202
C17orf52	0.731233	0.00195088
LXN	-0.729228	0.0020365
PTDSS2	0.72911	0.00204163
ZNF37A	0.728017	0.0020897
TMEM151A	0.725364	0.00221008
IL12A	-0.723481	0.00229888
TSPAN4	0.719193	0.00251171
NFIB	-0.717982	0.00257461
APBA2	0.71576	0.00269327
RHOQ	-0.71347	0.00282007
C11orf48	0.713289	0.0028303
S100A7A	0.712111	0.00289761
DPP9	0.709219	0.00306815
TIMP3	-0.708122	0.00313494
EBF4	0.70591	0.00327303
USP35	0.70248	0.00349685
SOX2	-0.701211	0.00358263
POLN	0.700853	0.00360715
C10orf38	0.700785	0.00361182
C21orf58	-0.700467	0.0036337
FABP7	-0.700259	0.00364807
ZNF561	0.699247	0.00371873
CCDC52	-0.698825	0.00374848
ZEB1	-0.695096	0.00401995
SLC35A4	0.694811	0.00404126
MCCC1	-0.691473	0.00429838
POLE2	-0.690576	0.00436962
FRS2	0.690243	0.00439629
PDSS2	0.689156	0.00448433
BRPF1	0.689126	0.00448675
SCRIB	0.687404	0.00462908
ZNF592	0.686317	0.00472077
RSRC2	-0.685859	0.00475988
SMG5	0.684472	0.00487968
LOC283378	0.683998	0.00492124
TUBE1	-0.683476	0.0049672
ZMYND12	-0.682516	0.00505275
LENG1	0.682219	0.00507947
FAM125B	0.681917	0.00510673
DOHH	0.681713	0.00512518
PUS1	0.681584	0.00513691
FOXK1	0.681086	0.00518233
ACAT2	-0.679191	0.00535811
SAPS1	0.678328	0.00543962
ELP3	0.67714	0.00555359
AZI2	0.676819	0.0055847
B3GNT7	0.676527	0.00561308
PPRC1	0.676238	0.00564129
MTIF2	0.674496	0.0058138
PCDH21	-0.673743	0.00588965
OCC-1	-0.671604	0.00610947
EFHC1	-0.671323	0.0061388
LAMC1	-0.670401	0.0062359
KEAP1	0.669922	0.00628677
ST3GAL4	0.66923	0.0063609
GRM6	-0.668138	0.0064792
LOC440944	-0.667645	0.00653328
GJC2	0.666765	0.00663052
ADCY5	0.66539	0.00678475
VASH1	0.665066	0.00682153
SLFN13	-0.66402	0.00694121
STARD4	-0.663714	0.0069766
LAPTM4A	-0.663464	0.00700554
PATZ1	-0.662351	0.00713572
GNA11	0.661654	0.00721821
ZDHHC14	0.661222	0.00726972
B3GAT1	0.661162	0.00727683
PAWR	-0.660347	0.00737487
GLUD2	-0.660291	0.00738158
RS1	0.65971	0.00745214
ROGDI	0.659213	0.00751293
SUMO4	-0.65908	0.00752924
LETM1	0.658832	0.00755985
AKAP1	-0.658508	0.00759984
CYR61	-0.658406	0.00761239
CHST11	-0.658306	0.00762486
NKIRAS2	0.657335	0.00774613
TIGD6	0.65717	0.0077668
ANAPC7	0.65703	0.00778443
C22orf13	0.656957	0.00779373
ZDHHC6	-0.655705	0.00795304
SMPDL3A	-0.655402	0.00799189
PINX1	0.654744	0.00807695
SC4MOL	-0.654403	0.00812137
ARF4	-0.654402	0.00812148
GZMB	0.653306	0.00826546
IGFBP7	-0.653265	0.00827085
LOC390705	0.653191	0.00828055
RASGRF1	0.652088	0.00842759
UNC5B	0.649766	0.00874385
HDAC10	-0.649419	0.0087919
TSEN54	0.649045	0.00884387
CENTA1	0.648649	0.0088993
MPST	0.648446	0.00892777
CLCN7	0.647844	0.00901262
ZNF384	0.647343	0.00908368
CALU	-0.647216	0.00910179
NUDT1	0.646774	0.00916489
MRPL39	-0.64589	0.00929229
RPAP3	-0.645862	0.00929633
SIRT2	0.645757	0.00931157
C16orf7	0.645024	0.0094184
PPP1R16B	0.643879	0.00958729
FNBP1L	-0.643416	0.0096562
PKD1	-0.643101	0.00970339
ASB8	0.643002	0.00971817
DSPP	0.642575	0.00978241
TMCC1	0.642242	0.00983278
THADA	0.642226	0.00983516
MED6	-0.641718	0.0099123
EXT2	0.639865	0.0101978
LOC646278	0.639147	0.0103102
USP8	-0.638736	0.0103749
ZNF550	-0.638503	0.0104119
NPAL3	0.6384	0.0104281
NUDT16L1	0.638353	0.0104356
OGFRL1	-0.637538	0.0105655
ZDHHC18	0.636976	0.0106558
B4GALT7	0.636947	0.0106604
MEF2A	-0.636608	0.0107152
EIF3EIP	0.635162	0.0109515
MAN2B2	0.633577	0.0112149
CADM1	0.633414	0.0112422
ZFAND3	-0.633241	0.0112714
STRN3	-0.632807	0.0113447
SRP9	-0.632372	0.0114185
MGST1	-0.632342	0.0114236
HYPK	0.631859	0.0115061
RGS3	0.631269	0.0116074
LOC151162	0.629933	0.0118394
ZNF382	-0.62982	0.0118591
MKRN3	0.629495	0.0119163
MME	-0.629373	0.0119377
MTMR11	-0.629106	0.0119848
CELSR2	0.628051	0.0121723
PLSCR4	-0.627996	0.0121822
ASB9	0.627655	0.0122433
LOC284561	0.627582	0.0122564
MXD4	0.627467	0.0122771
NKAPL	0.626978	0.0123654
KCTD10	0.626603	0.0124334
IL12B	0.62632	0.0124849
ZNF768	0.626214	0.0125042
ADORA2A	0.6262	0.0125068
LZTR1	0.62606	0.0125324
JRK	0.625715	0.0125957
COX4I2	0.625451	0.0126442
RPAIN	-0.624742	0.0127753
C19orf6	-0.624664	0.0127897
C10orf12	0.623758	0.0129589
TLE2	0.622184	0.0132572
PDDC1	0.622152	0.0132632
USP10	0.621717	0.0133466
TSPAN3	-0.6217	0.0133498
HIRA	0.621127	0.0134602
H3F3B	-0.621121	0.0134614
ZNF672	0.621002	0.0134845
SEC22A	-0.620116	0.0136567
2011-03-07	-0.619754	0.0137277
BRAP	0.619478	0.0137819
SGEF	-0.619446	0.0137881
CPNE3	-0.618862	0.0139036
LOC90379	-0.618229	0.0140295
SLC39A8	-0.618121	0.0140511
MAP3K4	0.618042	0.0140668
C6orf54	0.6179	0.0140953
C21orf81	0.617663	0.0141429
MARCKS	-0.617041	0.0142682
LOC401115	0.616489	0.0143802
AP3S2	0.615902	0.0145001
LOC93444	-0.615869	0.0145069
ARMC5	0.615601	0.0145618
CARS2	0.615155	0.0146537
HMGCS1	-0.614973	0.0146912
U1SNRNPBP	0.614651	0.014758
FKSG49	-0.614288	0.0148335
IL17RB	-0.613413	0.0150167
IGHA1	0.613321	0.0150361
BANK1	0.613091	0.0150846
PRMT2	0.612636	0.0151808
EIF4G3	0.612133	0.0152879
CHMP1A	0.61211	0.0152928
CLIP4	-0.611811	0.0153567
C14orf121	0.611656	0.0153898
HCFC1	0.611443	0.0154356
HS1BP3	0.611407	0.0154434
PRKG2	0.610545	0.0156296
SRP72	-0.609931	0.0157632
SP3	-0.608947	0.0159792
NTRK2	-0.607883	0.0162155
ANKRD43	0.607606	0.0162773
RAPGEF3	0.606737	0.0164728
PDZRN4	-0.606314	0.0165685
ADORA1	0.606219	0.0165902
ABHD12	0.606178	0.0165994
CDR2L	0.605905	0.0166615
VHL	0.605897	0.0166635
NUB1	0.605726	0.0167024
NPLOC4	0.605368	0.0167843
FAM119A	-0.605124	0.0168403
MXRA7	-0.604895	0.016893
UBE2B	-0.604702	0.0169377
SLC41A1	-0.60437	0.0170143
CRLS1	-0.604086	0.0170804
LOC399900	0.603863	0.0171322
B3GAT3	0.603712	0.0171674
TRMT11	-0.603384	0.017244
CEP78	-0.60334	0.0172543
TOPORS	-0.603007	0.0173323
DDX6	0.602868	0.0173649
C3orf33	-0.602694	0.017406
FGF20	-0.602068	0.017554
POT1	-0.60183	0.0176107
WWC3	0.601651	0.0176532
TUBB4	-0.601329	0.0177301
LUM	-0.60094	0.0178234
C18orf16	-0.600746	0.01787
KCTD20	0.600704	0.01788
SF3A1	-0.600243	0.0179913
LOC493869	-0.599759	0.0181085
ERMP1	0.599743	0.0181125
CAPN2	-0.598061	0.0185248
AUH	-0.597881	0.0185695
NEO1	0.597848	0.0185776
FCRL2	-0.597623	0.0186334
TMEM180	0.597401	0.0186886
FRMPD1	0.597284	0.0187179
FOS	-0.59719	0.0187412
C1orf66	0.597175	0.0187448
TIMM13	0.597049	0.0187764
MRPS6	-0.596887	0.018817
TTC8	-0.596606	0.0188874
ACP5	0.596372	0.0189463
CNOT6L	-0.59637	0.0189466
COX19	0.596105	0.0190135
BCAT2	0.596096	0.0190156
HIST1H4H	0.596069	0.0190225
CTSO	-0.595904	0.0190642
SLC12A9	0.595567	0.0191496
MMD2	0.594949	0.0193069
C2CD3	0.594887	0.0193227
ZNF627	-0.594855	0.0193307
HAPLN2	0.594835	0.0193358
EVI5L	0.594813	0.0193416
MMP9	-0.594615	0.0193922
ZFP36	-0.594462	0.0194314
C1orf41	-0.594388	0.0194505
BTAF1	-0.594358	0.0194581
GPR137C	-0.594037	0.0195408
CCPG1	-0.594022	0.0195446
KIF9	-0.593705	0.0196263
MATN3	-0.593663	0.0196373
LAMA2	-0.593215	0.0197534
ZNF273	-0.593088	0.0197862
MED22	0.592928	0.019828
IGLL3	0.592391	0.0199682
PPIL2	0.592304	0.019991
CG018	-0.591318	0.0202507
C17orf70	0.591061	0.020319
BBS5	-0.590965	0.0203444
MLXIPL	-0.590895	0.0203631
C16orf42	0.590247	0.0205358
ATP5I	0.590096	0.0205764
KIAA0692	0.589937	0.020619
RAB3C	-0.589875	0.0206357
CCL5	0.589599	0.0207099
HMGB2	-0.589518	0.0207316
SQLE	-0.589392	0.0207658
C9orf167	-0.589167	0.0208265
HLCS	-0.589009	0.0208693
KLHL17	0.588078	0.0211225
HNRPH1	-0.588024	0.0211373
LOC158301	-0.587882	0.0211762
USP2	0.587396	0.0213097
HDAC4	0.587096	0.0213925
DHX8	0.58684	0.0214633
SEC14L5	0.586502	0.0215569
TBX5	0.586309	0.0216105
CORO2B	0.585688	0.021784
ZFAT1	0.585671	0.0217886
GATC	0.585568	0.0218174
PCTK3	0.585542	0.0218248
RP11-151A6.2	0.585471	0.0218446
CTNNBL1	0.585462	0.0218471
CDC42SE1	-0.585347	0.0218794
MBD3	0.585068	0.0219581
KIAA2018	0.584958	0.0219891
COL25A1	0.584437	0.0221362
KIAA1219	0.584395	0.022148
DSP	-0.58423	0.0221949
HEATR2	0.584043	0.0222481
EIF1AX	-0.583873	0.0222966
LOC643837	-0.58364	0.0223629
RIT1	-0.583608	0.0223721
PIK3C2A	-0.583584	0.0223791
PROS1	-0.58355	0.0223888
EOMES	0.58345	0.0224174
VPS37B	0.583428	0.0224235
ZIC2	-0.583404	0.0224305
FLJ34208	0.583135	0.0225075
SF4	0.582259	0.0227599
ARHGAP24	-0.582194	0.0227787
UBL3	0.582077	0.0228127
ARHGDIA	-0.581704	0.0229212
CXYorf2	0.581514	0.0229764
PRCD	0.581471	0.0229889
MFSD7	-0.581465	0.0229909
GZMA	0.581418	0.0230046
GPC4	-0.581229	0.0230597
FIP1L1	0.581191	0.0230708
PHKA2	0.581046	0.0231131
DARS	-0.581017	0.0231219
AKAP10	-0.580167	0.0233716
HIF1AN	0.580113	0.0233878
CCNA2	-0.579671	0.0235187
CSMD1	0.579601	0.0235393
DKFZP586H2123	-0.57952	0.0235635
PDCD6	0.579365	0.0236096
SSBP2	-0.579263	0.0236399
CYFIP1	-0.579043	0.0237056
UGT1A4	0.57897	0.0237273
RHOA	-0.578783	0.0237831
SLC5A11	0.578485	0.0238726
C12orf60	0.578332	0.0239184
GNE	0.577708	0.0241068
SOX9	-0.576969	0.0243308
PRPF6	0.576956	0.0243348
C7	-0.576915	0.0243475
CD96	0.576825	0.0243748
ENO1	-0.576744	0.0243995
WSCD1	0.576285	0.02454
DHX37	0.576171	0.0245748
CBX1	-0.576169	0.0245756
FLJ10038	0.575995	0.024629
MTF2	-0.5758	0.0246888
GIPC1	0.575739	0.0247076
ID3	-0.575647	0.024736
C14orf139	0.575586	0.0247549
ZNF212	0.575577	0.0247577
UBXD2	-0.575505	0.0247801
DUS1L	0.575006	0.0249344
ECHDC2	-0.574765	0.0250093
HMX2	0.574011	0.0252446
TMEM31	0.573885	0.025284
HES6	0.573786	0.0253151
FAM89A	-0.573166	0.0255101
PDCD7	0.572945	0.0255801
CNTNAP5	0.57254	0.0257083
C10orf125	-0.572347	0.0257696
CD274	-0.572036	0.0258688
SETDB2	0.571916	0.025907
TMEM63B	0.571896	0.0259136
MYO5C	-0.571703	0.0259753
FANCI	-0.571389	0.0260759
LIPE	0.571129	0.0261595
TCTN2	-0.571069	0.0261788
GGCX	-0.57106	0.0261816
UBE2D4	0.570332	0.0264169
AARS2	0.569976	0.0265323
CBWD1	-0.56995	0.026541
EMP2	-0.569941	0.0265438
C20orf32	0.569539	0.0266749
PROSC	-0.568615	0.026978
FKBP2	0.568433	0.027038
SMARCA1	-0.568321	0.0270747
USP53	-0.568315	0.0270769
COL4A4	-0.567975	0.0271894
APOBEC3F	0.567742	0.0272666
FAM131B	0.567616	0.0273083
MRPL28	0.567567	0.0273248
EHD1	0.567066	0.0274919
CDC34	0.567064	0.0274924
CTNND1	-0.566864	0.0275593
C14orf140	0.566491	0.0276842
ARMC3	-0.566308	0.0277459
AHCTF1	-0.565738	0.0279381
HOXC4	-0.565647	0.0279687
GOLT1B	-0.565459	0.0280326
RAB5A	-0.565326	0.0280778
CYLD	0.565069	0.0281649
TXNDC11	0.564675	0.0282992
LOC553103	-0.564628	0.0283154
MCM6	-0.564056	0.0285115
RPAP1	0.563993	0.0285329
MGRN1	0.563725	0.0286253
C12orf55	-0.563724	0.0286256
SLC7A9	0.563442	0.0287228
RP5-886K2.1	0.563435	0.0287253
OTUD1	-0.563167	0.0288178
MAP6D1	0.562971	0.0288856
C7orf57	-0.562566	0.0290266
SCAP	0.56244	0.0290705
NALCN	0.562412	0.0290802
SOBP	0.562061	0.0292026
TCERG1	-0.561936	0.0292463
PRPF31	0.561732	0.0293179
SART3	0.561698	0.0293297
DONSON	-0.561652	0.0293461
LOC149478	-0.561448	0.0294178
ITPK1	0.561131	0.0295294
C3orf38	-0.56108	0.0295473
GEM	-0.560867	0.0296225
RAB11B	-0.560861	0.0296246
TM2D2	-0.560741	0.029667
DNAJC3	-0.560657	0.0296967
ACOT11	-0.560148	0.0298773
RHEB	-0.560122	0.0298867
RNF8	0.559497	0.0301099
MEG3	0.559432	0.030133
KIRREL3	0.55943	0.0301338
RRAS2	-0.559382	0.0301509
ZNF579	0.559255	0.0301963
CUL4B	-0.559207	0.0302138
PDIK1L	0.558992	0.0302909
C13orf21	0.558724	0.0303874
C1orf77	-0.558688	0.0304001
C9orf86	0.558653	0.0304128
GTF3C1	0.558403	0.0305032
LASS1	0.558018	0.0306424
NOC2L	0.557696	0.0307593
C20orf194	0.557672	0.0307683
HIST1H2BI	0.557343	0.030888
IQGAP3	-0.557335	0.030891
CTBS	-0.557324	0.030895
TBCEL	-0.557083	0.0309831
EXOC3	0.55687	0.0310611
LAMA3	0.556774	0.031096
RECK	-0.55654	0.0311821
C16orf84	0.556256	0.0312864
AMMECR1L	0.556205	0.0313053
UBA6	-0.556038	0.031367
CCDC146	-0.555505	0.0315638
ECE2	-0.555234	0.0316647
ADAM19	0.55495	0.0317702
PFN1	-0.554869	0.0318003
GOLGA8B	-0.554727	0.0318537
INTS7	0.554662	0.0318776
PRKCZ	0.554371	0.0319866
CCDC111	-0.554273	0.0320234
LOC440957	0.554018	0.0321191
UPF3B	-0.553777	0.0322097
IDI1	-0.553727	0.0322284
UNC84A	-0.553485	0.0323198
C6orf118	-0.55345	0.0323329
EGLN2	0.553138	0.0324507
FAM63B	-0.553077	0.0324739
CALML3	0.552934	0.0325282
UNK	0.552784	0.0325849
SLC39A13	-0.552772	0.0325897
SLC37A4	0.552688	0.0326217
MTF1	0.5523	0.0327692
RALBP1	0.552271	0.0327805
SLC2A11	-0.552107	0.032843
FBXO27	0.552033	0.0328713
GATAD2B	0.551881	0.0329295
DNASE1	0.551866	0.032935
MLF1	-0.551723	0.0329898
TRAPPC3	-0.551656	0.0330154
PHYHIPL	-0.551616	0.0330311
C15orf15	-0.551181	0.0331984
POU6F1	0.551169	0.0332026
LOC348262	0.551129	0.0332181
PRR16	-0.551127	0.033219
LOC285638	0.55106	0.033245
EMILIN2	0.551026	0.0332579
SAPS3	-0.550845	0.0333278
WDR60	-0.55057	0.0334342
LOC145757	0.550542	0.0334449
TRAF4	0.550505	0.0334591
TCTEX1D1	-0.550366	0.0335133
VPS16	0.550237	0.0335634
INTS1	0.550188	0.0335822
CD99	-0.550156	0.0335949
WDR13	0.550098	0.0336174
BOK	0.549755	0.0337509
ABCA7	0.549694	0.0337745
CCDC109A	-0.549593	0.0338138
EXOSC9	-0.549336	0.0339146
C1orf220	0.549179	0.0339761
CCM2	0.549142	0.0339905
DCDC2	-0.549126	0.0339966
ASRGL1	0.54909	0.0340109
FMOD	-0.548579	0.0342118
SCAND1	0.548497	0.034244
MMRN2	-0.548249	0.0343418
PRPSAP1	-0.548227	0.0343504
JMJD1A	-0.548185	0.0343673
MCEE	-0.547657	0.0345761
MRC2	-0.547377	0.0346875
DYNC2H1	-0.547241	0.0347416
tcag7.1314	-0.546936	0.0348633
IQCG	-0.54665	0.0349779
ZMYND10	-0.546514	0.0350325
SULT1C4	-0.546328	0.0351072
ZNF358	0.546311	0.0351138
TMEM47	-0.546196	0.0351601
TRIM3	-0.54619	0.0351623
TCEB2	0.546047	0.0352201
ITIH5	-0.545975	0.0352489
LDLR	-0.545637	0.0353854
PRC1	-0.545385	0.0354872
GPSN2	0.544958	0.0356604
TMEM97	-0.544604	0.0358047
SYNE2	-0.544405	0.0358859
ARHGEF2	0.544347	0.0359096
LOC283267	0.544087	0.0360156
PLAG1	0.543656	0.0361925
RGS9	-0.543635	0.0362013
PHF12	0.543586	0.0362211
GSDMDC1	0.543447	0.0362784
PALB2	0.543247	0.0363608
TIMM44	0.543187	0.0363856
SCRN2	-0.542724	0.0365768
STRN	0.542619	0.0366203
ZNF665	-0.542582	0.0366356
NCOR2	0.54241	0.036707
TRMT12	0.542336	0.0367378
PARC	0.542101	0.0368357
NRXN2	0.542004	0.0368761
DBI	-0.541729	0.0369909
SLC25A44	0.541374	0.0371392
DHX38	0.5413	0.0371701
C16orf44	0.540768	0.0373937
CNBP	-0.540636	0.0374493
ABCC10	0.540609	0.0374607
BCAP29	-0.540594	0.037467
MORC2	0.540366	0.0375633
DUS4L	-0.540216	0.0376266
PRPF4B	-0.540207	0.0376305
PACS2	0.540185	0.0376399
TMEM67	-0.540165	0.0376481
CETN2	-0.540139	0.0376592
GFPT1	-0.539645	0.0378686
FAM3A	0.539348	0.037995
COPE	-0.539316	0.0380087
KLHL8	0.539223	0.0380482
ERH	-0.538953	0.0381636
DDX52	0.538472	0.0383696
IGFBP5	-0.538418	0.0383929
ASAH1	-0.53835	0.0384219
GLUD1	-0.538314	0.0384377
CARHSP1	0.537854	0.0386358
PLAGL2	0.537843	0.0386404
PAICS	-0.537474	0.0387996
C10orf56	0.537457	0.0388071
DDX46	-0.537083	0.0389692
DIP2C	0.536518	0.0392154
CHD9	0.536034	0.0394266
WNT5A	-0.536023	0.0394317
DGCR14	-0.535888	0.0394908
ZNF350	0.535811	0.0395247
ADAT3	0.535669	0.0395868
GRAMD3	-0.535513	0.0396554
WDFY1	-0.535407	0.0397021
RPL5	0.535378	0.039715
C17orf39	0.535347	0.0397284
FBXO21	-0.535273	0.0397609
LOC729810	0.535113	0.0398317
DPM1	-0.534962	0.0398981
SETD8	0.534865	0.0399413
IFITM3	-0.534692	0.0400178
BMP2K	-0.534674	0.0400257
TCEAL7	-0.534614	0.0400523
PERP	-0.534542	0.0400842
GPC3	-0.534487	0.0401085
CCDC58	0.534442	0.0401288
FGFR1OP	-0.534336	0.0401757
INTS5	0.534232	0.0402219
CDKL3	-0.534107	0.0402776
SDK2	0.534096	0.0402824
VPS4A	0.533927	0.0403575
CAPN7	-0.53389	0.040374
GCN1L1	0.533686	0.0404649
RFX1	0.533434	0.0405779
TTC30A	-0.533406	0.0405901
ELMOD2	0.533275	0.0406488
PLSCR3	-0.533089	0.0407322
RNF181	-0.533053	0.0407486
PAQR4	0.532864	0.0408336
DNMBP	-0.532667	0.0409221
FRG1	0.532645	0.0409319
CACNA1D	-0.532585	0.0409591
C4orf31	-0.532334	0.041072
ECSIT	0.531999	0.0412237
KIAA0152	0.531594	0.0414073
CIR	0.531575	0.041416
ZNF396	0.531559	0.041423
ADK	-0.531091	0.0416365
SNRPB2	-0.530876	0.0417345
PTCH1	0.530642	0.0418413
ACAA1	0.530422	0.0419423
LOC728190	-0.530143	0.0420701
RNF19A	-0.530025	0.0421247
GANAB	-0.529876	0.0421931
GNAI3	-0.529758	0.0422475
CDAN1	0.529735	0.0422581
MGC15523	0.529542	0.0423474
ATP13A1	0.529508	0.0423631
CYP2J2	0.52943	0.042399
ERAP1	-0.529379	0.0424225
POLR2I	0.529293	0.0424624
H2AFZ	-0.529279	0.0424691
ADA	0.529151	0.042528
FAM19A4	0.528788	0.0426966
FAM127B	-0.528741	0.0427184
TNK2	0.528722	0.0427274
GAPDH	-0.528705	0.042735
ARRDC2	0.528551	0.0428069
RNASE4	-0.528494	0.0428334
ANKRD13B	0.528296	0.0429258
CCDC14	-0.528173	0.0429832
ZBTB17	0.528107	0.043014
PPP1R9A	0.528004	0.0430622
FADS3	-0.527879	0.0431203
MMP2	0.527795	0.04316
PSMF1	0.527651	0.0432272
RSPH3	-0.527536	0.0432811
SEL1L	-0.527143	0.0434661
CRKRS	0.527141	0.043467
POMGNT1	0.527121	0.0434762
LOC440104	0.526762	0.0436456
C1orf62	0.526424	0.0438057
GMNN	-0.526252	0.0438873
ZFP41	0.525918	0.0440458
IFNAR1	0.525902	0.0440533
IFI44L	-0.525752	0.0441246
ANKRD11	0.52571	0.0441449
SMAD5	0.525698	0.0441503
PPP2R2C	0.525542	0.0442249
B3GNT2	0.525243	0.0443675
TGFBR3	-0.525178	0.0443988
CNGB3	0.525172	0.0444016
LOC374443	-0.525099	0.0444367
C12orf34	0.524689	0.0446329
PCDH1	0.524676	0.0446395
FAM104B	0.524645	0.0446543
GPX3	-0.524613	0.0446696
SPARC	-0.524516	0.044716
CDON	-0.524498	0.0447249
PARP10	0.524396	0.044774
C4orf28	-0.524374	0.0447847
EME1	-0.524264	0.0448373
DLG5	0.524264	0.0448374
LDLRAP1	0.524007	0.0449615
HNRPDL	-0.523939	0.0449942
GABARAPL2	-0.523741	0.0450903
FAM53A	0.523626	0.0451456
WDR81	0.52361	0.0451534
PLXNA4	0.523599	0.0451586
PARP2	-0.523431	0.0452404
GPLD1	-0.523412	0.0452494
MTG1	0.523345	0.0452818
TMEM48	-0.52284	0.0455276
EPOR	-0.522744	0.0455742
LPXN	-0.522624	0.0456328
HAB1	0.522303	0.0457896
FAM124A	0.522204	0.0458381
LHFPL3	-0.521977	0.0459494
PRMT3	-0.521849	0.0460122
LOC285949	-0.521762	0.0460551
GCRG224	-0.521464	0.0462018
APOBEC3B	-0.521427	0.0462202
MAPK8IP1	0.521206	0.0463291
C19orf24	0.521082	0.0463903
RPGR	-0.521026	0.046418
FBXL18	0.520888	0.0464864
PQLC2	0.520662	0.0465981
KCNS3	0.520655	0.0466016
EDNRB	-0.520627	0.0466154
ZNF322A	0.520616	0.0466211
CNGA4	0.520428	0.046714
CGGBP1	-0.520422	0.0467174
C14orf106	-0.520301	0.0467776
NCOA2	0.519739	0.0470575
GABRR1	-0.519674	0.04709
PRR14	0.51966	0.0470967
ARGLU1	-0.519649	0.0471023
SLC39A9	-0.519488	0.0471831
PLEKHA5	-0.519452	0.0472007
SETX	0.51942	0.0472169
TUBB6	-0.519367	0.0472433
RIPK5	0.519296	0.0472791
PCYT1A	0.519205	0.0473246
SERINC1	-0.5192	0.0473273
FLJ37035	-0.518817	0.0475196
TncRNA	-0.518462	0.0476983
CCNT2	-0.518407	0.047726
STAT2	0.518262	0.0477991
FLJ14154	0.518185	0.047838
NR3C1	-0.518172	0.0478445
C13orf18	-0.518073	0.047895
FREM1	0.517924	0.0479704
ADAM17	-0.517758	0.0480543
ADRM1	0.517421	0.0482253
TNFRSF8	0.517418	0.0482269
GTPBP10	-0.517152	0.0483623
L3MBTL3	-0.517024	0.0484278
RP13-122B23.3	0.516935	0.0484732
NACA2	0.516918	0.0484815
SCYL1BP1	-0.516816	0.0485337
KIF5C	0.516811	0.0485362
C11orf45	-0.516752	0.0485667
GOLGA7	-0.516652	0.0486175
MED16	0.516607	0.0486407
EXTL3	0.516527	0.0486817
C22orf9	0.516518	0.0486861
LGI3	0.516367	0.0487637
C7orf49	-0.51633	0.0487824
STK35	0.516263	0.048817
FLJ36208	-0.515681	0.0491161
AUP1	0.515615	0.04915
C9orf6	0.515557	0.0491804
MSI2	-0.515277	0.0493247
RNPEPL1	0.515275	0.0493257
CHD6	0.514973	0.0494822
LOC165186	-0.514937	0.0495008
ZNHIT1	0.514841	0.0495505
CLEC7A	-0.514809	0.0495672
LOC643008	0.514757	0.0495942
LOC391845	0.514536	0.049709
VWA3B	-0.513993	0.0499918
POU2AF1	0.513844	0.0500696
CLIC2	-0.513777	0.0501048
KLF4	-0.513755	0.0501165
ATP6V0A2	0.513479	0.0502605
NCOA7	0.513239	0.0503866
MIA3	-0.513083	0.0504686
KRT8	0.513038	0.0504922
C20orf11	0.513026	0.0504987
GPR62	0.512953	0.0505372
BAZ1B	0.512871	0.0505801
TBCCD1	0.512444	0.0508055
C10orf128	0.512246	0.0509103
MAP3K11	0.512088	0.0509937
RANBP3	0.511867	0.0511111
RAD54B	-0.511754	0.0511713
COL6A2	-0.511731	0.0511833
ZNF37B	0.511645	0.0512287
MICALL1	0.51159	0.051258
CDC2L5	-0.511511	0.0513003
ZRF1	0.511482	0.0513156
MYO1D	0.511368	0.0513765
C7orf26	0.511246	0.0514415
TMC6	0.511011	0.0515666
LOC202181	0.510891	0.051631
WDR27	0.510784	0.0516879
RNF144A	0.510783	0.0516889
YAP1	-0.510744	0.0517097
TMEM14C	-0.510721	0.0517221
TMEM110	0.509738	0.0522501
WDR5	0.509582	0.0523343
RAB3IP	0.509282	0.0524966
SCHIP1	-0.509124	0.0525822
SPRR1A	0.508813	0.0527507
CSF1	0.508735	0.0527932
LOC152118	-0.508708	0.0528081
TYRO3	0.508626	0.0528526
TSPAN9	0.508535	0.0529022
ATP5E	0.508377	0.0529882
CNTN2	0.508353	0.0530009
CD34	-0.508297	0.0530314
ZNF248	0.508062	0.05316
C5orf32	-0.50804	0.0531717
CREBBP	0.507993	0.0531978
TEGT	-0.507881	0.053259
GMCL1	-0.507741	0.0533353
KIAA1833	0.507687	0.0533648
LLGL2	0.507661	0.053379
HES1	-0.507626	0.0533984
HSPB8	-0.507522	0.0534554
MED8	0.507379	0.0535341
SERPINI2	-0.507157	0.0536557
TMEPAI	0.506888	0.0538041
MORC3	-0.506513	0.0540107
FLJ41603	0.506226	0.0541698
LOC133491	-0.506163	0.0542044
LCA5	-0.506125	0.0542258
RNF217	-0.506111	0.0542333
WDR52	-0.505967	0.0543132
DPY19L3	-0.505929	0.0543343
BACH2	0.505884	0.0543591
QSOX1	0.505645	0.0544921
PPP2CB	-0.505314	0.0546767
ILVBL	0.505139	0.0547744
MAP3K7	-0.505093	0.0547998
TAF5	0.505088	0.0548024
GAL3ST1	0.505046	0.0548262
ZNF407	0.505039	0.0548298
EHMT1	0.504825	0.0549497
ADCY8	-0.504435	0.0551684
SCML1	-0.504279	0.055256
C1orf9	-0.504188	0.0553072
AQR	0.504167	0.0553186
CEP57	-0.504016	0.0554036
C6orf203	0.503867	0.0554876
SH3BP5L	0.503864	0.0554893
TSSK4	0.503864	0.0554894
POLE3	-0.503577	0.0556514
MGC52282	-0.503445	0.055726
HINT2	-0.503409	0.0557465
GPR17	0.502857	0.056059
SLC25A34	0.502761	0.0561138
TRAC	0.502716	0.0561392
C1orf78	0.502299	0.0563767
SPECC1L	0.502241	0.0564096
PAX6	-0.502095	0.0564934
LOC196913	-0.501938	0.0565828
CENPK	-0.50191	0.0565986
CYB5R4	-0.501777	0.0566749
FLJ23185	0.501233	0.056987
CLIC6	0.501195	0.0570086
ADAM9	-0.501166	0.0570254
DDX5	-0.501122	0.0570505
TNFRSF25	-0.501115	0.0570548
ABTB1	0.500702	0.0572928
ZNF174	0.500666	0.0573133
NXNL1	-0.500662	0.0573158
PSG6	-0.500624	0.0573377
COBL	0.500474	0.0574242
PAF1	0.500415	0.0574583
SFRS4	-0.500347	0.0574978
C7orf27	-0.500233	0.0575637
NOB1	0.500101	0.0576405
GYPE	-0.49988	0.0577686
SH3BP4	0.499697	0.0578745
C17orf38	-0.499534	0.0579698
JMJD1C	-0.499334	0.058086
SCRN1	0.499073	0.0582385
NACAD	0.499064	0.0582437
DSEL	0.499008	0.0582761
SUGT1L1	-0.499007	0.0582767
FAM78A	0.499002	0.0582795
ECT2	-0.498889	0.0583457
USP22	0.498749	0.0584274
FAM91A1	-0.49842	0.0586204
ZNF83	-0.498394	0.058636
FLJ33046	0.497876	0.0589401
C6orf192	-0.497782	0.0589956
KIAA1545	0.497654	0.0590709
C1orf174	-0.497613	0.0590953
LOC158863	0.497389	0.0592274
NR4A3	-0.497369	0.0592394
MGEA5	-0.497355	0.0592477
ADRA2C	0.497309	0.0592749
NEK4	-0.49725	0.0593098
NEK2	-0.49718	0.059351
CITED4	0.497143	0.059373
DNA2	0.496942	0.0594922
MED27	0.496936	0.0594961
ZKSCAN5	-0.496917	0.0595069
RNASET2	-0.496852	0.0595458
ARID4B	0.496778	0.0595895
HTT	0.496727	0.0596202
RBM11	-0.496628	0.0596789
LOC729085	-0.496477	0.0597686
FLJ25770	0.496389	0.0598207
MED25	0.496163	0.0599559
PLEKHG4	0.495908	0.0601076
KLHDC4	0.495732	0.060213
SENP2	-0.495478	0.060365
TYK2	0.495336	0.0604503
ADAM28	-0.495134	0.0605719
DKFZp761D1918	-0.495056	0.0606185
DIRAS3	-0.494752	0.0608013
SLC26A9	0.494673	0.0608491
HIRIP3	0.494534	0.0609332
NKAIN2	0.494514	0.0609452
SLC16A9	-0.494488	0.0609606
LDHA	-0.494299	0.0610751
MTHFR	0.494088	0.0612024
S100A16	-0.494082	0.0612061
EFHB	-0.49381	0.061371
SUGT1P	-0.493802	0.0613759
VGLL3	-0.493577	0.0615124
FUT11	-0.493438	0.0615969
FAS	-0.493377	0.0616343
GBAS	-0.493376	0.0616349
CDC42BPA	0.493314	0.0616727
NFAM1	0.493305	0.0616782
DUSP3	-0.493286	0.0616897
COL16A1	0.493198	0.0617433
WBSCR16	0.493011	0.0618569
SPAG9	0.49301	0.0618579
RHOJ	-0.492904	0.0619224
TOB1	-0.492773	0.0620024
CXCR7	-0.492734	0.0620262
LIMS2	0.492647	0.0620792
USP31	0.492638	0.062085
TMEM167	0.492463	0.0621921
C1orf88	-0.492412	0.0622235
KLHL7	-0.492304	0.0622898
DNER	-0.492276	0.0623066
SUCLG2	-0.492117	0.0624042
PPP1R13L	-0.492026	0.0624599
DGCR8	0.491942	0.0625118
SPNS2	0.491873	0.0625543
SRI	-0.491867	0.0625579
ACSM5	-0.491855	0.0625653
CANX	-0.491804	0.0625967
PC	0.491791	0.0626046
RFX2	-0.491642	0.0626966
CYP2U1	-0.491549	0.0627538
MKNK1	-0.491469	0.0628033
GPSM1	0.491376	0.0628603
C19orf60	0.49132	0.0628949
MFAP3L	0.491314	0.0628986
PSAP	-0.491169	0.0629883
NUP205	-0.49101	0.0630864
ARHGAP1	0.490909	0.0631492
PPM1K	-0.490628	0.0633236
ALKBH8	0.490502	0.0634016
PFKFB2	-0.490391	0.0634705
LOC158402	-0.490293	0.0635313
STH	0.49017	0.0636081
DTNA	-0.490038	0.0636903
2011-03-06	-0.490008	0.0637091
SERF2	0.489943	0.0637494
POSTN	-0.4897	0.0639011
RBP1	-0.489502	0.0640252
CMYA5	-0.489368	0.0641088
CCDC49	-0.489281	0.0641636
PSMD2	0.489216	0.0642042
OSBPL1A	0.489207	0.0642097
GRLF1	0.4891	0.0642765
IL18	-0.489049	0.0643089
MGC13053	0.489042	0.0643131
DALRD3	-0.488841	0.0644396
VIM	-0.488586	0.0645996
C17orf58	-0.488353	0.064747
DKFZp434K191	-0.488313	0.0647718
SNRPA1	-0.487935	0.0650106
SAPS2	0.487701	0.0651585
ATAD3B	0.487672	0.0651769
KIF13B	0.487433	0.0653288
AIM1L	0.487405	0.0653467
DCLK3	-0.487393	0.0653543
GNG5	-0.487355	0.0653781
ZNF704	-0.487161	0.0655017
KHDRBS3	-0.487062	0.0655648
CXorf24	-0.486982	0.0656153
SLC13A3	0.486828	0.0657136
HADHA	0.486646	0.0658296
PBK	-0.486626	0.0658424
CPT1A	-0.486462	0.0659472
CDKL2	0.486249	0.0660833
LOC641977	0.485812	0.0663635
DNALI1	-0.485421	0.0666151
PCDH17	0.485151	0.066789
RBM41	0.485134	0.0667996
IKZF4	0.485102	0.0668204
AKR1A1	0.485023	0.0668717
MASP1	-0.48501	0.0668801
MARS	0.484958	0.0669136
C6orf85	0.484929	0.0669324
C18orf21	-0.484913	0.0669427
VSIG2	0.484633	0.0671234
LOC650392	0.484518	0.0671979
PHPT1	0.484433	0.0672535
FLJ34047	0.484412	0.0672665
FKBP1A	-0.484375	0.0672907
FLJ10769	-0.484194	0.0674083
PLOD2	-0.484118	0.0674574
SPAM1	0.484115	0.0674593
PAPOLA	-0.484062	0.067494
PPP1R2	-0.484051	0.067501
ATP6V1G1	-0.484013	0.0675259
TFEB	0.483982	0.0675458
RPS19BP1	0.483906	0.0675955
HEMK1	0.483823	0.0676495
GCLM	-0.483746	0.0676996
C10orf26	0.483695	0.0677329
WBP5	-0.483265	0.0680135
TBL1X	0.483201	0.0680553
HRSP12	-0.483118	0.0681096
LOC729678	-0.482984	0.068197
CCDC141	-0.482865	0.0682754
TSP50	0.482753	0.0683485
RPS9	0.482698	0.0683844
KIAA1604	0.482646	0.0684188
TMEM22	-0.482462	0.0685395
LEO1	0.482446	0.0685502
FAM129B	0.482353	0.0686115
TRAF3IP3	-0.482224	0.068696
C11orf57	-0.482035	0.0688204
ALDH1L2	-0.482027	0.0688256
FAM113A	0.481727	0.0690239
MOXD1	-0.481717	0.0690305
MYLIP	0.481625	0.0690912
DCDC5	-0.481199	0.0693732
TMED1	0.481075	0.0694551
TBRG1	0.481053	0.0694702
BCAR1	0.480924	0.0695559
UCA1	0.480857	0.0695999
REV3L	-0.480775	0.0696545
C14orf135	-0.480621	0.0697572
PET112L	0.480491	0.0698435
TP53I13	0.480474	0.0698552
KLRC3	-0.480472	0.069856
HSPA1B	-0.48039	0.069911
LRRC34	-0.480198	0.070039
OXSR1	-0.47995	0.0702049
FRAG1	0.479924	0.0702221
BRMS1	0.479824	0.070289
SLC25A1	-0.479821	0.0702911
USE1	0.479771	0.0703242
DRD2	-0.479648	0.0704068
FAM103A1	-0.479638	0.0704138
ANXA1	-0.479384	0.0705842
PVR	-0.479359	0.0706005
RP13-36C9.6	0.479294	0.0706445
MAPKAPK2	0.479268	0.0706618
KLHL22	0.479249	0.0706745
ZWILCH	-0.479178	0.0707224
LOC146346	0.47913	0.0707547
EBI2	-0.479128	0.0707558
UNC50	-0.479058	0.0708032
KIAA1641	0.478993	0.0708466
C16orf24	0.478856	0.0709388
COG4	0.478743	0.0710151
BAT2	0.478676	0.0710603
PPP2R2A	-0.47859	0.0711182
INSM1	-0.478587	0.0711201
RPUSD1	0.478509	0.0711732
RYR1	-0.478444	0.0712171
B3GNT5	-0.478442	0.0712184
RND2	0.478355	0.0712773
DEF6	-0.47818	0.0713953
ZNF330	-0.478134	0.0714266
POLR1E	-0.4781	0.0714495
LOC642031	0.478023	0.0715016
FAM102A	0.477999	0.0715176
PNPLA6	0.477714	0.0717109
PAQR8	0.477595	0.0717917
GPR177	-0.477532	0.0718348
PHF15	0.477469	0.0718775
NUP54	-0.477404	0.071922
ATG9A	0.477394	0.0719288
ZNF420	0.477254	0.072024
SVIP	0.477251	0.0720258
ZNF713	0.477188	0.0720692
HPN	0.477119	0.0721159
NOXA1	0.47706	0.0721563
RFT1	0.476988	0.0722051
SNF8	0.47696	0.0722242
PIK3IP1	-0.476775	0.0723506
C8orf34	-0.476751	0.0723669
NCK1	-0.476718	0.0723896
C7orf55	0.4766	0.0724701
SLC25A23	0.476581	0.0724832
TAP2	-0.476436	0.0725826
ATG9B	-0.476396	0.0726103
C3orf63	0.476391	0.0726133
FBN1	0.476386	0.072617
DCN	-0.476319	0.0726627
VAMP5	-0.476235	0.0727205
BAALC	-0.475955	0.0729128
ZFYVE19	0.475862	0.0729768
C3orf41	-0.475776	0.0730357
R3HCC1	0.475773	0.0730379
TRAM2	-0.475563	0.0731826
SPNS1	0.475446	0.0732627
SPEN	0.475381	0.0733079
C6orf173	-0.475278	0.0733789
LOC158434	0.475093	0.0735062
ATAD3C	0.475073	0.0735207
IFNAR2	0.474949	0.0736064
CENTG3	0.474944	0.0736098
CDH11	-0.474899	0.0736407
PRIMA1	0.47488	0.0736542
TMEM101	0.474879	0.0736545
AHCYL1	-0.474858	0.0736693
HCRP1	-0.474705	0.0737752
CDC2	-0.47468	0.0737921
TSPAN6	-0.47461	0.0738412
CLDN18	0.474234	0.0741022
CTHRC1	-0.474099	0.074196
CNOT10	-0.474067	0.0742178
VPRBP	0.473852	0.074368
LGALS14	0.473777	0.0744198
PTH2	-0.473734	0.0744501
MT1F	-0.473587	0.0745525
WDR16	-0.47347	0.0746343
BCS1L	0.473458	0.0746428
UBE2I	0.473395	0.0746871
CXYorf10	0.473354	0.0747154
SPPL2B	0.473306	0.0747489
SETD2	0.473283	0.0747654
LOC645478	0.473269	0.0747749
PON1	-0.473253	0.0747861
ELK3	-0.473206	0.0748188
CD69	-0.472982	0.0749756
UBA5	-0.472971	0.0749839
ADAMTS12	-0.472919	0.0750198
IGF1R	0.4729	0.0750331
DEGS1	0.47282	0.0750894
RNASEH2C	0.472803	0.0751015
TMC7	0.472797	0.0751056
AGT	-0.472499	0.0753148
ASB1	0.472419	0.0753715
BUB1B	-0.472199	0.075526
TOP2A	-0.47218	0.0755398
TUT1	0.472151	0.0755601
LOC285205	0.472103	0.0755938
LOC442113	0.472082	0.0756085
TMEM156	-0.472034	0.0756428
IAH1	-0.471984	0.0756781
RASSF8	-0.471865	0.0757614
SCG2	-0.471784	0.0758188
CD79B	0.471709	0.075872
LMO2	-0.471606	0.0759447
PHF16	0.471572	0.075969
NEXN	-0.471536	0.0759943
FLJ21062	-0.471363	0.0761171
F7	0.471216	0.0762211
RSRC1	0.471063	0.0763295
CTGLF1	0.47104	0.0763459
ABTB2	0.471014	0.0763646
LOC338579	-0.470975	0.076392
RPL38	-0.470716	0.0765764
TRAF3IP2	-0.470645	0.0766272
KDELR2	-0.470589	0.076667
TRAPPC4	-0.470524	0.0767127
LSM8	-0.470321	0.0768581
OSBPL7	0.470281	0.0768863
CAPS	-0.470176	0.0769615
ATP11B	0.470044	0.0770557
TBC1D14	0.46999	0.0770939
MON1B	0.469982	0.0770998
RPS6KL1	0.469828	0.07721
CSNK1E	0.469812	0.0772219
C2orf40	-0.469735	0.0772769
ADRB2	-0.469664	0.0773273
BCL2L1	-0.469483	0.0774571
INPP5D	-0.469479	0.0774602
ARHGAP6	-0.469389	0.0775248
TMEM16K	0.469353	0.0775505
ZNF818	0.46922	0.0776462
TBL1XR1	-0.469155	0.0776931
ZFYVE26	0.469104	0.0777297
ANKS1B	0.469032	0.0777816
PTPRZ1	-0.468975	0.0778228
AMZ2	0.468912	0.0778675
KPNA4	-0.468706	0.0780164
MESP2	-0.468682	0.0780337
USPL1	-0.468648	0.0780584
NFATC2IP	-0.468549	0.0781299
PPP1R15B	-0.4684	0.0782375
PDK1	-0.468261	0.078338
ARL8A	0.467995	0.0785303
RPL27A	-0.467715	0.0787336
FNTB	0.467465	0.0789152
PLXND1	0.467125	0.0791626
ARID1B	-0.467115	0.0791696
MPHOSPH8	0.466896	0.0793292
TMEM128	-0.466734	0.0794476
MYCBP	-0.46665	0.0795094
SCML4	0.466635	0.0795203
SLC16A6	-0.466599	0.0795461
GPR98	-0.466474	0.0796379
UPRT	-0.466378	0.0797084
ARPC4	0.46632	0.0797504
PRPF40B	-0.466104	0.0799092
PSMD9	-0.466047	0.0799512
C12orf35	0.465945	0.0800255
USP19	0.465931	0.080036
FZD8	0.465847	0.0800977
AVIL	0.465604	0.0802767
RDX	-0.465571	0.0803009
LOC642852	0.465513	0.0803435
RPL37A	-0.465464	0.0803797
OR7E156P	-0.465443	0.0803949
RBM3	-0.465327	0.0804805
LILRA5	0.465101	0.0806473
MORF4L2	-0.465095	0.0806518
KIF1A	0.465024	0.0807044
NSUN4	-0.464859	0.080826
ITSN2	0.464846	0.0808357
BNIP3L	-0.464812	0.0808613
SLC26A1	0.464702	0.0809423
GPATCH8	0.464656	0.0809761
EGF	-0.464637	0.0809907
SRGN	-0.464466	0.0811175
MLANA	0.464381	0.0811805
LOC162993	-0.464379	0.0811816
ERCC5	0.464285	0.0812513
FLJ45482	0.464227	0.0812947
ZFP14	0.46421	0.0813071
MAP1LC3B	-0.464099	0.0813897
NIT2	-0.464095	0.0813923
WDR54	-0.464015	0.0814519
TRIB1	-0.463974	0.0814828
FYCO1	0.463892	0.0815434
FLJ33630	0.463669	0.0817097
KIAA0649	0.463576	0.0817793
LOC391020	-0.463431	0.0818872
TLN1	-0.463134	0.0821092
UTP14A	0.463129	0.0821133
FMNL2	0.463094	0.0821389
LOC91548	0.462887	0.0822943
MRPS15	0.462809	0.0823525
FAM53C	-0.462767	0.0823838
MAD2L1	-0.462576	0.082527
ZBTB4	0.462507	0.0825789
SPAR	0.462167	0.0828348
C1orf61	0.462126	0.0828656
SPTBN4	0.462093	0.0828905
ZNF516	0.462067	0.0829104
ZNF311	0.462012	0.0829518
C14orf28	0.461906	0.0830313
ZSWIM7	-0.46186	0.0830662
CLDN14	0.461578	0.0832792
STAT5B	-0.461275	0.0835083
PRKRA	-0.461233	0.0835396
GHR	-0.460962	0.083745
RBM4B	0.460759	0.0838998
TMEM63A	0.460535	0.0840695
TWIST1	-0.460525	0.0840771
PM20D1	-0.460483	0.0841096
ANKRD2	0.460468	0.0841208
SNRPE	-0.460454	0.0841316
PAFAH2	-0.46044	0.0841419
ZNF568	0.460198	0.0843264
FADS1	-0.460138	0.0843724
FAM13A1	-0.46012	0.084386
LARP5	-0.460096	0.0844039
FN1	-0.46001	0.0844695
FLJ11292	0.459991	0.0844842
TRIM27	-0.459947	0.0845181
GRPEL1	-0.459897	0.0845559
C14orf21	-0.459884	0.0845656
SGCD	0.459767	0.0846554
MGAT4B	0.459729	0.0846846
FBXL10	-0.459711	0.0846981
DNAJA4	-0.459658	0.0847389
MYCT1	-0.45962	0.0847679
MCM3	-0.459483	0.0848726
COL4A6	-0.459465	0.0848864
ZNF618	0.459275	0.0850321
KRT8P12	0.45919	0.0850974
NF2	0.459184	0.085102
PAPD4	-0.459158	0.0851216
SPRN	0.459023	0.0852254
ZNF385C	0.458922	0.0853028
HS6ST1	0.458815	0.0853852
AMT	-0.458814	0.0853861
C6orf62	-0.458712	0.0854648
ATF6	-0.458671	0.0854961
TFCP2L1	0.458664	0.0855017
CNOT8	-0.458621	0.0855346
NMNAT3	0.458544	0.0855941
TMEM133	-0.458358	0.0857374
MLF1IP	-0.458155	0.0858942
ARHGEF16	0.457997	0.0860157
FIBIN	-0.457892	0.0860975
CCBL2	0.457876	0.0861099
RPS27L	-0.457864	0.0861189
INHBC	-0.457753	0.0862048
NUAK1	0.457668	0.0862707
C1orf191	0.457655	0.0862806
SNCAIP	-0.457488	0.0864099
ZC3H10	0.457423	0.0864603
FBXO4	-0.457388	0.0864879
SAC3D1	0.457382	0.086492
FAM117A	0.457305	0.0865518
LOC90826	-0.457264	0.0865839
PTTG1IP	-0.45717	0.0866567
SNX24	0.457167	0.0866594
LOC441054	-0.457163	0.0866624
GNA13	-0.457143	0.086678
PRPF4	-0.457086	0.0867225
SNUPN	0.457027	0.0867682
MCM2	-0.456946	0.0868315
DC2	-0.456543	0.0871456
SLC27A4	0.456493	0.0871842
BAZ2A	0.456457	0.0872126
PPIL4	-0.456426	0.0872364
PURB	0.456303	0.087333
UTP3	0.456208	0.0874073
HNRNPR	-0.456122	0.0874743
FBXW2	0.455984	0.0875826
ZNF610	-0.455799	0.0877272
RNASE6	-0.455712	0.0877957
CRTC2	-0.455703	0.0878026
RNF19B	-0.455542	0.0879288
LOC790955	0.455538	0.0879316
DPYSL4	0.455434	0.0880136
ALS2CR16	-0.455401	0.0880394
CTGF	-0.455379	0.088057
SLPI	-0.455333	0.088093
COBLL1	-0.455223	0.0881797
FYTTD1	-0.455168	0.0882228
LMBRD2	-0.454985	0.0883672
IL13RA2	-0.454925	0.0884139
DMRTA2	0.454897	0.0884365
ZBTB40	0.454875	0.0884539
SLC35E2	0.454796	0.0885158
PPP1R3F	0.454701	0.0885907
GATAD2A	0.454699	0.0885924
KIAA0664	0.454695	0.0885958
RNF17	0.454531	0.088725
TNFRSF21	0.454525	0.0887299
CUEDC2	0.454437	0.0887992
CRISPLD1	-0.454352	0.0888669
SHE	0.454239	0.0889564
COQ10A	-0.454178	0.0890042
CTNNB1	-0.454131	0.0890418
SLC36A1	0.454108	0.0890603
SEC61A2	-0.45407	0.0890898
ZNF75A	0.453959	0.089178
LY6G5C	0.453893	0.0892307
GALNS	0.453882	0.089239
MTERFD2	0.453854	0.0892616
CTNNAL1	-0.453846	0.089268
CCDC129	0.453597	0.0894657
HK2	-0.453493	0.0895484
ADAMTS17	-0.45348	0.0895583
YTHDC2	-0.453456	0.0895776
CD302	-0.453356	0.0896575
NDUFA4L2	-0.453264	0.0897306
C6orf170	-0.453223	0.0897631
FAM54A	-0.453218	0.0897673
CXCL10	0.452936	0.089992
PCYT1B	0.452859	0.0900537
SFRS12	-0.45285	0.0900611
CPSF1	0.452606	0.0902558
KCTD11	0.452329	0.0904775
TMEM55B	-0.452325	0.090481
ANXA5	-0.452297	0.0905034
CRHBP	-0.452275	0.0905211
ACADVL	0.452223	0.0905622
STON1	-0.452143	0.0906266
GPR155	-0.452072	0.0906835
ARHGAP29	-0.452052	0.0906995
TTF2	-0.451804	0.090899
VCL	-0.451713	0.0909721
C10orf39	0.451681	0.0909977
LOC338620	0.451678	0.0910005
SRD5A3	0.451598	0.0910648
GRAMD1A	0.45158	0.0910789
CORT	0.451573	0.0910849
PEX5L	0.451508	0.0911374
LOC92345	-0.451465	0.091172
HEATR6	0.451458	0.0911771
CDK2	-0.451419	0.091209
PRKAR1A	-0.45132	0.0912883
TOP3A	0.45131	0.0912964
APOM	-0.451302	0.0913028
ANKRD13D	0.451278	0.0913224
LOC150383	0.451222	0.0913676
SOD2	-0.451081	0.0914815
LRRK2	-0.450712	0.0917795
CSNK1G2	0.450711	0.091781
RASGRP3	0.450664	0.0918188
RAI16	0.450618	0.0918559
FLJ10815	0.45052	0.0919353
ZNF552	-0.450502	0.0919496
ZNF667	0.450453	0.0919898
ALG12	0.450443	0.0919979
LOC642826	0.450395	0.0920366
KIAA0484	0.450296	0.0921167
PABPC5	-0.450217	0.092181
IFT81	-0.450162	0.0922254
PGBD4	0.450133	0.0922495
GYS1	-0.450089	0.0922847
AS3MT	-0.450081	0.0922914
ZNF573	0.45004	0.0923252
PPIL6	-0.449996	0.0923606
ZCCHC4	-0.449964	0.0923866
DYNC1H1	0.449887	0.0924489
C1orf26	0.449863	0.0924685
C21orf2	0.449832	0.0924941
CNKSR1	0.449786	0.0925319
FAM98B	-0.449741	0.0925683
VAPB	0.449675	0.092622
SLITRK6	0.449595	0.092687
TALDO1	0.449581	0.0926985
C6orf141	-0.449543	0.0927295
MRPL51	-0.449485	0.0927765
CFL1	-0.449444	0.0928104
C21orf86	0.449417	0.092832
TTYH2	0.449228	0.0929862
DCHS1	0.449218	0.0929951
SERTAD2	0.449078	0.0931089
CTNS	0.44906	0.0931235
LOC153811	0.449039	0.093141
TCEA1	-0.448978	0.0931911
KIAA1660	0.44895	0.0932139
SLC11A1	-0.448918	0.0932396
WDR48	-0.448915	0.0932424
DNAJC21	0.448885	0.0932667
HACL1	-0.448785	0.0933493
TIGD5	0.448757	0.0933721
C4orf38	0.448619	0.0934846
SGTA	0.448487	0.0935933
FUT1	0.448469	0.0936079
DDB1	-0.448437	0.0936345
CPSF3	0.448272	0.0937699
TXNDC12	-0.448099	0.0939121
STAG1	0.448098	0.0939127
SSNA1	0.448001	0.0939928
CAMK2D	-0.447876	0.0940959
C9orf116	-0.447838	0.094127
TTC30B	-0.447745	0.0942034
CD24	-0.447541	0.0943718
GPR137	-0.447397	0.0944909
C12orf65	0.447356	0.0945244
SMU1	0.447353	0.0945267
PRAM1	-0.447342	0.0945358
UBE2E3	-0.447291	0.0945785
TOM1L2	0.447272	0.0945939
DNAJC11	0.447255	0.0946085
CDC40	-0.447233	0.094626
CCDC147	0.447103	0.094734
PTHR1	0.447015	0.0948065
ITGB1	-0.446833	0.0949572
GPNMB	0.446749	0.0950272
SLC35A2	-0.446607	0.0951446
TRMT1	0.446581	0.0951667
C9orf96	0.446545	0.0951967
TRIM44	0.446543	0.095198
MAD1L1	0.446449	0.0952763
WDR21B	0.446353	0.0953563
KIAA0562	0.446298	0.0954022
C11orf59	0.446169	0.0955088
LOC374920	0.446141	0.0955322
LOC440993	0.446121	0.0955489
PLS3	-0.446027	0.0956273
DDX49	0.445955	0.095687
MIR16	0.445925	0.0957127
C4orf18	-0.445854	0.0957713
C7orf50	0.445834	0.0957879
C4orf34	-0.445821	0.0957993
C11orf73	-0.445733	0.0958729
MAPK14	-0.445382	0.0961661
KIAA1429	-0.445362	0.0961829
RAB3IL1	-0.445235	0.0962888
NDRG2	0.445234	0.0962899
P2RX4	-0.445205	0.0963137
IMPA1	-0.445201	0.0963177
WDR69	-0.445075	0.0964225
ADIPOR1	-0.44507	0.0964269
TIPARP	-0.445023	0.096466
COG5	-0.444955	0.0965232
ARNT2	0.444817	0.0966392
CRIP2	-0.44478	0.0966701
PHACTR4	-0.444738	0.0967054
GOLGA2	0.444701	0.0967368
MTPN	-0.444686	0.0967489
PRPS1	-0.444672	0.096761
C21orf130	0.444638	0.0967895
DSCAML1	0.44442	0.0969725
FGL1	-0.44436	0.097023
ZNF93	-0.444259	0.0971084
LOC100049716	0.44425	0.0971159
F3	-0.444109	0.0972346
SDAD1	-0.444099	0.0972432
CNOT7	-0.444088	0.0972523
FBXO42	0.443832	0.0974687
SLC6A16	-0.44361	0.0976559
CEP170	0.443551	0.0977061
FRZB	0.44348	0.0977658
EIF1AY	-0.443475	0.0977704
NUSAP1	-0.443121	0.0980701
HIST1H3E	0.443073	0.0981108
SPA17	-0.443036	0.0981422
PES1	0.442944	0.0982201
C14orf65	0.442908	0.0982511
ATN1	-0.442839	0.0983095
PSMA4	0.442791	0.0983505
WNK3	-0.442728	0.0984037
MMS19	0.442699	0.0984283
MAP3K7IP3	-0.44255	0.098555
DNTTIP1	-0.44229	0.098777
FLJ42957	-0.442134	0.0989093
PDPK1	0.441578	0.0993847
LOC442075	0.441574	0.0993886
PBRM1	0.44155	0.0994084
C5orf3	-0.44138	0.0995546
SEC16B	-0.441161	0.0997426
KLC4	0.441153	0.0997494
KIAA0652	0.441018	0.099865
ZNF777	0.440955	0.0999189
ANKRD38	0.440844	0.100015
ACTR3	-0.440821	0.100035
INPP5B	0.440714	0.100126
DHX34	0.440709	0.10013
ALDH16A1	0.440663	0.100171
LOC401577	-0.440581	0.10024
PACS1	0.440523	0.100291
ATRX	0.440497	0.100313
ZNF569	-0.440146	0.100616
SNX7	-0.440131	0.100629
MYST2	-0.440118	0.10064
C15orf39	0.440097	0.100658
LOC732229	-0.440068	0.100683
VPS29	-0.440042	0.100706
HNRPK	-0.439922	0.10081
SERP1	-0.439795	0.100919
PFDN6	0.439792	0.100922
ANKRD39	0.439784	0.100929
WDR4	0.439754	0.100955
SHROOM1	0.43974	0.100967
M-RIP	0.439675	0.101023
PELP1	0.439672	0.101025
CYBASC3	0.439563	0.10112
WDR87	0.43953	0.101149
GLUL	-0.43951	0.101166
PARP11	0.439349	0.101306
XPOT	-0.439344	0.10131
PRR12	0.43932	0.101331
F5	-0.439245	0.101396
CKS1B	-0.439015	0.101596
NLRC5	0.438987	0.10162
DLG2	0.438924	0.101675
FSTL1	-0.438848	0.101741
RGS10	-0.438669	0.101897
OXCT2	0.438583	0.101972
SEC31A	-0.43851	0.102036
P15RS	-0.438413	0.10212
ZRSR1	0.438289	0.102228
THOC2	0.438275	0.102241
HGS	0.438209	0.102298
RMND1	-0.438143	0.102356
GLT25D2	0.438084	0.102407
CD276	-0.437944	0.10253
EIF3B	0.437597	0.102834
UTP18	-0.437521	0.1029
GGA3	0.437492	0.102925
JUND	-0.437383	0.103021
RDH13	0.437335	0.103063
CAPNS1	-0.43729	0.103103
INSIG1	-0.437149	0.103227
AMN	0.437126	0.103247
DDX56	0.437114	0.103257
GINS1	-0.43711	0.103261
OAS3	-0.437097	0.103273
ITPR2	-0.437044	0.103319
C11orf30	0.437003	0.103356
RAB11A	-0.43696	0.103394
FLJ27352	-0.436882	0.103462
CAPZB	-0.436816	0.10352
APPL1	0.436761	0.103569
CYP27B1	-0.436751	0.103577
TMEM14B	-0.436698	0.103624
SPAG1	-0.436686	0.103635
DKFZp547G183	0.436674	0.103645
GRID1	0.436651	0.103665
ZNF510	-0.436618	0.103695
LOC401022	0.436616	0.103696
C6orf150	0.436554	0.103751
TDG	0.436527	0.103775
PRKD1	-0.436264	0.104007
LRRC8D	0.436196	0.104067
ZNF473	0.436177	0.104084
SYNJ2BP	0.435931	0.104301
PI15	-0.435849	0.104374
IGHV3-48	0.435828	0.104392
MTMR9	0.435785	0.104431
IMMP1L	-0.435768	0.104446
C1orf108	0.435673	0.10453
IPO9	0.435632	0.104566
DGKD	0.4356	0.104595
KIAA1370	-0.435586	0.104607
FLJ30594	0.435432	0.104744
TM9SF3	-0.435351	0.104815
TERF2	-0.435255	0.104901
2011-09-13	0.435252	0.104904
HIBCH	0.435228	0.104925
SEC22C	0.435141	0.105003
LOC400604	0.435102	0.105038
MORN2	-0.435034	0.105098
ATP8B2	-0.43503	0.105102
CD74	-0.435019	0.105111
USP32	0.434999	0.105129
MYO9B	0.434964	0.10516
ARPC3	-0.434935	0.105186
USP47	0.434871	0.105243
DAG1	0.434827	0.105282
ZC3HAV1L	-0.4347	0.105396
VPS37A	-0.434681	0.105412
MFN1	-0.434646	0.105444
LAPTM4B	-0.43464	0.105449
ZSCAN18	-0.434605	0.10548
IRF1	0.434595	0.105489
ZNF230	0.434525	0.105551
SULF2	-0.434491	0.105582
H6PD	0.434477	0.105594
MUC1	0.434384	0.105677
C17orf37	0.434294	0.105757
WDR1	-0.434194	0.105847
JTV1	-0.434095	0.105935
KIN	-0.433972	0.106046
WDR91	-0.433859	0.106147
SRGAP2P1	-0.433845	0.10616
TMEM32	-0.433713	0.106278
RNF182	-0.433548	0.106426
HMGN4	-0.43354	0.106433
TPRKB	-0.433251	0.106693
GUK1	0.433238	0.106705
SIL1	0.433176	0.106761
SOX13	0.433168	0.106768
LRWD1	0.433165	0.106771
FER1L3	-0.433157	0.106778
ESD	-0.4331	0.106829
ZNF688	0.432988	0.10693
ACTR1A	0.432965	0.106951
MOBKL1A	-0.432904	0.107006
SIVA1	-0.432823	0.107078
BTG3	-0.432711	0.10718
IGFBP4	-0.43248	0.107388
P4HA1	-0.432432	0.107432
GDF10	-0.43242	0.107443
NOLC1	0.432388	0.107471
DDX23	0.432381	0.107478
OLIG1	0.432353	0.107503
CAND1	-0.432241	0.107604
ENPP6	0.432202	0.10764
SUB1	-0.432123	0.107711
C5orf28	-0.432065	0.107764
PLXNB3	-0.431987	0.107834
INTS8	0.431679	0.108113
DDX25	-0.431653	0.108137
RASEF	0.431639	0.10815
TMEM70	-0.431504	0.108273
C10orf79	-0.43145	0.108321
BECN1	-0.431161	0.108584
CRAMP1L	0.431072	0.108665
RBM7	-0.431065	0.108672
GOSR1	0.430967	0.108762
PPIL3	-0.430957	0.10877
HECTD3	0.430885	0.108836
PGBD1	-0.430883	0.108838
USP12	0.430646	0.109054
MAGEF1	-0.430634	0.109065
LOC92497	-0.430592	0.109103
KIF6	0.430592	0.109104
FLJ22167	-0.430574	0.10912
PPP1R14A	0.430523	0.109166
ZBTB39	0.430418	0.109262
KIAA0226	0.430354	0.109321
DDX26B	-0.430281	0.109387
TMEM30A	-0.430277	0.109391
GNG12	-0.430269	0.109398
EPN2	0.43026	0.109407
HMGN2	-0.430237	0.109428
DENND4B	0.430222	0.109442
C21orf62	-0.430021	0.109626
ABI1	-0.429923	0.109716
TMEM8	0.429805	0.109824
GNG11	-0.429755	0.10987
NASP	0.429421	0.110177
STAT3	-0.429403	0.110193
C1QTNF9	0.429399	0.110197
RTTN	-0.429358	0.110234
JAM2	-0.429339	0.110252
LIMS1	-0.429214	0.110368
COL11A2	0.429175	0.110403
C1orf122	0.429166	0.110411
C18orf1	0.429137	0.110439
PMS1	0.429117	0.110457
C16orf62	0.429052	0.110516
PTPRK	0.428972	0.11059
SCAMP1	-0.428937	0.110622
FBXL11	0.428896	0.110661
GLTP	0.428762	0.110784
SMAD3	-0.42876	0.110786
ABCA3	0.428682	0.110858
JAG1	-0.428643	0.110894
KLHL28	-0.428597	0.110937
LOC729436	0.428524	0.111004
ARFGAP3	-0.42852	0.111008
EMILIN1	-0.4285	0.111026
BRP44	-0.428433	0.111088
SELS	-0.428364	0.111152
TTLL10	0.428149	0.111351
IQCE	0.428135	0.111365
THSD3	0.42788	0.111601
REPIN1	0.42784	0.111638
LCN10	0.427611	0.11185
SSH3	0.427593	0.111867
GADD45GIP1	0.427502	0.111952
SH2B1	0.427459	0.111992
CCNL2	0.427433	0.112016
CSPG4	0.427383	0.112062
TMED3	-0.427347	0.112096
KLK6	0.427278	0.11216
PCDH12	0.427244	0.112192
ATF3	-0.427232	0.112203
TRIP11	-0.427121	0.112307
CCL28	-0.427081	0.112344
LOC124446	0.427008	0.112412
C20orf121	0.426977	0.11244
ADH5	-0.426974	0.112444
DNAH17	0.426903	0.112509
MERTK	-0.426846	0.112563
FZD6	-0.426681	0.112718
LTBR	0.4266	0.112793
RHO	0.426491	0.112895
GAS8	-0.426389	0.11299
PEBP1	-0.426298	0.113075
FASTKD3	-0.426283	0.11309
KRTAP19-1	-0.426265	0.113106
CCT6B	-0.426109	0.113253
PCBP1	-0.426053	0.113305
USP7	0.426052	0.113306
TULP4	0.425869	0.113478
REG3G	0.425826	0.113518
DZIP3	-0.425776	0.113565
KIAA0427	0.425635	0.113698
FZD3	-0.425532	0.113794
STK39	0.425484	0.11384
ZNRD1	-0.425478	0.113846
GARNL1	0.425379	0.113938
UNQ1887	0.425359	0.113957
C9orf25	0.425312	0.114001
RBM17	0.425287	0.114025
DECR1	-0.425228	0.114081
SLC27A1	0.425157	0.114148
HRB	0.42515	0.114154
KIAA1199	-0.425143	0.11416
ATAD3A	0.424924	0.114368
LOC338328	0.424904	0.114386
CECR5	0.424859	0.114428
CENPO	0.424834	0.114452
MADD	0.424821	0.114465
TMEM86A	-0.424817	0.114468
SPIN1	-0.424731	0.114549
ZBTB3	0.424712	0.114568
TRAF7	-0.424702	0.114577
RRM1	-0.424697	0.114582
MDFIC	-0.424606	0.114668
IPO13	0.424564	0.114707
IL12RB2	0.424563	0.114708
KIAA0753	-0.424551	0.11472
DPYSL5	0.424461	0.114805
CFI	-0.424455	0.11481
PRKD3	-0.424435	0.11483
VAMP2	-0.424398	0.114864
C19orf26	0.424366	0.114895
IGHV1-69	0.424329	0.11493
C9orf69	0.424292	0.114965
LOC492311	0.424263	0.114993
LONP1	0.424239	0.115015
C21orf57	0.424223	0.11503
PIAS3	0.424162	0.115088
BCAR3	-0.424075	0.115171
RUNX2	-0.423992	0.11525
SORBS1	-0.42393	0.115308
VISA	0.423903	0.115334
C9orf44	0.4239	0.115337
PTPN23	0.423846	0.115388
DDX3X	-0.423724	0.115504
STARD10	0.423685	0.115541
NOL1	0.423678	0.115548
CCDC122	-0.423608	0.115614
L1TD1	0.423515	0.115702
LOC220930	-0.423481	0.115735
PTPN12	-0.423449	0.115765
LOC595101	-0.423448	0.115767
NID1	-0.423384	0.115827
UBR4	0.423355	0.115855
TNRC15	-0.423291	0.115915
AGPAT2	0.423254	0.115951
CDC6	-0.423164	0.116036
IGHMBP2	-0.423108	0.11609
XAB1	-0.423074	0.116123
EDEM1	-0.423034	0.116161
CLIP2	0.422865	0.116322
POLR3B	0.422861	0.116326
DHRS7	-0.422762	0.11642
ZNF565	0.422753	0.116429
C10orf54	-0.42269	0.116489
LOC401805	0.42264	0.116537
NONO	-0.422638	0.116539
TSPAN18	0.422583	0.116592
RAD9B	-0.422567	0.116607
MOCOS	-0.422544	0.116629
ZFHX3	-0.422441	0.116727
GMPR	-0.422344	0.11682
HIG2	-0.422273	0.116888
MEGF8	0.422254	0.116907
PTOV1	0.422243	0.116917
SHROOM4	0.422227	0.116933
LOC729822	-0.422081	0.117072
MYO1G	0.421988	0.117162
MAF1	0.421896	0.11725
CAPSL	-0.421862	0.117283
STXBP5	-0.421813	0.11733
CPA2	0.421756	0.117385
EIF4H	-0.421638	0.117498
EDF1	0.421581	0.117553
SPCS1	-0.421562	0.117571
C2orf33	-0.421458	0.117671
BSDC1	0.421364	0.117761
TIFA	-0.421337	0.117788
MLH1	-0.421292	0.117831
C6orf204	0.421263	0.117859
PLCH2	0.421248	0.117873
RINT1	-0.421184	0.117935
CCDC88A	-0.421136	0.117982
ARSG	-0.421098	0.118018
JUN	-0.421004	0.118108
LOC653794	-0.420912	0.118197
PDPR	0.420813	0.118293
DKFZp667E0512	0.42079	0.118316
GYLTL1B	0.420712	0.118391
CABYR	0.420662	0.118439
SETD5	-0.420451	0.118643
VEGFA	-0.420398	0.118694
PLSCR1	-0.420341	0.11875
DHFRL1	0.420253	0.118835
NTNG2	0.420216	0.118871
ZFR	0.420187	0.118899
C6orf57	-0.420171	0.118915
CPNE1	0.420167	0.118918
HSD17B1	0.420118	0.118966
PNMT	-0.420092	0.118991
tcag7.907	-0.41986	0.119216
TRIM4	0.419754	0.119319
PSMC5	0.419732	0.11934
WIPF1	0.419632	0.119437
NR2C1	-0.419567	0.119501
NOM1	-0.419546	0.119522
PICK1	0.419396	0.119668
KCNK1	0.419356	0.119707
STOM	-0.419284	0.119777
SFTPC	0.419275	0.119786
RHOXF1	0.419249	0.11981
ZFX	0.419137	0.11992
SNX2	-0.419074	0.119982
SFRP4	-0.419009	0.120045
HPS3	-0.418941	0.120111
IDI2	0.418918	0.120133
TNFRSF10A	0.418826	0.120224
TEX261	0.418654	0.120392
C9orf75	0.418642	0.120403
DBF4	-0.418598	0.120446
DOLPP1	0.418555	0.120489
DCK	-0.418449	0.120592
C2orf25	-0.418408	0.120632
C14orf109	-0.418356	0.120683
RAB14	-0.418346	0.120693
ANKRD44	0.418293	0.120745
AARS	-0.41812	0.120914
ARV1	-0.418076	0.120958
PIAS4	0.418059	0.120974
TM9SF1	-0.418048	0.120986
VPS52	0.417989	0.121043
DRG2	-0.417953	0.121079
UST	-0.41791	0.121121
GRIK2	0.417796	0.121233
CDC2L2	0.417751	0.121276
C21orf33	0.417571	0.121454
CLCN3	0.41752	0.121504
CYB5A	-0.417466	0.121557
PELI1	-0.417307	0.121714
SCARB1	-0.417295	0.121725
C1orf164	0.41728	0.121741
SPDEF	0.417101	0.121917
HSU79275	0.416924	0.122091
C9orf24	-0.416778	0.122235
NAT13	-0.416723	0.12229
B3GALT4	0.416678	0.122334
CMTM4	0.416611	0.122401
MED24	0.416568	0.122443
LOC153577	-0.416466	0.122545
SOX11	-0.4164	0.12261
ARMC2	-0.416367	0.122642
OSBP	-0.416319	0.122689
VANGL2	-0.416312	0.122697
SON	0.416307	0.122702
C6orf86	0.416298	0.122711
GGH	-0.416225	0.122783
MTMR10	0.416194	0.122814
NP	-0.416188	0.122819
ZNF506	-0.416126	0.122881
C19orf63	0.416114	0.122893
COL15A1	-0.416093	0.122914
CDC2L6	0.416086	0.122921
SDCCAG10	0.416024	0.122982
PML	0.415976	0.12303
EZR	-0.415964	0.123042
CD46	-0.415908	0.123098
LOC90834	0.415862	0.123144
ZSCAN29	0.415828	0.123177
B3GALT6	0.415754	0.12325
TRIM14	0.415717	0.123287
NCAPG2	-0.41569	0.123314
ARMETL1	-0.415534	0.123469
FAM150B	0.415494	0.123509
METTL7A	-0.415414	0.123589
SLC35D1	0.415376	0.123627
BGLAP	0.415305	0.123697
FLJ23049	-0.415266	0.123736
GTF2E1	0.415196	0.123806
DTX3	-0.41507	0.123931
LOC341651	0.41501	0.123991
LOC646014	0.41501	0.123991
mago-nashi homolog 2, proliferation-associated (Dr	0.414984	0.124017
MGC10814	0.414944	0.124057
DYX1C1	-0.41482	0.124181
LOH11CR2A	-0.414736	0.124265
ABCA5	-0.414646	0.124355
TMEM140	0.414443	0.124558
FAM8A1	-0.4144	0.124601
LOC646324	-0.414388	0.124613
CSNK2A1	-0.41432	0.124681
NDST1	0.414318	0.124683
RADIL	0.414264	0.124737
GMPPA	0.414205	0.124797
VWF	-0.414163	0.124839
FASTKD1	0.414	0.125002
CAPZA1	-0.413964	0.125038
FRMD4B	0.413661	0.125342
LOC646870	0.413545	0.125459
RPL41	-0.413417	0.125588
ART3	-0.413352	0.125653
C7orf25	0.413331	0.125674
YWHAE	-0.413182	0.125825
KIAA0195	0.413091	0.125916
SLC6A15	-0.413073	0.125934
LOC643648	0.412978	0.12603
CCDC67	0.412962	0.126046
KCTD2	0.412939	0.12607
C6orf113	-0.412909	0.1261
RFXAP	-0.412802	0.126208
CHRNG	0.412734	0.126277
PDP2	-0.412733	0.126278
C17orf63	0.412665	0.126346
PCDHB1	-0.412627	0.126385
YRDC	0.412518	0.126495
GEMIN5	0.412358	0.126657
MGAT3	0.412292	0.126723
CREG1	-0.412274	0.126742
NRM	-0.412229	0.126788
FBXL7	0.412197	0.12682
HOXB7	-0.412139	0.126879
LOC285954	-0.412093	0.126926
REL	-0.412053	0.126966
COTL1	-0.412002	0.127018
DUSP28	0.41197	0.12705
RNASEH2A	-0.411845	0.127177
LOC284385	0.411716	0.127308
CLEC16A	0.411663	0.127362
ATAD2	-0.41164	0.127386
PPP1R3C	-0.411635	0.127391
TRPT1	-0.41152	0.127507
LOC91316	0.411437	0.127592
ZW10	-0.411413	0.127616
H2AFX	0.411391	0.127639
GPT2	-0.411341	0.12769
LOC439949	0.41134	0.127691
MLL4	0.411264	0.127768
PCDHB3	-0.411218	0.127814
KCNIP1	-0.411165	0.127869
FBXO32	0.411001	0.128036
STARD3NL	-0.410975	0.128062
GLOD4	-0.410969	0.128069
STK3	0.410966	0.128072
ATP1B2	-0.410856	0.128184
ARHGAP9	-0.410855	0.128185
TOM1	0.410764	0.128278
KIAA0194	-0.410699	0.128345
ITGB8	0.410693	0.12835
TAZ	0.410625	0.12842
P53AIP1	-0.410596	0.12845
LRP2	0.410564	0.128482
SLC29A1	-0.410501	0.128546
UBE2O	0.410499	0.128548
PALMD	-0.410413	0.128637
CCDC86	0.410343	0.128708
MSX2	-0.410322	0.12873
[truncated: 12,100 more rows]

## Sheet: DEX_CPE_BG
Gene	CorrCPE-BG	PvalCPE-BG
LOC730496	0.819643	0.000332853
CA13	0.817276	0.000357976
CLEC14A	0.809726	0.000448521
C18orf17	0.778037	0.00104985
OSBPL6	-0.771483	0.00123104
MRAS	0.771401	0.00123347
SSR3	0.770877	0.001249
FUT2	0.770163	0.00127039
EHHADH	0.764553	0.0014489
MOSPD1	-0.76237	0.00152354
SIKE	0.760016	0.00160741
TMEM67	-0.758659	0.0016574
LASS4	0.756921	0.00172322
AGPAT6	0.755515	0.00177797
CCDC100	0.755053	0.00179625
ACVR2B	0.753819	0.00184584
SREBF2	0.75319	0.0018715
TTN	-0.74292	0.00233256
PSCD4	0.736609	0.00265769
TFE3	0.736431	0.00266735
KRT3	0.731705	0.00293419
SEC14L1	-0.729911	0.0030408
PLAT	-0.720763	0.00363297
C19orf25	0.717108	0.00389347
CHDH	0.707909	0.00461409
CD163	0.705347	0.00483236
D2HGDH	0.704907	0.00487063
CAPN6	0.702876	0.00505037
EFNB2	-0.702268	0.0051052
RDH13	0.701262	0.00519692
GGNBP2	0.699974	0.00531617
ARGLU1	-0.699644	0.00534707
KIAA0508	0.698435	0.00546147
GIPC1	0.697616	0.00554003
NMD3	0.696093	0.00568859
ALS2	-0.695561	0.00574115
ZNF57	-0.694078	0.00588976
IGL@	0.693273	0.00597162
LOC91316	0.692793	0.00602088
GMPPA	0.691551	0.00614986
LYPLAL1	-0.690477	0.00626311
ALAS2	0.68959	0.00635777
COQ9	-0.689409	0.0063773
MED24	-0.687597	0.00657468
PDPR	0.687547	0.0065802
ALG6	-0.686712	0.00667289
UPF1	0.683752	0.00700936
KCNJ14	0.68371	0.00701422
SLC16A5	0.680768	0.00736189
SDCCAG3	0.680062	0.00744721
FBXL19	-0.678728	0.00761071
ZNF175	0.677277	0.00779157
HSPG2	0.676153	0.00793394
CUL5	0.676117	0.00793855
FAM46C	0.676075	0.0079439
IGLL3	0.67457	0.00813787
CSTA	0.674446	0.00815398
C1orf131	-0.672865	0.00836205
CRAMP1L	0.672132	0.00845994
C18orf1	-0.671921	0.0084882
HOXB8	0.671705	0.00851735
IGLV2-14	0.67136	0.00856394
ZNF610	-0.670958	0.00861839
RAB1B	0.66871	0.00892843
CD274	0.668441	0.00896603
KBTBD8	-0.668203	0.00899949
RPL14	0.665834	0.00933749
SLC8A3	-0.664148	0.00958389
SUMF2	0.663935	0.00961536
NTN2L	0.663036	0.00974914
LAX1	0.662951	0.00976182
PTCRA	0.662939	0.00976367
PSMD9	0.662013	0.00990318
TK2	0.661415	0.00999393
C10orf76	0.661271	0.010016
SPON2	-0.66024	0.0101743
ZBTB3	0.660204	0.0101799
RHPN2	0.658785	0.0104013
EAF2	-0.658667	0.0104198
LOC338620	0.656956	0.0106919
DPY19L2	-0.6556	0.0109115
SNX11	0.653131	0.01132
SAMD3	0.652624	0.0114054
PRDM15	-0.651681	0.0115654
DKFZP686E2158	-0.651654	0.01157
WTAP	0.651434	0.0116076
EHD1	0.649952	0.0118632
DEDD	-0.646572	0.0124627
CASD1	-0.646079	0.0125519
ZNF71	0.645646	0.0126308
RBPMS	0.645495	0.0126584
CRLF3	-0.644784	0.0127889
GLA	0.644479	0.0128451
ACOX3	0.64441	0.012858
C8orf79	-0.643884	0.0129556
IGK@	0.642377	0.0132385
TLN2	-0.642372	0.0132394
BRD8	0.641483	0.0134083
C1orf183	0.641482	0.0134085
OR3A2	-0.640142	0.0136665
LOC646576	0.639967	0.0137005
PDE3B	-0.63929	0.0138325
RIOK1	0.639244	0.0138415
APAF1	0.639141	0.0138617
MYH10	-0.639084	0.0138728
ANKRD42	0.638842	0.0139204
PARP16	0.638374	0.0140126
C1orf156	-0.638072	0.0140724
PKD1L2	0.637731	0.0141402
RAD17	-0.637517	0.0141828
C1GALT1	0.637081	0.01427
LOC158434	0.636368	0.0144133
MATN3	0.635925	0.014503
GRB10	0.635398	0.0146102
AMN1	-0.63528	0.0146343
RIN3	0.634126	0.0148716
GPS2	0.633998	0.0148981
RBM16	0.632139	0.0152869
VPS37B	0.631411	0.0154411
PODN	0.629904	0.0157645
PLXND1	0.627685	0.0162499
MVP	0.627624	0.0162632
C20orf12	-0.626904	0.0164232
ARFGAP3	0.626259	0.0165676
FAM83A	0.625583	0.01672
SKIL	0.625149	0.0168184
FRYL	0.6223	0.0174749
SLC46A1	-0.621548	0.0176515
KDR	0.617746	0.0185646
TAF5L	0.617421	0.0186443
TGFBI	0.61709	0.0187258
AGTRL1	0.617071	0.0187303
EMILIN1	0.61682	0.0187923
EFHC1	-0.6167	0.018822
AP3S1	-0.615707	0.0190687
NAGK	0.615598	0.0190961
PDE6D	-0.614708	0.0193197
SPAG4	0.614494	0.0193736
ZNF319	0.613868	0.0195324
MBD3L1	0.613729	0.0195679
C6orf146	0.612991	0.0197566
AKTIP	-0.612883	0.0197842
ZNF438	0.611735	0.0200808
BSG	-0.610566	0.0203862
FLJ35934	0.609995	0.0205366
PHLDA2	0.609022	0.020795
CCDC53	-0.608177	0.0210214
FBLN1	-0.607095	0.0213138
TMEM149	0.606712	0.0214181
FAM35A	0.606573	0.0214559
CNOT2	0.606454	0.0214884
ME2	-0.605695	0.0216967
ABTB1	-0.605653	0.0217083
RBM22	0.605505	0.0217493
SEC61A1	0.605364	0.021788
NAG	-0.605194	0.021835
NCAPG	-0.604687	0.0219758
VPS13A	-0.604093	0.0221414
FTL	-0.60395	0.0221813
C4orf33	-0.603256	0.0223763
SGSH	0.603064	0.0224306
SLC6A1	-0.602889	0.0224799
GUSBP1	0.602849	0.0224913
MGST3	-0.602625	0.0225548
ISYNA1	-0.602481	0.0225957
LOC730432	0.601373	0.022912
CLEC7A	0.601258	0.0229448
DPY19L3	-0.600886	0.023052
LRRC47	0.600716	0.0231009
KLF9	0.600141	0.0232674
KIAA0802	-0.599171	0.0235504
KIAA0409	0.597433	0.0240634
TCF25	0.597344	0.0240902
PTGES	0.597278	0.0241096
FBXL10	-0.596657	0.0242955
SPRED2	-0.59656	0.0243246
CHST12	0.596524	0.0243352
PTBP2	0.596061	0.0244745
2011-09-09	0.593577	0.0252324
AJAP1	0.591932	0.0257437
UBXD7	0.591482	0.0258847
EMP1	0.591439	0.0258983
ZMYND11	0.591306	0.02594
ART1	0.590911	0.0260649
TUBGCP5	0.59058	0.0261696
TACC1	0.58923	0.0266003
SDCCAG8	0.587726	0.0270861
GRIK1	-0.587661	0.0271074
ZNF777	0.58746	0.0271727
MLLT10	0.587314	0.0272206
UNKL	0.58718	0.0272642
EVI5L	0.586674	0.0274301
NR4A2	0.586594	0.0274565
GATAD2B	0.586566	0.0274655
TRAF5	-0.5865	0.0274871
IQSEC1	-0.586313	0.0275487
SERPINA3	0.586205	0.0275844
RWDD2A	-0.585712	0.0277474
TAF3	0.584544	0.0281361
MOBKL2A	0.584542	0.0281368
NFXL1	-0.583831	0.0283756
THRAP3	0.583217	0.0285831
MCAM	0.583157	0.0286032
GATC	0.582788	0.0287284
LOC440995	0.581948	0.0290151
SLC35D2	0.581783	0.0290718
KIAA0141	0.580953	0.0293573
SNRK	-0.580719	0.0294383
METTL4	-0.580577	0.0294874
CSMD3	-0.580415	0.0295436
LOC646808	0.580324	0.0295752
ITPKB	0.58003	0.0296776
LRRC14	0.579904	0.0297215
SLA	0.578019	0.0303841
FGFR1	0.578009	0.0303875
AGTRAP	0.577626	0.0305237
GBE1	0.577547	0.0305517
MIA3	-0.577536	0.0305555
SNX3	-0.576504	0.0309246
YIPF2	0.576445	0.0309456
SLC25A38	0.576177	0.0310422
ERLIN1	0.576044	0.0310902
NMRAL1	0.575401	0.0313227
CCR10	0.575399	0.0313233
TIMM44	0.575181	0.0314023
ZNF568	0.575097	0.031433
CTTNBP2NL	0.575088	0.0314363
FLJ42562	-0.574771	0.0315516
TMBIM1	0.574322	0.0317156
LOC91431	0.573497	0.0320184
C16orf55	-0.573314	0.032086
COMMD3	-0.572951	0.03222
ATG4D	0.57268	0.0323205
DOCK7	-0.572497	0.0323884
FZD5	0.572129	0.0325255
ICAM1	0.5719	0.0326108
ZNF589	0.571873	0.0326212
C7orf26	0.571523	0.0327522
LRMP	-0.571493	0.0327634
MFSD8	-0.570909	0.0329826
CNOT4	-0.569317	0.0335865
TRIM14	0.568591	0.0338645
ALKBH5	0.567249	0.0343831
TRPM1	-0.566728	0.0345859
HPR	0.566639	0.0346206
CALCOCO1	-0.566449	0.0346948
GOLGA5	0.566287	0.0347583
USP33	0.565085	0.0352314
DGCR2	0.56496	0.0352805
CACNA1I	-0.564863	0.0353192
IL11RA	-0.564064	0.0356367
ICA1L	-0.563955	0.0356805
CAPG	0.563632	0.0358097
AKAP6	-0.563187	0.035988
NUDT19	0.563028	0.0360518
SPTY2D1	-0.562909	0.0360996
ARFGEF2	-0.562259	0.0363624
TNFSF12	0.562175	0.0363962
KIAA1370	-0.561506	0.0366679
STAT5A	0.561163	0.0368082
RAB2B	-0.561128	0.0368225
SCRN1	0.561063	0.0368488
BZRAP1	-0.560988	0.0368796
C17orf85	0.559946	0.0373077
Gcom1	0.559559	0.0374675
ARRB1	0.559343	0.0375573
PHLDB1	0.559039	0.0376835
VASN	0.55878	0.037791
ZNF643	-0.558406	0.0379474
LOC730102	0.557702	0.0382421
TSPO	0.557697	0.0382445
SLC15A1	0.557517	0.03832
IL6R	0.557486	0.0383332
KIAA0082	0.557221	0.0384449
C9orf156	0.557162	0.0384696
PTP4A3	0.557064	0.0385111
LOC729082	-0.557008	0.0385346
PLEKHG3	0.556921	0.0385714
ID3	0.555595	0.039135
C16orf7	0.555216	0.0392976
RPAP2	-0.554739	0.0395025
RAB7L1	0.55472	0.0395106
RAI1	0.554676	0.0395297
GLT8D2	-0.553673	0.0399631
ZFYVE9	0.553244	0.0401495
ADRM1	0.553209	0.040165
LRRC39	-0.553116	0.0402054
TRPC3	-0.553106	0.0402098
C6orf147	-0.552979	0.0402651
PALB2	0.552575	0.0404417
TMEM119	0.552499	0.0404749
CCDC131	-0.552402	0.0405175
FLJ22222	0.552344	0.040543
LOC729234	0.551551	0.0408919
ZNF268	0.551143	0.0410725
MDK	-0.550777	0.0412349
VAPB	0.55056	0.0413311
POMP	-0.550507	0.0413548
APOOL	-0.550201	0.0414914
MBD6	0.550183	0.0414994
BGN	0.550151	0.0415135
WWP2	0.54942	0.0418407
TM9SF3	-0.549393	0.041853
ALG8	-0.549234	0.0419242
MAT2A	0.54919	0.0419442
SLC35A1	-0.548924	0.0420638
LIMK1	0.548435	0.0422845
HGF	0.548263	0.0423627
SH3BP2	0.54823	0.0423774
BIRC3	0.548115	0.0424294
MCART1	-0.548069	0.0424507
CEP97	0.547505	0.0427069
SLC41A2	0.547026	0.0429256
LOC348262	0.546737	0.0430582
FBXO33	0.546377	0.0432233
ATP7B	-0.545959	0.0434157
LOC147343	-0.545942	0.0434237
TRIM31	0.545006	0.0438569
LRRC6	-0.544959	0.0438791
SLC10A7	0.544632	0.0440312
SLAMF1	0.544298	0.0441869
PRPF31	0.544282	0.0441942
ARHGAP23	-0.544057	0.0442995
TAGLN2	0.54395	0.0443496
LOC153811	0.543935	0.044357
FIG4	-0.543835	0.0444035
ZSCAN5	-0.543422	0.0445975
EIF4H	-0.543344	0.0446343
CD68	0.543236	0.0446853
BEST3	-0.54278	0.0449006
GTF2H1	0.542022	0.0452597
CNOT6L	-0.541857	0.0453382
GPR21	-0.54181	0.0453608
CTSF	0.541607	0.0454576
GTF2A2	-0.541574	0.0454733
TXLNA	0.541075	0.0457117
C9orf167	0.540773	0.0458566
PIGY	-0.540645	0.045918
DOHH	0.540553	0.0459622
CNTNAP1	-0.540511	0.0459823
LRRTM2	-0.540476	0.0459993
RP5-886K2.1	0.540213	0.0461258
ACTC1	0.540099	0.0461808
RHOA	-0.53951	0.046466
SPTBN5	0.538984	0.0467212
S100A6	0.538609	0.0469041
GNG5	-0.538458	0.0469781
PAOX	0.538326	0.0470423
ANKDD1A	0.538159	0.0471244
LOC162073	0.537812	0.0472944
MGC4771	0.537704	0.0473471
FERMT3	0.537684	0.0473571
TMEM62	0.537517	0.0474391
EDG1	-0.537156	0.0476171
SUMF1	0.536715	0.047835
COL14A1	0.536639	0.0478731
GIT2	-0.53655	0.0479172
THAP7	0.536426	0.0479784
CWF19L2	0.536266	0.0480579
SCRG1	-0.535726	0.0483266
SURF6	0.535499	0.0484401
GM2A	0.53498	0.0487001
DDX21	0.534413	0.0489851
ANKRD17	-0.534241	0.0490718
PRICKLE4	-0.534121	0.0491319
SLC11A1	0.533705	0.0493425
MPHOSPH9	-0.5334	0.0494971
UBOX5	0.533302	0.0495467
C1orf121	-0.533151	0.0496234
SETD1A	0.533118	0.0496404
RASIP1	0.533105	0.0496471
CPLX2	-0.532658	0.049875
HOMER3	0.532209	0.0501043
COIL	0.532153	0.0501331
STX6	-0.532054	0.0501835
LOC202347	-0.531902	0.0502619
FLJ37453	0.53153	0.0504529
C11orf36	0.531469	0.0504843
SLFN5	0.531184	0.0506314
KIFC2	-0.531091	0.0506792
C10orf11	0.530989	0.0507318
RAB30	0.530862	0.0507976
LOC643287	0.530446	0.051013
LRRC32	0.530387	0.0510437
CLEC4M	-0.530324	0.0510761
SEC16B	-0.530121	0.0511817
SETD3	0.530114	0.0511857
RTTN	-0.530089	0.0511985
C5AR1	0.530064	0.0512114
CCDC39	-0.529889	0.0513026
ALPK1	0.529866	0.0513144
MGC22265	0.529689	0.051407
LOC286411	-0.529582	0.0514627
IL1RL1	0.529553	0.0514779
ZC3H14	-0.529141	0.0516931
CYP3A5	0.529003	0.0517654
CEACAM1	-0.528483	0.0520389
EML4	-0.528177	0.0522
MFHAS1	0.528172	0.0522028
PFKFB3	0.527777	0.0524114
SYT17	0.527613	0.0524984
ANKRD34A	-0.527511	0.0525525
ZNF544	-0.527334	0.052646
MDGA2	-0.527282	0.0526739
MFAP1	0.5272	0.0527175
PAH	0.527003	0.052822
GNE	0.526608	0.0530327
TMPRSS5	0.52549	0.0536319
RP1-27O5.1	0.525368	0.0536975
THBS1	0.525354	0.0537046
EPM2AIP1	-0.525346	0.0537092
EXTL2	-0.52476	0.0540251
AHDC1	0.524685	0.0540659
YPEL2	0.524518	0.0541562
C14orf148	-0.52451	0.0541609
ERN1	0.524366	0.0542387
PEX16	0.524357	0.0542434
C18orf50	0.524357	0.0542438
BET3L	-0.524327	0.0542601
MDH1B	-0.52366	0.0546226
DNAJC9	-0.523199	0.0548743
ULK3	-0.522907	0.0550343
PARK7	-0.522391	0.0553175
LRRC4C	-0.522331	0.0553509
MAP2K3	0.52222	0.0554119
GPNMB	0.522165	0.055442
ERAP1	0.522118	0.0554681
PCCA	-0.522031	0.0555159
C1orf26	-0.521529	0.0557934
MAP3K3	0.521445	0.0558397
LRRK2	-0.521361	0.0558864
DRAM	0.520987	0.0560938
TAOK1	0.520973	0.0561019
LOC552889	-0.520869	0.0561597
COP1	0.520555	0.0563342
CAMK2G	0.519691	0.0568177
C16orf42	0.519683	0.0568219
DYRK4	0.519514	0.0569171
RBM38	0.519309	0.0570322
ARHGAP10	0.51898	0.0572171
FOXO4	0.518782	0.057329
RPGRIP1	0.518714	0.0573676
SLC2A3P1	-0.518584	0.0574408
PVRL3	0.518367	0.0575636
CLIP2	0.51835	0.0575735
C1orf181	0.518	0.0577714
SLC14A1	0.517704	0.0579401
H2AFJ	0.517661	0.0579641
RUSC1	-0.517644	0.0579741
TGOLN2	0.517568	0.0580175
OGG1	-0.517426	0.0580982
NEK4	-0.517331	0.0581521
SLC25A23	-0.51711	0.0582786
CDH11	-0.517063	0.0583056
AMOTL2	0.516492	0.0586322
SFRS7	-0.51636	0.0587078
ZDHHC11	0.516224	0.0587862
WFDC1	-0.515856	0.0589981
MRPS18B	0.51581	0.0590247
FLJ37078	-0.51576	0.0590536
LOC339984	0.515743	0.059063
HBEGF	0.515618	0.0591352
CCL5	0.515562	0.0591676
ZNF763	-0.515496	0.0592059
WDR67	-0.515427	0.0592459
KCNB1	-0.51523	0.0593598
FLJ11151	0.514679	0.0596792
SFMBT1	-0.514405	0.0598387
BAT4	0.514392	0.0598461
FLJ39822	-0.514147	0.0599891
SIX3	-0.514065	0.060037
KCNH6	0.51377	0.0602092
RPL11	-0.513544	0.0603411
ARL4D	-0.513419	0.0604145
DKFZP586B0319	0.513355	0.0604518
LOC340085	0.513338	0.0604619
KIAA1543	-0.512677	0.0608509
TMEM65	0.512462	0.0609773
TSPAN3	-0.512295	0.0610761
LOC647190	0.512291	0.0610785
LOC90826	-0.512012	0.0612434
SH2D1B	0.511634	0.0614674
C1orf162	0.511087	0.0617927
ZFP30	0.511085	0.0617938
ARHGAP19	0.511082	0.061796
SMAD1	0.511053	0.0618128
MCM3AP	0.510725	0.0620088
C17orf81	-0.510634	0.0620634
LGI1	-0.510223	0.062309
KIDINS220	-0.510161	0.0623461
B4GALT4	0.50982	0.0625511
SOCS1	0.50975	0.062593
LOC339400	-0.509446	0.062776
KIAA0564	-0.50941	0.0627976
CENTA2	0.509107	0.0629803
SRPK1	-0.509101	0.0629843
TMEM16B	-0.508836	0.0631444
EIF2B1	-0.508387	0.0634167
hCG_1645220	-0.508167	0.0635504
MNT	0.507817	0.0637633
PECR	0.50743	0.0639993
ZNF345	0.507296	0.0640813
DUSP22	0.506785	0.064394
EBF1	-0.506681	0.0644578
IRF5	0.506309	0.0646871
VAMP5	0.506225	0.0647383
C9orf64	0.50565	0.0650933
ARHGEF12	0.505626	0.065108
KPNB1	0.505538	0.0651629
IER5L	0.505487	0.0651942
BCAR1	0.505338	0.0652863
ORMDL1	-0.505259	0.0653354
PANX2	-0.505169	0.0653912
PDLIM4	0.505099	0.0654349
PILRA	-0.50474	0.0656581
TAOK2	0.504674	0.0656992
NACA	-0.50449	0.0658135
ALKBH8	0.504278	0.0659459
TMEM157	-0.503693	0.0663116
WBSCR16	0.503651	0.0663378
CREB3L2	0.50359	0.0663763
C2orf3	0.503375	0.0665114
ATG3	-0.503272	0.0665762
PDE7A	-0.503057	0.0667113
PCNT	-0.503003	0.0667454
PDXK	0.502826	0.0668568
POLG2	-0.502693	0.0669404
MDC1	0.502473	0.0670796
AP1GBP1	0.502472	0.0670801
RALGPS2	0.502463	0.0670857
ARV1	-0.502414	0.0671166
VIL1	0.502166	0.0672739
CABP7	-0.501927	0.0674252
ZNF704	-0.501822	0.0674916
CYP4V2	-0.501774	0.0675223
KRT8P12	-0.501738	0.0675453
DARC	0.501525	0.0676805
LOC729085	0.501507	0.0676915
LARP7	0.501344	0.0677953
NUBP2	0.501111	0.0679441
DDX27	0.501069	0.0679707
C21orf7	-0.50093	0.0680591
LTBR	-0.500798	0.0681435
UNC84B	0.500683	0.0682174
C1orf79	0.500516	0.0683243
ZRANB1	-0.500343	0.0684348
NDST1	0.500092	0.0685961
CORO2B	-0.499229	0.0691513
SCRT1	-0.499153	0.0692009
GYG2	0.498696	0.0694966
SOX17	-0.49818	0.0698314
C1orf95	-0.498134	0.0698614
PKD1	-0.498125	0.0698668
LOC643072	-0.497736	0.0701204
R3HDM1	-0.497632	0.0701881
ZNF500	0.497467	0.0702958
RFX4	0.497311	0.0703982
CBX1	-0.497225	0.070454
TTC28	0.497211	0.0704633
TXNDC17	-0.496678	0.0708129
FLJ44796	-0.496659	0.0708252
KIAA1804	-0.496473	0.0709476
BANP	0.4959	0.0713251
LOC284242	-0.495588	0.0715313
TMEM90A	-0.495542	0.0715619
CCDC94	0.495379	0.0716693
SHB	0.495106	0.0718506
WDR45L	0.495009	0.0719146
C1orf145	-0.494884	0.0719982
SSU72	-0.494727	0.0721022
HERPUD1	0.494714	0.0721111
CEBPG	-0.494698	0.0721212
FLJ11903	0.494667	0.0721424
GRIK2	-0.494454	0.072284
PRKAG1	-0.494338	0.072361
C19orf53	-0.49416	0.0724801
KCNMA1	-0.494026	0.0725694
TFEB	0.493935	0.0726306
CROCCL2	-0.493863	0.0726787
SPSB1	0.493759	0.072748
PTPRF	-0.493557	0.0728836
C9orf68	-0.493431	0.0729681
RIC8A	-0.493278	0.0730708
NXPH3	0.493149	0.0731572
LOC728411	0.49313	0.0731703
IGHG1	0.493083	0.0732018
YIPF1	0.492762	0.0734175
SETDB1	0.492643	0.0734978
DONSON	-0.49233	0.0737092
CAMLG	0.492262	0.0737548
SON	0.492188	0.0738053
SCFD1	-0.492138	0.0738392
CLEC3B	-0.492108	0.073859
MGC12488	0.49185	0.074034
MYO9A	0.491337	0.074382
IER2	0.491297	0.0744096
DYNC2H1	-0.491194	0.0744793
H3F3B	0.491083	0.074555
GYPC	0.491	0.074612
BBS9	-0.490936	0.074655
FAM14A	0.490468	0.0749749
C3orf62	-0.490147	0.0751945
RPS11	-0.489883	0.0753754
APBB1	0.489719	0.0754883
ITIH5	-0.489672	0.0755209
CCDC128	0.489352	0.0757407
ANKRD35	0.489209	0.0758394
RPN2	0.489165	0.0758696
TNFAIP1	0.488944	0.0760225
CTSD	0.488711	0.0761829
ARX	-0.488693	0.0761956
PXDN	0.488618	0.0762474
SLC19A1	0.488596	0.076263
RXRA	0.488435	0.0763741
CYR61	0.488319	0.0764547
RTN4R	-0.48776	0.0768427
NDUFB3	-0.487756	0.0768459
ZMYM4	-0.487417	0.0770822
FLRT2	-0.486919	0.0774299
EBF2	-0.486863	0.0774688
AKAP1	-0.486793	0.0775183
HIATL1	0.486665	0.0776073
KIAA1755	0.486656	0.0776143
HMGN2	-0.486459	0.0777523
REXO1	-0.48622	0.0779197
C19orf10	0.486136	0.0779792
MAF1	0.486059	0.0780328
ADCK2	0.485964	0.0780997
HRSP12	-0.485957	0.0781048
LYST	-0.485748	0.0782525
ZNF141	-0.485609	0.0783499
SLC29A2	-0.485596	0.0783593
OR2H2	0.485365	0.0785223
HBA1	0.485268	0.0785913
THOC5	0.485267	0.0785916
EHMT2	-0.485218	0.0786262
JMJD2A	0.485129	0.0786894
ZNF252	-0.485116	0.0786987
C8orf57	-0.484976	0.0787978
SIGLEC10	0.484911	0.0788438
EHMT1	0.484791	0.0789284
ZNF615	-0.484631	0.0790422
SLC25A36	0.48443	0.0791854
C1R	0.484213	0.0793396
TSNAXIP1	-0.484208	0.0793426
MYO5B	0.484172	0.0793688
OTUD3	-0.483959	0.0795201
VCAM1	0.483731	0.0796826
PIH1D1	-0.48373	0.0796839
LMLN	-0.483352	0.0799535
CTBP1	-0.483285	0.080002
METTL9	-0.482678	0.0804371
ALDH2	-0.48234	0.0806806
LILRA2	0.482266	0.0807335
ANKRD29	-0.482143	0.0808225
LOC153577	-0.482023	0.0809093
hCG_2003663	0.481805	0.081066
CEP78	-0.481703	0.0811399
KIAA1409	-0.481599	0.0812152
HES6	0.481579	0.0812296
TNRC15	0.481078	0.0815927
CAPN5	0.481073	0.0815964
LOC442367	-0.48103	0.0816274
SAMM50	-0.480798	0.081796
FLJ30934	-0.480784	0.0818063
ZNF423	0.480741	0.0818378
MRE11A	-0.480674	0.0818864
C17orf62	0.480664	0.0818942
TMEM110	0.480644	0.0819084
MRPL36	-0.480534	0.0819882
GBP2	0.480413	0.0820766
NNMT	0.480309	0.0821526
ZNF783	0.480155	0.0822645
RHBDD3	0.48011	0.0822981
TNIP1	0.479836	0.082498
ASF1A	-0.479626	0.0826518
PBRM1	0.479335	0.0828648
STK24	-0.47923	0.082942
KCTD9	0.479154	0.0829978
SAC3D1	0.479111	0.0830292
EMG1	0.478794	0.0832627
CDC5L	-0.478739	0.0833034
LGMN	0.478658	0.083363
EGLN2	0.478291	0.0836338
CEP27	0.478088	0.0837835
C14orf4	0.477797	0.0839993
C2orf28	0.477517	0.0842068
GAPVD1	0.477232	0.0844185
PPIL5	-0.477222	0.0844257
FAM44A	-0.477049	0.0845549
ZNF117	-0.477049	0.084555
MSRA	-0.476998	0.0845924
KRT10	-0.476769	0.084763
EID3	-0.476762	0.0847687
LHFPL3	-0.476637	0.0848616
MAPKAP1	-0.476572	0.0849106
SMU1	0.476398	0.08504
CCDC25	0.47638	0.085054
ARMCX4	-0.476328	0.0850924
EEF2	-0.475673	0.0855834
CNNM3	0.47557	0.0856608
NR3C2	-0.475348	0.0858271
NDUFA11	0.474858	0.0861965
EZR	0.474569	0.0864148
CCDC71	-0.474316	0.0866061
LUC7L2	0.473971	0.0868674
PBLD	0.473884	0.0869334
DAD1	-0.473829	0.0869753
HOXD10	-0.473791	0.0870043
POU3F1	-0.473475	0.0872442
GEMIN8	0.47288	0.0876976
RNF44	-0.472622	0.087895
IL10RA	0.472367	0.0880905
EXTL1	-0.472217	0.0882051
CHCHD3	-0.472158	0.0882504
HBA2	0.472097	0.088297
LOC400713	-0.471744	0.0885683
VPS33A	0.471739	0.0885721
BTBD2	-0.47172	0.0885868
TMEM63C	-0.471482	0.0887698
POU2AF1	0.471435	0.0888059
MAX	-0.471286	0.0889209
CABC1	0.47123	0.0889639
WDR82	-0.471214	0.0889764
LRRC49	-0.471141	0.0890331
UCRC	-0.471139	0.0890345
C16orf48	0.471056	0.0890988
USP15	-0.470909	0.0892118
FAM134C	0.470809	0.0892894
WARS2	-0.470796	0.0892991
LOC441108	0.470796	0.0892993
HSD11B1L	-0.470478	0.0895453
DKFZp451M2119	-0.470361	0.0896363
C6orf204	0.470343	0.0896503
IL15	0.470168	0.0897861
FAM107B	0.470079	0.0898552
TAX1BP3	0.469969	0.0899408
FAM105A	0.469614	0.0902172
TFAP2B	-0.469558	0.0902606
FLJ37644	-0.469312	0.0904521
CRKRS	-0.469252	0.090499
LINS1	-0.468847	0.090816
FAM128B	0.468757	0.0908863
TPI1	-0.468393	0.0911716
NSD1	0.468338	0.0912142
MT1G	0.468157	0.0913565
GLT25D2	0.468147	0.0913644
PIK3R2	0.467793	0.0916427
WFS1	0.467788	0.0916466
ZDHHC21	-0.467207	0.0921054
FOSL2	0.467136	0.0921616
PMS1	-0.467127	0.0921684
SGOL2	0.467086	0.0922011
CCPG1	-0.466951	0.0923073
CRBN	-0.466844	0.092392
TBCA	-0.46664	0.092554
DEGS1	0.466422	0.0927272
STEAP2	-0.4664	0.0927448
SQSTM1	0.466208	0.0928973
PHOSPHO2	-0.466009	0.0930555
RPL17	-0.465463	0.0934903
LIN9	-0.465286	0.0936317
CNNM1	-0.46524	0.0936684
CERK	0.465217	0.0936867
FAHD2A	0.465043	0.0938259
CANT1	0.464707	0.0940956
FGD2	0.464666	0.0941282
ZNF710	0.464304	0.0944195
USP9Y	-0.464222	0.0944853
LPGAT1	0.464176	0.094522
C19orf43	-0.463762	0.0948554
UBR5	-0.463528	0.0950448
STARD10	0.463369	0.0951729
TMEM188	-0.463275	0.0952492
ZNF294	0.463122	0.0953729
MSR1	0.463076	0.0954098
AAMP	0.462737	0.0956849
C19orf61	0.462631	0.0957712
GAA	0.462573	0.095818
LZTS2	0.462543	0.0958421
SMAD5	0.462378	0.0959766
SMG7	-0.462098	0.0962043
RAD9B	-0.462094	0.0962073
FRMPD1	-0.462073	0.096225
C18orf32	-0.461988	0.0962935
ZNHIT1	0.461848	0.0964082
LETM1	0.461784	0.0964603
IGLJ3	0.461777	0.0964657
UCHL5IP	0.46176	0.0964797
LOC284454	0.46175	0.0964879
GRAMD3	-0.461724	0.0965093
PHYHD1	0.46134	0.0968229
GALNT10	0.461336	0.0968267
CENPF	0.461324	0.096836
NCL	-0.461297	0.0968585
CLMN	0.461292	0.0968621
C9orf75	0.46124	0.0969045
HEXDC	0.461122	0.0970016
USP13	0.461108	0.0970127
RPH3A	-0.460974	0.0971228
CR1	0.460942	0.097149
AP1M1	0.460866	0.0972115
LYRM4	-0.46086	0.0972162
FAM100B	0.460805	0.0972611
C21orf117	0.460785	0.0972779
LOC124512	0.46068	0.0973643
CEP152	-0.460593	0.0974353
RAPH1	0.460489	0.0975212
SIRPA	0.460487	0.097523
MYO5C	-0.460437	0.0975641
FBXL13	-0.460287	0.0976868
ZNF333	0.460154	0.097797
RAB3C	0.460132	0.0978153
LYZ	0.460026	0.0979021
RAB11A	-0.460013	0.0979133
WDR31	0.459594	0.0982592
NFKBIB	0.459401	0.0984188
DPP10	0.459372	0.0984423
NPAL2	-0.459316	0.0984887
STX4	0.459062	0.0986996
FAM120A	0.458816	0.0989035
RRP1B	0.458528	0.0991431
ECOP	0.45821	0.0994077
FRAS1	-0.4582	0.0994153
APBA1	-0.458089	0.0995084
TOMM40L	0.457775	0.09977
C10orf125	0.457384	0.100097
C11orf60	-0.457253	0.100207
THBS2	0.456957	0.100455
TMEM120A	0.456887	0.100514
C14orf28	0.456581	0.100771
ILKAP	0.456457	0.100875
COMMD6	-0.456437	0.100893
GSDMDC1	0.456318	0.100992
FLJ16287	0.456196	0.101095
WHSC2	0.455695	0.101518
MGAT1	0.455593	0.101605
ALDH7A1	-0.455588	0.101609
STX3	0.455485	0.101696
LOC285771	-0.455273	0.101875
TPH1	0.455214	0.101925
RAMP1	0.455139	0.101989
LANCL2	-0.454995	0.102111
STX1B	-0.454957	0.102143
PITPNM1	-0.454957	0.102144
SPECC1L	0.45495	0.102149
IFT81	-0.454704	0.102359
POP5	-0.454472	0.102555
PRPF6	0.45445	0.102574
PPFIA1	0.454393	0.102623
MASP1	0.454359	0.102652
DPM1	-0.454236	0.102757
FRMD8	0.454224	0.102767
RAB24	-0.454169	0.102814
RPL24	-0.454085	0.102886
LOC150383	0.454026	0.102936
WDR60	-0.453861	0.103077
NUDT7	-0.453757	0.103166
FANCM	-0.45368	0.103232
ALDH8A1	-0.453278	0.103576
SLPI	0.453207	0.103636
RSRC2	-0.453038	0.103781
TCF12	0.453022	0.103795
C11orf59	0.452683	0.104087
JUP	0.452628	0.104134
RAB3D	0.452485	0.104257
GPR83	-0.452475	0.104265
HMGB1	0.452237	0.104471
CENPC1	-0.452196	0.104506
ZBTB7A	-0.452174	0.104525
SDHALP1	-0.451989	0.104684
USMG5	-0.451985	0.104688
FLJ43080	-0.451983	0.10469
ZNF490	0.451952	0.104717
SUGT1P	0.451915	0.104748
AGPAT3	-0.45186	0.104797
JMJD1B	-0.451686	0.104947
TMEM126B	-0.451652	0.104976
GANAB	-0.451589	0.10503
RAB15	-0.45128	0.105298
DDEF2	-0.451263	0.105312
NARS	-0.451249	0.105325
CDC25A	0.451163	0.105399
C22:CTA-250D10.9	0.451122	0.105435
LOC731069	0.451059	0.10549
UBE2Q1	-0.451015	0.105528
PRR5	0.450654	0.105841
JPH3	-0.450551	0.105932
WIPF3	-0.450262	0.106183
KIAA1450	0.450241	0.106201
C16orf13	-0.45013	0.106299
NOL5A	0.45008	0.106342
KIAA0652	0.449886	0.106512
RALB	-0.449855	0.106538
PLA2G12A	0.449673	0.106698
LOC285382	-0.449555	0.106801
URB1	0.4495	0.106849
ANKS1B	0.449475	0.106871
DCX	-0.449296	0.107028
POLR2D	0.449204	0.107109
CYP3A4	0.448824	0.107442
KLF13	0.448762	0.107497
SF3B3	0.448751	0.107506
SLC36A1	0.448588	0.10765
IKBKAP	-0.448533	0.107698
RHOBTB2	-0.448495	0.107732
SPA17	-0.448234	0.107961
CENTB5	-0.44815	0.108036
LBA1	-0.448125	0.108058
NETO1	-0.448102	0.108078
IGHMBP2	0.448081	0.108097
WDHD1	-0.448048	0.108126
PSMD14	-0.448044	0.10813
LOC644450	0.448043	0.10813
TSC1	-0.447928	0.108231
RANBP5	-0.447482	0.108626
ITGB4	0.447479	0.108629
CSGlcA-T	0.447431	0.108671
EGFR	-0.447098	0.108967
LPP	0.446985	0.109067
KMO	-0.446773	0.109256
CTSL2	0.446731	0.109293
PSCD3	0.446679	0.10934
RBM24	-0.446598	0.109411
GTPBP6	0.446407	0.109582
IL5RA	0.446382	0.109604
XRCC5	-0.446235	0.109735
WIPI1	0.445964	0.109977
STH	0.445792	0.110131
PRKAA2	-0.445709	0.110205
2011-03-07	-0.4455	0.110392
METTL5	-0.445484	0.110406
R3HCC1	0.445279	0.110589
MUC20	-0.445241	0.110624
SEMA5B	-0.444994	0.110845
CKAP4	0.444682	0.111126
TMEM57	-0.4446	0.111199
SPON1	-0.444544	0.11125
KLHDC8B	0.444346	0.111428
CAPZB	0.444256	0.111509
KIAA0460	-0.444237	0.111527
PPP2R2C	-0.443909	0.111822
hCG_20426	0.443861	0.111866
HNRPUL2	-0.443546	0.112151
HIVEP2	-0.443528	0.112167
HOXA2	0.443495	0.112197
SEPHS1	0.443133	0.112525
PLD1	0.443099	0.112557
CACNA2D2	-0.442953	0.112688
KCNK10	0.442875	0.112759
CAT	-0.442843	0.112789
CMTM6	0.442818	0.112811
HSD17B6	-0.442809	0.112819
PRDX3	-0.44263	0.112982
MXD1	0.442623	0.112989
PIK3C2A	-0.442518	0.113084
PPP1R3B	0.442386	0.113205
PSD4	0.442137	0.113431
PSMD7	0.442025	0.113534
DLC1	-0.441924	0.113626
SLCO4C1	0.441887	0.11366
ZNF658	-0.441823	0.113718
DOCK9	0.441816	0.113725
EFNA1	0.441565	0.113955
OR7E24	-0.44154	0.113977
NR1D2	0.441499	0.114015
C5orf3	-0.441139	0.114345
ARFGEF1	-0.440916	0.114549
ARHGEF18	0.440507	0.114926
C3orf49	0.440418	0.115007
AP1G2	-0.43992	0.115466
FDFT1	0.439916	0.11547
COL8A2	0.439837	0.115543
LOC285084	-0.439687	0.115682
GRSF1	-0.43935	0.115993
MGC24975	-0.439257	0.11608
2011-09-06	-0.439058	0.116265
DDB2	0.439027	0.116293
ETV1	-0.438732	0.116568
NUDT9	-0.438698	0.116599
NRCAM	-0.438473	0.116808
MTERFD2	-0.438469	0.116812
FGF18	0.438332	0.116939
BCL9	0.438329	0.116943
CBR4	0.43824	0.117025
GPLD1	-0.438055	0.117197
OTUD6B	0.438009	0.11724
ASB3	-0.43794	0.117305
STXBP4	0.437896	0.117346
HLTF	-0.437885	0.117356
PER3	0.437804	0.117432
CCDC23	0.437764	0.117469
UBB	-0.437764	0.117469
RABGEF1	-0.437735	0.117496
CCDC78	-0.437659	0.117568
SHANK1	0.437656	0.11757
SERPINB1	0.437624	0.1176
RPL31	-0.437567	0.117653
TNFRSF10A	0.437516	0.117701
TUFT1	0.437486	0.117729
C7	0.437255	0.117946
E2F7	-0.437129	0.118064
TMEM58	0.437068	0.118121
FAM20C	0.437066	0.118123
RPS6KB2	0.437009	0.118176
CNTFR	-0.437003	0.118181
TXNL4B	0.436877	0.118301
CST3	-0.436737	0.118431
FREM2	-0.436716	0.118451
GDPD5	0.436645	0.118518
RPS6KA3	-0.436622	0.11854
RPS27A	-0.436591	0.118569
ATP13A3	0.436515	0.11864
LOC339468	0.436464	0.118688
PSMA4	0.436464	0.118689
VN1R1	-0.436128	0.119005
LOC283270	-0.436119	0.119013
KIAA0406	0.436098	0.119033
FAM83H	-0.435919	0.119202
GALNT2	0.435912	0.119209
TXNDC5	0.435896	0.119224
EMP3	0.435781	0.119333
FNBP1	0.435705	0.119404
PPAP2B	-0.435694	0.119414
FAM127A	-0.435567	0.119535
TRADD	0.435488	0.119609
FAM110C	0.435367	0.119724
SFRS3	0.435171	0.119909
ATP8B1	0.435084	0.119992
SMAD6	0.434974	0.120096
MMP25	-0.434973	0.120097
ATXN2	-0.434911	0.120156
ARHGAP6	0.434874	0.120191
PTER	0.434843	0.120221
ZNF555	-0.434695	0.120361
SELT	-0.434624	0.120428
FMNL1	-0.434428	0.120615
YOD1	0.434404	0.120638
TRIM63	0.434229	0.120804
PIK3CB	-0.434091	0.120935
RPL27A	0.434076	0.12095
MS4A15	0.43386	0.121156
MRPL19	0.433767	0.121244
FNDC5	-0.433688	0.12132
HOOK3	0.433483	0.121516
DGCR8	0.433399	0.121597
CPLX1	-0.433387	0.121607
ADAMTS17	-0.433258	0.121732
UXS1	-0.433219	0.121768
MGAT4B	0.433091	0.121891
BMPR1A	0.432863	0.12211
CCNT1	0.432823	0.122148
PDCD2	0.432559	0.122402
TOR3A	0.432436	0.12252
LOC440434	-0.432354	0.122598
SPCS3	0.432308	0.122643
NCBP1	-0.432233	0.122715
LOC439938	0.432168	0.122777
TMEM129	0.432119	0.122825
SEMA3F	0.432082	0.122861
NUDT13	0.432066	0.122876
GALNS	0.432021	0.122919
RPL13A	-0.431948	0.12299
MGC24103	0.43186	0.123075
C1QTNF3	-0.431664	0.123264
ZSCAN29	0.4316	0.123326
RAB18	-0.43154	0.123384
EOMES	0.431519	0.123404
GPR75	-0.431411	0.123508
OBSL1	-0.431374	0.123544
TMEM16C	-0.431328	0.123588
BTG1	0.43124	0.123673
LOC338817	-0.431075	0.123833
ING4	0.43106	0.123847
ELFN1	-0.431058	0.123849
B4GALT7	0.431002	0.123904
EML2	0.430938	0.123966
FLJ10038	0.430876	0.124026
EVL	-0.430751	0.124147
PPP4R2	0.430651	0.124244
CHRNE	0.43061	0.124284
MRPS25	-0.430523	0.124368
PLAGL2	0.430518	0.124373
ZNF781	-0.43051	0.124381
STK10	0.430472	0.124418
RP5-1022P6.2	-0.43044	0.124449
MED30	0.430392	0.124496
MAPK8	0.430374	0.124513
SPARCL1	-0.430315	0.12457
SFRS17A	0.430283	0.124602
SH2B1	0.430276	0.124609
TNFRSF19	0.430253	0.124631
SLC1A5	0.430205	0.124678
ARHGAP1	0.430198	0.124685
POLH	-0.429977	0.1249
ZFAT1	-0.429826	0.125047
GJA3	-0.429751	0.12512
MAN2B1	0.429683	0.125186
NOC3L	0.429605	0.125262
FLJ14107	0.42958	0.125286
ZNF41	-0.429466	0.125398
TFDP1	-0.429274	0.125586
OAF	-0.429099	0.125757
ACCN3	-0.428982	0.125871
TCTE3	-0.428839	0.126012
TRMT5	-0.428758	0.12609
KCNN3	0.428643	0.126204
GJD3	-0.428528	0.126317
PCDH18	0.428174	0.126664
FLT4	-0.427924	0.12691
3.8-1	0.427801	0.127031
LCOR	0.427554	0.127275
DNAJC4	0.427551	0.127278
XXyac-R12DG2.2	0.427494	0.127334
HSF1	0.427442	0.127385
THAP10	-0.427425	0.127403
JARID1A	0.427408	0.127419
HERC1	-0.427219	0.127606
VTI1A	0.42718	0.127644
GALNT6	0.426894	0.127927
RNASEH2C	0.426774	0.128046
SLC25A30	-0.426767	0.128053
RGS11	-0.426654	0.128165
HIST1H3E	0.426534	0.128284
ABI2	-0.42652	0.128298
NUB1	0.426407	0.12841
C5orf24	0.426407	0.12841
TMPRSS3	0.42635	0.128467
RASL11B	-0.426303	0.128513
RGS19	0.426165	0.12865
HYI	0.426092	0.128723
FAM40B	-0.426066	0.128749
C14orf121	-0.425999	0.128816
EIF2AK3	0.425878	0.128935
TMEM171	0.42581	0.129004
SERTAD2	0.4255	0.129312
HSPB2	0.42543	0.129382
AVEN	0.42542	0.129392
PSMD12	-0.42504	0.129772
EME1	0.424888	0.129924
WIF1	-0.424698	0.130114
AHR	0.424679	0.130133
RPL15	-0.424656	0.130156
FNBP1L	-0.424649	0.130162
LOC220594	-0.424643	0.130169
ATP2B4	0.424551	0.13026
ONECUT2	-0.424508	0.130304
MED25	0.424392	0.13042
FBXO41	-0.42433	0.130482
AIFM3	0.424227	0.130586
OGT	-0.424217	0.130596
RPL22L1	0.424104	0.13071
MGC2752	0.423936	0.130878
IRF1	0.423921	0.130894
VPRBP	0.423787	0.131028
LACTB	-0.423784	0.131031
MKL1	0.423782	0.131033
CC2D1B	0.423505	0.131312
2011-03-06	0.423465	0.131353
SMG5	0.423452	0.131366
RPS15	-0.42344	0.131377
PS1TP4	-0.423409	0.131409
ESCO2	0.423399	0.131419
CXCR4	0.42333	0.131489
KIAA0492	-0.423234	0.131585
SLC30A4	0.423062	0.131759
RNF4	-0.423059	0.131762
ADH4	-0.423012	0.131809
NUP43	0.423002	0.131819
CHURC1	0.422853	0.13197
C11orf17	0.422846	0.131977
GOLGA8B	-0.422729	0.132095
OTUD7B	0.422635	0.132191
FLJ37798	0.422474	0.132354
CFDP1	0.422472	0.132355
LOC283658	-0.422399	0.132429
TXNDC6	-0.422331	0.132499
ADC	-0.422268	0.132563
ROR1	-0.421986	0.132849
TLR8	0.421674	0.133166
PLA2G4C	0.42154	0.133302
GOLGA8A	-0.42149	0.133353
PDLIM1	0.421466	0.133377
APOC1	0.421383	0.133462
LRRN1	-0.421325	0.13352
MRPS21	-0.421234	0.133614
PDE2A	-0.421069	0.133782
PDZD11	-0.421038	0.133814
FOLR1	0.421022	0.13383
ZNF791	0.420923	0.133931
FLNA	0.420915	0.133939
CHCHD4	-0.420779	0.134078
ANKRD12	0.420761	0.134096
HOOK1	-0.420562	0.1343
C10orf39	-0.420552	0.13431
LOC126917	0.420487	0.134376
RGS13	-0.420406	0.13446
GNG8	0.420364	0.134503
CCDC50	-0.420333	0.134534
C13orf34	-0.420296	0.134572
SNUPN	0.420002	0.134874
ZNF84	-0.419975	0.134901
PCK1	-0.419893	0.134985
JOSD3	0.4198	0.13508
PAFAH1B2	0.419725	0.135158
C1orf218	-0.41971	0.135173
FMR1	0.419582	0.135305
HEXIM2	0.419524	0.135364
BDP1	0.419509	0.13538
ALDH9A1	-0.41943	0.135461
GPS1	0.419325	0.13557
FUT9	-0.419307	0.135588
NFASC	0.419151	0.135748
DGKA	-0.419094	0.135807
CCDC112	0.419047	0.135856
ABHD5	0.418959	0.135946
PCMTD2	-0.418946	0.13596
LOC285550	-0.418795	0.136116
MUC6	-0.41879	0.13612
ZBTB44	0.418415	0.136508
AXUD1	0.418413	0.13651
GRN	0.418317	0.136609
IL6	-0.418125	0.136808
ABCD2	-0.418112	0.136822
ZGPAT	0.41798	0.136959
SLC39A13	-0.417953	0.136986
HBB	0.41792	0.13702
PR47	0.417891	0.13705
LRWD1	0.417783	0.137163
FAM36A	-0.417695	0.137253
LOC285941	-0.417668	0.137282
TMED9	0.417505	0.137451
C16orf70	0.41739	0.137571
AMMECR1L	0.417247	0.13772
ZNF182	-0.417128	0.137843
IFT172	-0.417059	0.137915
CREG1	-0.417034	0.137941
SREBF1	0.417023	0.137953
LAMC1	-0.416991	0.137986
C6orf86	0.41678	0.138206
LSS	0.416701	0.138288
AGXT2L1	-0.416612	0.138381
INTU	-0.416338	0.138667
GNG7	-0.416318	0.138688
PTPLB	-0.416254	0.138755
FRMD6	0.41625	0.138759
ACSL6	-0.416162	0.138851
ZNF287	0.415931	0.139093
MB	-0.415825	0.139204
MSN	0.41574	0.139293
MMP2	0.415715	0.139319
MCL1	0.415591	0.139449
FUBP3	0.415353	0.139699
ABCA3	0.415337	0.139716
MIF4GD	0.415299	0.139756
GPR146	0.415204	0.139856
ZNRD1	0.414794	0.140287
LAMP1	0.414761	0.140322
ZNF286A	0.414697	0.140389
HLA-A	0.414672	0.140416
MGC39821	0.414531	0.140564
DLGAP3	-0.414327	0.140779
C6orf159	-0.414301	0.140807
NR2E1	-0.414274	0.140835
QSOX2	-0.414196	0.140918
FBXO10	0.41412	0.140998
APOBEC3F	-0.414101	0.141018
FOXC1	0.414047	0.141075
LASS1	0.413987	0.141139
EIF4G1	0.413944	0.141184
TNFRSF10B	0.41389	0.141241
THRB	-0.413842	0.141292
DPY30	-0.413811	0.141325
TMEM100	-0.4138	0.141337
ASXL1	0.413718	0.141424
SHANK2	-0.413668	0.141477
HEPH	0.413602	0.141546
PDCD7	0.413522	0.141631
ITPK1	0.413425	0.141734
PRUNE	0.413351	0.141812
C17orf86	-0.413303	0.141863
MGC16075	0.413207	0.141965
CHADL	0.413104	0.142075
CCNL1	-0.413096	0.142083
RNF135	0.412961	0.142227
ATAD2	-0.412844	0.142351
SF4	0.41283	0.142366
PARD6G	0.4127	0.142504
PUS7	-0.412494	0.142723
LOC203411	0.412389	0.142835
SNHG7	0.412257	0.142976
GALNAC4S-6ST	-0.412155	0.143084
ALS2CR11	-0.411894	0.143363
IGSF10	-0.411784	0.143481
C16orf68	-0.411684	0.143589
ZNF611	-0.411601	0.143676
MRPL3	-0.411451	0.143837
CD22	0.411422	0.143869
LCTL	-0.411416	0.143875
CASC4	-0.411318	0.14398
PPIL3	-0.411217	0.144088
TAAR2	0.411106	0.144208
METTL1	-0.410997	0.144325
SAPS3	0.410787	0.144549
LOC644242	-0.410755	0.144584
CCDC95	0.410652	0.144695
AP1B1	0.410535	0.144821
LOC440087	-0.410486	0.144873
PSME1	0.410485	0.144874
DYNC2LI1	-0.410371	0.144997
ACAD9	0.410157	0.145228
BEST1	0.410111	0.145277
DKFZp547G183	0.409997	0.1454
SLC3A2	0.409852	0.145556
TWIST1	-0.409489	0.145948
NAE1	-0.409398	0.146047
LOC150759	-0.409325	0.146126
THBD	0.409322	0.146129
VISA	0.409228	0.146231
SV2A	-0.409104	0.146366
KIAA1086	0.408971	0.14651
PBX3	-0.408891	0.146597
TRAM1	0.408886	0.146602
ARRDC1	-0.408798	0.146697
MINPP1	-0.408526	0.146992
LIG1	0.408474	0.147049
LOC728084	-0.408471	0.147052
JAK1	-0.408438	0.147088
TPTEps1	0.408424	0.147103
EML3	0.408372	0.14716
C10orf59	-0.40826	0.147282
C6orf113	-0.408054	0.147506
MICAL1	-0.408033	0.147529
ADD1	0.407958	0.147611
PLEKHH1	0.407931	0.14764
IPO7	-0.407678	0.147915
LOC648556	0.407658	0.147938
C9orf89	0.407482	0.14813
PPP1R12A	-0.407471	0.148141
CBLL1	0.407328	0.148298
MYL6	0.407289	0.14834
C6orf106	0.40728	0.14835
PDIA2	-0.40722	0.148416
ANKRD28	-0.407123	0.148522
RFTN1	0.407119	0.148526
CCDC139	0.407049	0.148603
HPS6	0.407029	0.148625
LOC51252	0.40699	0.148667
ZNF480	-0.406957	0.148704
MRPL33	0.406923	0.148741
UBFD1	-0.406799	0.148876
LOC286109	0.406712	0.148972
LARS2	-0.406673	0.149014
GOLT1B	0.406501	0.149204
VEZF1	0.406371	0.149346
ETV6	0.406368	0.149349
CYP2J2	0.406366	0.149352
LOC387856	-0.406344	0.149375
SERP1	-0.406339	0.149381
MSX2	0.406276	0.14945
CLIC4	0.406275	0.149452
STAT4	-0.406271	0.149455
SNF8	0.40619	0.149544
MOXD1	-0.405929	0.149832
VSIG1	-0.405796	0.149978
CTSH	0.405735	0.150045
MTMR3	0.405637	0.150153
IL4R	0.405507	0.150297
RG9MTD2	-0.405456	0.150353
PTMA	0.405405	0.150409
BRD2	0.405345	0.150475
PSCD1	0.405307	0.150518
MCF2L	-0.405288	0.150539
BCAN	-0.4052	0.150635
ST8SIA4	0.40519	0.150647
OPA1	-0.40517	0.150668
P2RY1	0.405148	0.150692
TSC22D4	0.405085	0.150763
CASC1	-0.404955	0.150906
ADORA2B	-0.404812	0.151065
SHMT2	0.404711	0.151176
PXMP2	-0.404473	0.15144
CAPN7	-0.404412	0.151507
FTH1	-0.404259	0.151676
MOBKL2C	0.404257	0.151679
POMT1	-0.404226	0.151713
FANCI	-0.404224	0.151715
CFI	0.404135	0.151815
CSNK1G2	0.404003	0.151961
GRHL1	0.403971	0.151996
N4BP1	0.403647	0.152356
COX18	-0.403536	0.152481
AKAP9	-0.403524	0.152493
PIM3	0.403459	0.152566
BARD1	0.403438	0.152589
UBTD2	-0.403427	0.152602
DTNB	-0.403414	0.152616
LOC257396	-0.403393	0.15264
TOX4	-0.403384	0.15265
MTIF2	0.403195	0.15286
FRZB	-0.40316	0.152899
SLC13A5	0.403105	0.15296
TIA1	-0.402911	0.153176
NUDT6	-0.40281	0.15329
C5orf32	-0.402747	0.15336
HIST1H2AK	-0.402638	0.153482
MAFF	0.402626	0.153495
CD109	0.402463	0.153678
C7orf55	0.402424	0.153721
DDX55	-0.402381	0.15377
SOX1	-0.402359	0.153794
DNAJC3	-0.402247	0.153919
WDR1	0.402116	0.154067
ESRRG	-0.402085	0.1541
FAM65A	-0.402081	0.154106
PID1	-0.402077	0.15411
CASP4	0.402051	0.154139
DYX1C1	-0.401941	0.154262
LOC389517	0.401936	0.154267
ANKS1A	-0.401869	0.154343
DCTN2	-0.401685	0.154549
LOC286161	0.401655	0.154584
LOC202451	-0.401646	0.154593
NDUFC1	-0.401636	0.154605
MAP7D1	0.401614	0.154629
LPHN3	-0.401583	0.154664
DPF2	0.401572	0.154676
SLC25A16	0.401524	0.15473
RPS6KA1	0.401506	0.154751
PTPRJ	0.401286	0.154998
RYBP	0.401202	0.155093
PIGA	0.401172	0.155126
ERF	-0.401155	0.155145
C1orf51	-0.401098	0.15521
CBX6	-0.40105	0.155264
APRT	0.40102	0.155298
BCL7A	0.401016	0.155302
ZNF236	-0.400962	0.155363
SERF2	0.400884	0.155451
RPL4	-0.400848	0.155492
CAPN9	0.400787	0.15556
CDRT1	-0.400729	0.155626
COMMD7	-0.400711	0.155646
MIR16	0.400707	0.15565
LOC400960	0.400706	0.155652
SETD8	0.400695	0.155664
KLHL13	-0.400452	0.155938
BRI3	0.400346	0.156058
LOC401068	0.400317	0.156092
KCNA1	-0.400203	0.15622
LOC152719	0.400006	0.156443
C14orf179	-0.399988	0.156463
CDK5R2	-0.399716	0.156771
KIF2A	-0.399701	0.156789
JMJD1C	-0.399473	0.157048
GBA2	-0.39939	0.157141
SLC7A7	0.399312	0.15723
SRRM2	0.399276	0.157271
RAB11FIP3	-0.399254	0.157295
DHX34	-0.39919	0.157368
FHL1	-0.399167	0.157394
ZNF627	-0.399166	0.157396
TBR1	0.399095	0.157476
G6PD	0.399022	0.15756
TIGD4	-0.398977	0.157611
CMTM8	0.398951	0.15764
RNF166	-0.398884	0.157716
KLHL15	0.398857	0.157747
THPO	-0.398695	0.157932
FMN1	0.398651	0.157981
MECP2	-0.398599	0.158041
SLC35C2	-0.39857	0.158074
PSMA8	0.398488	0.158167
CD300LG	-0.398366	0.158306
C11orf80	-0.398215	0.158478
SPIN4	0.398065	0.15865
BRD1	0.398016	0.158706
TMEM178	-0.398011	0.158712
FLJ42418	-0.397994	0.158731
LOC255512	0.397956	0.158774
CHD4	0.397853	0.158892
CCDC98	0.397805	0.158948
CCDC14	-0.39776	0.158999
CCNA1	-0.397654	0.159121
LOC150381	0.397452	0.159351
NIN	-0.397361	0.159456
SEMA4C	0.397266	0.159565
MAP3K7	-0.397115	0.159738
ARL4C	-0.397109	0.159746
CARTPT	0.397059	0.159803
PDDC1	0.39699	0.159882
MARK2	-0.396983	0.159889
C16orf5	0.396886	0.160001
C7orf25	0.396847	0.160045
ZNF655	-0.396765	0.16014
EMILIN3	-0.396754	0.160153
POFUT2	-0.396483	0.160465
KIAA0485	0.396271	0.160709
SPAG5	-0.396258	0.160724
MEG8	-0.396256	0.160726
DKC1	0.396251	0.160732
SPATA2	-0.396247	0.160736
TPM2	0.396091	0.160916
EIF3G	0.39592	0.161113
DLG1	-0.3959	0.161137
KLHDC1	0.395793	0.16126
PPP1R14A	0.395628	0.161451
RTKN	0.395576	0.161511
TP53INP1	0.395373	0.161746
PNMT	0.395312	0.161817
LOC283711	-0.395285	0.161848
TRIP13	0.395275	0.161859
KLF2	0.395257	0.16188
SYMPK	0.395109	0.162052
RPUSD1	0.395106	0.162055
LRRC8E	-0.395036	0.162136
BCORL1	0.394943	0.162244
KIAA0748	-0.394835	0.162369
RPS10	-0.394777	0.162436
XPO7	-0.394726	0.162495
ITGA7	0.394664	0.162567
RYR3	-0.39452	0.162735
F2R	0.394514	0.162742
PCDHGC3	-0.394192	0.163116
NXN	0.39393	0.163421
CMTM7	0.393915	0.163439
NRBP1	0.393857	0.163507
GIMAP4	-0.393849	0.163516
NKD2	-0.393792	0.163582
TMEM93	-0.393744	0.163637
ADRBK1	-0.393738	0.163645
NPAT	-0.393726	0.163659
UBE2U	0.393712	0.163675
SV2C	-0.393638	0.163762
PSPC1	-0.393592	0.163815
SLC16A10	-0.393566	0.163845
ERO1LB	-0.393549	0.163865
ANKS6	0.393517	0.163903
KCTD1	-0.393514	0.163907
RABEP2	0.393407	0.164032
EXPH5	-0.393202	0.16427
PPEF1	-0.393173	0.164305
ZBED1	0.393103	0.164387
RNASE6	0.393082	0.16441
MTDH	0.39258	0.164999
LOC400655	-0.392476	0.165121
PACS2	0.392373	0.165242
SIPA1L1	-0.392323	0.165301
CACNB3	-0.392302	0.165325
NMNAT3	0.392263	0.165371
HOM-TES-103	0.392246	0.165391
PRKDC	-0.392228	0.165411
HS1BP3	0.392199	0.165446
TERF2	-0.392074	0.165592
TIGD1	-0.39206	0.165608
ITGB8	0.391973	0.165712
LRP1B	-0.391879	0.165821
ATXN3	0.391864	0.16584
RAB11FIP1	0.391858	0.165846
NPY1R	-0.391837	0.165871
FAM82A	-0.391814	0.165898
FGD4	0.391528	0.166235
ZNF3	0.391407	0.166378
MED10	0.391384	0.166404
DKFZP761N09121	-0.391339	0.166457
CLDN10	-0.391309	0.166493
GBP1	0.39123	0.166586
MVD	-0.391196	0.166627
ZNF667	-0.391126	0.166709
RIPK2	0.391117	0.16672
LOC342892	0.391024	0.166829
C5orf28	-0.390982	0.166879
PDK1	0.390981	0.166881
RHBDL2	0.390977	0.166885
GGA3	0.390962	0.166903
MT1P2	0.390928	0.166942
PDLIM2	0.390867	0.167015
KLF4	-0.390798	0.167097
SEMA6D	0.390749	0.167154
TXN	-0.390735	0.167171
UNC45A	-0.390696	0.167217
CCDC66	-0.390527	0.167417
MAFK	0.39049	0.167461
HCST	0.3904	0.167567
CNPY2	-0.390377	0.167594
PECI	-0.390328	0.167653
IPW	-0.390296	0.167691
THUMPD2	-0.390217	0.167784
POLS	0.38997	0.168077
ZNF136	0.389955	0.168095
SCAND1	0.389735	0.168356
RBMX	-0.389715	0.16838
PCAF	0.389714	0.16838
FOXK1	0.389613	0.168501
BUB1B	-0.389519	0.168613
LOC650392	-0.3895	0.168635
KIAA0114	-0.389314	0.168856
MARK1	-0.389313	0.168857
MRPL9	-0.389216	0.168973
TNFRSF1B	0.389202	0.16899
BRP44L	-0.389165	0.169034
CCDC18	0.389084	0.16913
RETSAT	0.389077	0.169138
PSMF1	-0.389077	0.169139
ZNF678	0.388845	0.169415
REEP2	-0.388831	0.169432
LONRF1	-0.388671	0.169623
ZNF385B	-0.388625	0.169677
RPL18	0.388578	0.169734
NDST3	-0.388536	0.169784
PCDH10	-0.388413	0.169931
LITAF	0.388391	0.169957
FST	-0.388359	0.169995
LOC152573	0.388347	0.170009
SLC12A8	-0.388238	0.17014
LOC389906	-0.388113	0.170289
COG4	0.388071	0.17034
DDX42	-0.388061	0.170352
UNC5B	0.388035	0.170383
PPCS	-0.387852	0.170602
2011-09-07	0.387773	0.170697
HIC2	-0.387723	0.170756
PXN	0.38771	0.170772
KCTD2	0.387705	0.170779
FADS1	0.387687	0.1708
SCLT1	-0.387686	0.170802
SORCS1	-0.387612	0.17089
ELP3	0.387612	0.17089
MUM1	0.387595	0.170911
TRAFD1	0.387544	0.170971
APOL2	0.387532	0.170987
RUNX3	0.387519	0.171002
ATG9A	0.387459	0.171074
GLT25D1	0.387373	0.171177
RSC1A1	0.387341	0.171216
ST3GAL2	-0.387321	0.171239
BCOR	0.38727	0.171301
LRP1	0.38706	0.171553
ACSL3	-0.386993	0.171634
RING1	0.386788	0.17188
LOC643837	-0.386711	0.171973
LOC283693	-0.386599	0.172108
SELE	0.386591	0.172118
ZFP36L2	0.386568	0.172145
TBL1XR1	-0.386537	0.172182
PRKAG3	-0.386383	0.172368
FBXL3	0.386248	0.172531
C20orf43	0.386229	0.172554
SP100	0.386198	0.172591
LOC338799	-0.385978	0.172857
PPT1	-0.385942	0.1729
ADCY5	-0.385934	0.17291
CDK2	0.385885	0.17297
TMEM41B	0.38588	0.172975
ARHGEF10L	0.385718	0.173172
FLJ20628	-0.38568	0.173217
PSIP1	-0.385657	0.173245
CMTM3	0.385532	0.173397
COG7	-0.385528	0.173401
DALRD3	-0.385457	0.173487
RAD9A	-0.385419	0.173534
PIGW	0.385346	0.173621
LY6G5C	-0.385106	0.173913
MRPS15	-0.385038	0.173996
CSNK2B	-0.385	0.174042
TNN	0.384911	0.17415
GBP3	0.384844	0.174231
SYT5	-0.384821	0.174259
PRDX6	0.384664	0.174449
RILPL2	0.384595	0.174534
VPS37C	0.384549	0.174589
RPL7	-0.384439	0.174723
SUPT16H	-0.38434	0.174843
CBFA2T3	-0.384254	0.174948
FLJ33046	-0.384126	0.175105
MTF1	0.384094	0.175143
LETMD1	-0.38409	0.175148
LOH3CR2A	0.383979	0.175283
HSD17B14	0.38394	0.175331
C14orf101	-0.383787	0.175517
SPIRE2	0.38371	0.175611
RPE65	0.38369	0.175636
CCNL2	0.383645	0.175691
ARID5A	0.383631	0.175708
ZZEF1	0.383596	0.175751
KIAA0241	-0.383569	0.175784
BCL2L15	-0.383507	0.175859
RAD54B	-0.383502	0.175866
FAM125B	0.383452	0.175927
GPR137B	-0.383442	0.175939
C1orf50	0.383363	0.176035
GZMB	-0.383327	0.176079
ITGA5	0.383307	0.176104
C6orf189	-0.383203	0.176231
ADCY9	-0.383201	0.176234
SLC44A5	-0.383186	0.176252
RHAG	-0.383122	0.176331
TELO2	0.383109	0.176347
FAM39B	-0.38297	0.176517
DNAJB2	0.38292	0.176578
SPEF1	-0.382894	0.17661
TMEM127	0.382834	0.176683
IPO13	0.382671	0.176883
PBEF1	0.382642	0.176919
CALD1	0.382627	0.176937
DKFZp686E2433	0.382455	0.177149
NEDD4	-0.382332	0.177299
KLRA1	-0.382253	0.177396
DPH1	-0.382149	0.177525
SKI	0.382106	0.177577
SRP19	-0.382094	0.177592
SEC14L2	0.381987	0.177723
RPS13	-0.381891	0.177842
SLCO2A1	0.381884	0.17785
INTS9	-0.381881	0.177854
MAP1A	-0.381773	0.177987
KIAA0495	0.381613	0.178184
TMEM1	0.381603	0.178196
FAM55C	0.381567	0.178241
C20orf7	-0.38131	0.178557
VAMP3	-0.381304	0.178565
PIGQ	0.381269	0.178609
SYT12	-0.381191	0.178705
TIGD1L	0.381176	0.178723
TNFRSF10D	0.381089	0.178831
SUPT6H	0.381068	0.178856
IL18BP	0.380929	0.179029
R3HDM2	-0.380848	0.179128
TNNT2	0.380807	0.17918
B3GALTL	-0.380686	0.179328
COL9A2	0.380657	0.179364
KIAA1833	0.380442	0.179631
RIPK5	0.380355	0.179739
FLJ39051	-0.380354	0.17974
TMED1	0.38033	0.179769
MMP9	0.380268	0.179847
NFATC2IP	0.380262	0.179854
CTPS2	-0.380182	0.179952
LTB	-0.380168	0.179971
PIP4K2C	0.380127	0.180021
MBP	0.380101	0.180054
PHACTR4	0.380061	0.180103
PDGFD	-0.38006	0.180105
WDR5	0.380042	0.180126
MITD1	-0.379834	0.180386
LOC285535	-0.379803	0.180423
HARS2	0.379617	0.180654
CLN5	-0.379533	0.180759
DUS1L	0.37947	0.180837
RPP14	-0.379399	0.180925
NADK	-0.379392	0.180934
CUGBP2	-0.379357	0.180978
GABRB2	-0.379346	0.180992
APBA3	0.379168	0.181214
TRIM10	0.378976	0.181453
UNC13A	-0.378741	0.181746
RAB3IL1	0.378653	0.181856
SRPK3	0.378353	0.18223
P53AIP1	-0.378331	0.182258
ATIC	0.378328	0.182262
IRS4	0.378318	0.182274
HPS5	0.378305	0.182291
DGKZ	-0.378303	0.182293
IER3IP1	-0.378285	0.182316
DYNLT3	-0.378037	0.182626
C1orf35	-0.378001	0.182671
NUFIP2	0.377866	0.18284
NUMA1	0.377759	0.182974
PIK3R1	0.377757	0.182977
GCNT7	0.377725	0.183017
PRRX1	0.377673	0.183082
C9orf116	-0.377575	0.183205
FGFR1OP2	-0.377537	0.183252
GIMAP8	0.377392	0.183434
ROBO4	0.377226	0.183643
TMEM109	0.377182	0.183698
KIN	-0.377076	0.183832
SSBP2	-0.37701	0.183915
TNFSF9	0.376889	0.184067
PTPN13	0.376845	0.184122
CCDC58	0.376829	0.184142
SLC6A17	-0.376752	0.184239
CD55	0.376436	0.184638
ENOX1	-0.37642	0.184658
MED13L	0.3764	0.184683
RB1CC1	-0.376234	0.184892
NR4A3	0.376178	0.184962
C12orf65	-0.376107	0.185053
PSMD2	0.37598	0.185213
SOS2	0.375746	0.185509
RPS25	-0.375624	0.185663
GJB6	-0.375603	0.18569
HMBOX1	0.37559	0.185707
SRrp35	-0.375588	0.185708
CCDC28A	-0.375465	0.185864
UTX	0.37534	0.186023
HMGCS1	0.375249	0.186138
ACTR8	-0.375218	0.186177
ATP5G2	0.375212	0.186185
TIMP2	0.375121	0.1863
SDPR	-0.375063	0.186374
CDC2L6	0.375037	0.186407
FAM122B	-0.375026	0.186421
SCML4	0.374979	0.18648
FLJ39739	0.374973	0.186489
YTHDF1	0.374952	0.186514
C8orf60	-0.374915	0.186562
SYTL3	-0.374908	0.18657
ST7	-0.374556	0.187017
PRAME	0.374511	0.187075
MSI2	-0.374445	0.187159
RAB37	0.374378	0.187244
JPH4	-0.374304	0.187338
MAPK10	-0.374253	0.187403
LOC158402	-0.37424	0.18742
LOC643224	0.374218	0.187447
TCEAL2	-0.374122	0.18757
LOC338579	-0.374068	0.187639
CORO6	-0.374013	0.187709
HNRPA3	-0.373985	0.187744
PPFIA3	-0.373758	0.188034
SRP14	-0.373665	0.188153
ZNF767	-0.373598	0.188238
FLJ44896	0.373394	0.188498
PMS2L1	-0.373369	0.18853
VSTM2L	-0.373295	0.188626
GPR85	-0.373251	0.188681
C14orf82	0.373214	0.188729
ITGB1BP1	-0.373195	0.188753
C1orf86	0.373194	0.188755
DNAJC16	-0.373172	0.188783
LYPLA3	0.373165	0.188792
SRFBP1	-0.37315	0.18881
C14orf43	-0.373094	0.188882
SLC7A10	0.373007	0.188994
ALDH1A3	0.372895	0.189137
C16orf57	0.372749	0.189324
MCC	-0.372726	0.189353
HMG20A	0.372562	0.189564
PTGDR	0.372532	0.189603
RGMB	0.372494	0.189651
SORBS2	-0.372393	0.18978
KCMF1	-0.372081	0.190181
C18orf22	0.372022	0.190258
LOC283174	-0.371959	0.190338
PDPN	0.371828	0.190507
FOXP1	-0.371743	0.190616
GTF2IRD1	0.371739	0.190621
BC038740	-0.371706	0.190664
MUM1L1	0.371678	0.190699
LOC25845	0.371629	0.190763
SIVA1	0.371523	0.190899
TMEM87A	0.371522	0.1909
AKR1C2	0.371484	0.19095
TRIM38	0.371314	0.191168
LOC440104	0.371255	0.191244
LOC145837	-0.371252	0.191249
PELI3	0.371214	0.191297
TRIM5	0.371126	0.191412
FLJ31958	-0.371124	0.191413
RGL1	0.371096	0.19145
RGMA	0.371015	0.191554
WDR35	-0.371006	0.191565
VPS4A	0.370967	0.191617
IFNAR2	0.370922	0.191674
FAM44B	0.370918	0.191679
MAGI2	0.370802	0.191829
ADH5	-0.370553	0.192152
C14orf130	-0.370491	0.192232
LOC646903	-0.370479	0.192247
CACNG7	-0.37028	0.192505
AQP1	0.370278	0.192507
SH3TC1	0.370269	0.192519
KIAA1244	0.36986	0.193049
SLC15A4	0.369762	0.193176
NEK6	0.369749	0.193192
C1QTNF5	0.369687	0.193273
CSTB	-0.369679	0.193283
MFNG	0.369619	0.193362
FARS2	-0.369511	0.193503
CLEC11A	0.369411	0.193632
AHNAK2	0.369294	0.193785
CAPRIN2	-0.369293	0.193785
DLGAP2	-0.369152	0.193969
STAT2	0.369109	0.194024
DNAH7	-0.368968	0.194208
PRPF39	-0.368906	0.194289
TSHZ2	0.368906	0.194289
PAF1	0.368834	0.194383
TSPAN2	-0.368728	0.194521
RPL36AL	0.368727	0.194522
DKFZP761C1711	-0.368621	0.19466
POLR2K	-0.368546	0.194759
ELF3	-0.36854	0.194766
USP22	0.36839	0.194962
FHAD1	-0.368354	0.195009
JARID1B	-0.368315	0.195061
UBAP2	0.36826	0.195132
ADAM22	-0.368174	0.195244
TXNDC12	-0.368147	0.19528
RPL35A	-0.368082	0.195364
TPCN2	-0.368027	0.195436
HNRNPA1	-0.367966	0.195516
SIL1	0.367957	0.195528
FAM58A	-0.367599	0.195997
GSTO1	0.367587	0.196012
CNR1	-0.367545	0.196068
NTRK2	-0.367507	0.196116
BRD4	0.367438	0.196207
AP3M1	-0.367369	0.196298
SERPINB4	0.36734	0.196336
FZD6	-0.367316	0.196367
RAB5B	0.36721	0.196506
ANKRD6	-0.367026	0.196748
ZNF498	0.36698	0.196808
UAP1L1	0.36694	0.196861
CRIM1	0.366814	0.197027
NDEL1	-0.366813	0.197028
RALGDS	0.366802	0.197042
HUNK	0.36675	0.197111
EPN3	-0.366737	0.197128
LOC150384	0.366645	0.197248
PPAP2A	0.366612	0.197292
KIAA0423	-0.366549	0.197375
RIC8B	-0.366529	0.197401
DDN	-0.366464	0.197487
ANKRD32	-0.366217	0.197812
DBNL	0.366198	0.197838
PUS7L	0.366195	0.197841
ECH1	-0.366098	0.197969
THEX1	-0.366095	0.197973
ATXN10	-0.366061	0.198018
SENP5	0.365959	0.198153
RGS4	-0.365761	0.198413
LOC641518	-0.365757	0.198418
PEX11B	-0.365652	0.198558
ZC3H4	0.365644	0.198568
C7orf20	-0.365597	0.198631
IL12RB2	-0.36551	0.198745
RANBP3	0.3655	0.198758
FBXO28	-0.365397	0.198895
ATF7IP	0.365357	0.198947
C20orf72	0.365244	0.199097
MID1IP1	0.365223	0.199125
MRPS26	-0.365216	0.199134
C1orf160	0.36521	0.199142
RICS	-0.365208	0.199145
SMARCA1	-0.365196	0.19916
H2AFY	0.365178	0.199184
C19orf26	-0.365133	0.199244
ELK1	0.364954	0.199481
ACSL1	0.364821	0.199657
STRN4	-0.364812	0.199669
TBX1	-0.364786	0.199703
FBXO2	0.36472	0.19979
RHOF	0.364717	0.199795
TUB	-0.364508	0.200073
ATG2A	0.364486	0.200101
CDC42EP4	0.364388	0.200231
PSD2	0.364136	0.200566
GRB2	0.364117	0.200592
DKFZP434B0335	-0.364066	0.20066
SLC39A11	0.364032	0.200704
VPS26A	0.363982	0.200771
UPB1	0.363835	0.200967
PRKCB1	-0.363835	0.200967
ZNF562	0.363805	0.201007
COG3	-0.363775	0.201047
ACTR6	-0.363746	0.201085
FKSG30	0.363729	0.201108
PTPLAD2	-0.363712	0.201131
PPP2R1B	0.363691	0.201159
KARS	0.363609	0.201267
LOC554226	-0.363587	0.201297
SAT2	0.363514	0.201394
AFG3L1	-0.363402	0.201543
CYLD	0.363304	0.201674
NUMBL	0.363268	0.201723
OLFM2	-0.363231	0.201772
RABAC1	0.363092	0.201957
LDB1	0.362974	0.202114
LOC90408	-0.362937	0.202165
HSPC171	0.362889	0.202229
MEF2A	0.362783	0.20237
MYL5	-0.362619	0.202589
CDK9	-0.362589	0.202629
IGF1	-0.362417	0.20286
CCDC77	0.3624	0.202882
C6orf60	-0.362364	0.202931
TMSB10	-0.362208	0.203139
DPYSL4	-0.362207	0.203141
DGKE	-0.362118	0.20326
SCPEP1	-0.362105	0.203278
CXCL1	0.362047	0.203356
MGC35361	0.362006	0.203411
MT1M	0.361949	0.203487
ACBD4	0.361919	0.203527
COL27A1	0.361904	0.203546
RNF157	-0.361876	0.203585
[truncated: 12,100 more rows]

## Sheet: DEX_CPE_FC
Gene	CorrCPE-FC	PvalCPE-FC
WBSCR16	0.817984	0.000350306
MYST1	0.817395	0.000356681
RPS6KB2	0.816275	0.000369051
ZNF26	0.811232	0.000429129
DCAKD	-0.790331	0.00076761
LYPLA2	0.784862	0.000884491
NME3	0.776232	0.00109748
SLC10A2	0.763129	0.00149724
TRIM31	0.762849	0.0015069
CRBN	-0.747772	0.00210475
POM121	-0.744977	0.00223373
NOB1	-0.743664	0.00229641
SLC22A14	0.74349	0.00230485
POLR1C	0.740687	0.00244378
ZNF432	0.738638	0.00254948
KIAA1303	0.737305	0.00262017
ITM2B	-0.735691	0.0027078
ZNF285A	0.729565	0.0030617
FLJ40298	0.729089	0.00309065
ZSCAN10	0.720314	0.00366422
AMPD2	0.718658	0.00378127
CCDC101	0.716837	0.00391329
FZD7	0.716674	0.00392534
RING1	0.715238	0.00403228
C16orf48	0.714563	0.00408333
LOC285178	0.711954	0.00428541
OSGEP	0.711083	0.00435461
PRKCDBP	0.71083	0.00437481
ANKRD35	0.704319	0.00492217
IFT122	0.703839	0.00496448
TMED9	0.702903	0.00504797
ZBTB8OS	-0.702176	0.00511349
ATP6V1F	0.701726	0.00515439
JMJD2A	0.700477	0.0052693
FLJ40330	-0.700144	0.00530025
LOC440995	0.699811	0.00533137
SART3	0.699282	0.00538108
CCL8	-0.696914	0.00560811
MMEL1	0.694945	0.00580252
KLHL22	0.694408	0.00585642
HRB	0.688296	0.00649799
CCDC138	0.688282	0.00649951
CAMLG	0.685491	0.00681014
LOC283658	-0.685402	0.00682024
POU6F1	0.684358	0.00693942
EHMT1	0.683665	0.00701952
DOCK4	-0.682491	0.00715677
AMBRA1	0.681812	0.00723699
C20orf29	0.681706	0.00724961
GMPPA	0.681474	0.00727726
MLL5	0.680275	0.00742145
ZNF675	-0.679796	0.00747963
LOC152573	0.679045	0.00757163
GPRIN2	0.678224	0.00767306
CCDC7	0.675141	0.0080639
CDAN1	0.672934	0.00835289
FER1L5	0.672363	0.00842893
SPHK2	0.665851	0.00933507
DEDD	-0.665239	0.00942393
ZNF143	-0.664093	0.00959202
TOP3A	0.664037	0.00960026
NIPSNAP1	0.663756	0.00964195
FAM83A	0.663428	0.00969063
RANBP5	-0.663218	0.00972196
PCDHGC3	-0.662872	0.00977368
ADAMTS5	0.660725	0.0100996
PFN4	0.660182	0.0101833
PALB2	0.659911	0.0102254
EFCAB7	-0.659146	0.0103446
POMP	-0.657879	0.0105444
XPO6	0.657554	0.0105963
CHMP1B	-0.656226	0.0108096
ILK	0.655183	0.0109797
ZBTB43	0.652784	0.0113784
FNDC3A	-0.652302	0.0114599
FLJ16734	0.6518	0.0115452
TNRC15	-0.651556	0.0115867
MUC17	0.650627	0.0117463
PMS1	-0.650579	0.0117545
PARD6G	0.649072	0.0120171
PELP1	0.647982	0.0122099
PODXL2	0.647734	0.0122541
LRRC32	0.647285	0.0123344
KDR	0.64705	0.0123765
C14orf64	-0.646551	0.0124663
CDC14A	0.646417	0.0124906
PHYHIPL	-0.646369	0.0124992
SETD3	0.644978	0.0127532
ZNF787	0.644373	0.0128648
ZNF286A	0.644003	0.0129334
C19orf50	0.642574	0.0132011
FGF7	0.64035	0.0136262
TNFRSF9	0.639228	0.0138445
LOC149643	0.638781	0.0139323
MOBKL3	-0.638696	0.0139491
LOC171220	0.63848	0.0139916
DHX36	-0.633934	0.0149112
LOC201164	0.632713	0.015166
LYPLA2P1	0.631643	0.0153918
RP1-27O5.1	0.630858	0.0155592
PIGQ	0.630731	0.0155863
UROD	0.630268	0.0156858
H1FX	0.630123	0.0157171
PAQR7	0.628299	0.0161145
ZNF579	0.62816	0.0161449
TFAM	0.627752	0.0162351
MAP2K3	0.626982	0.0164058
HDLBP	-0.626921	0.0164196
MMP24	-0.626801	0.0164462
C9orf98	-0.625261	0.0167929
ZNF700	-0.625008	0.0168503
SH3BGRL	-0.624961	0.016861
ZNF553	0.624882	0.0168791
QPRT	0.624447	0.0169784
LOC646324	0.62235	0.0174631
ERBB4	0.622001	0.017545
RPS27A	-0.6217	0.0176157
ANAPC2	0.621325	0.017704
TBX21	-0.621223	0.0177282
DGCR14	0.621142	0.0177472
MACROD1	0.620052	0.0180067
SPG7	0.619655	0.0181017
COG5	-0.619649	0.0181031
ZNF641	0.618447	0.0183935
VASN	0.617156	0.0187094
GDPD5	0.617042	0.0187376
CYorf15A	-0.616168	0.0189538
ARID1B	0.615875	0.019027
POP4	-0.61582	0.0190406
DDX56	0.615718	0.019066
CNOT4	-0.615563	0.0191048
ITPK1	0.614428	0.0193903
MGC16121	0.612777	0.0198116
FLJ12825	-0.612641	0.0198464
ZNF117	-0.612399	0.019909
C7orf26	0.612301	0.0199343
EPN1	0.611763	0.0200736
SYF2	0.611487	0.0201453
LOC374443	0.611263	0.0202038
RAB18	-0.610822	0.0203189
AKAP8L	0.609791	0.0205908
CCDC59	0.609719	0.0206097
C9orf167	0.609533	0.0206591
UBE2CBP	0.609433	0.0206856
DPM3	0.609353	0.0207067
AARS2	0.609207	0.0207458
AIM1	-0.608522	0.0209287
NRP2	0.607952	0.021082
LOC644096	0.607565	0.0211864
ERCC5	0.607219	0.0212801
PCGF2	0.606047	0.0216
BUD13	0.605728	0.0216876
ALKBH1	-0.605257	0.0218176
DKFZp667F0711	0.605231	0.0218247
NR2E3	0.605132	0.0218523
FLJ40434	0.604619	0.0219947
POPDC3	-0.60411	0.0221366
ASB13	0.603099	0.0224205
HIST1H2BF	-0.601548	0.0228617
AIFM2	0.601523	0.022869
ERGIC2	-0.601109	0.0229877
TMEM109	0.600417	0.0231875
ZNF503	0.600201	0.0232502
ANKRD26	-0.599981	0.0233139
FBXO2	0.599903	0.0233367
KIAA0090	0.599705	0.0233944
FANK1	-0.599177	0.0235485
C17orf90	0.598683	0.0236935
MED16	0.598344	0.0237935
LOC284669	0.597345	0.0240899
LOC284804	-0.596615	0.024308
FAM54B	-0.595966	0.0245033
LOC153577	-0.595653	0.0245979
STEAP4	0.595632	0.0246042
LOC729822	-0.595566	0.0246242
GLT8D4	0.595231	0.0247259
HBA2	0.59502	0.02479
ISY1	0.594631	0.0249087
PLEKHF2	-0.594358	0.0249922
PDSS2	-0.593452	0.0252708
NTHL1	-0.592657	0.0255173
SPHK1	0.592487	0.0255701
CANX	-0.591862	0.0257654
MED25	0.591446	0.0258962
DHX33	0.591272	0.025951
PHF21A	0.591208	0.0259712
ACVRL1	0.590767	0.0261104
GLA	0.590109	0.0263192
ZNF193	0.590032	0.0263438
LOC729291	0.589877	0.0263931
MTFMT	0.58965	0.0264657
WDR79	0.58929	0.0265809
MDM4	0.589142	0.0266283
PPCS	-0.588981	0.0266802
PCP4	-0.588707	0.0267683
MAP4K3	-0.588575	0.0268111
KLF1	0.587357	0.0272066
C10orf97	-0.587315	0.02722
POLRMT	0.586879	0.0273626
TMEM106B	-0.586483	0.027493
CCDC18	0.586126	0.0276106
HERC4	-0.585838	0.0277057
ADAM9	-0.585269	0.0278942
PABPC1L	0.585034	0.0279727
LOC285550	-0.58434	0.0282044
PGGT1B	-0.583033	0.0286453
FAM101A	0.58302	0.0286498
C6orf113	-0.582237	0.0289164
LYRM7	-0.58161	0.0291312
C7orf47	0.581482	0.0291751
WDR93	0.581414	0.0291986
KIAA0652	0.581354	0.029219
RXRA	0.579656	0.0298079
DOCK7	-0.579169	0.0299784
LIG4	-0.57903	0.0300274
KIAA0423	-0.57877	0.0301189
C2orf37	-0.578419	0.0302424
NDUFS8	0.578011	0.030387
RANBP9	-0.577936	0.0304135
POU3F4	0.577638	0.0305193
ZNF600	-0.577624	0.0305245
MGC13005	0.577584	0.0305385
EEPD1	0.577102	0.0307103
SEC23IP	0.576865	0.0307952
LASS1	0.576418	0.0309554
C4orf41	-0.576082	0.0310764
ARL6IP4	0.575744	0.0311985
ATXN10	-0.575417	0.0313167
ANKRD42	0.575021	0.0314605
RILPL2	0.575017	0.0314619
LOC90110	0.57395	0.031852
EDN1	0.573834	0.0318944
LOC286161	0.573796	0.0319084
CDGAP	0.573309	0.0320877
ACOX1	0.572217	0.0324928
SEC61A1	0.572194	0.0325013
GPR146	0.571852	0.0326289
C11orf36	0.57134	0.0328207
PRDM10	-0.571111	0.0329067
PDLIM5	-0.570755	0.0330407
2011-03-07	-0.570684	0.0330677
NKX3-1	0.570501	0.0331368
NUDT1	-0.569313	0.033588
INTS1	0.569286	0.0335985
SH3GL1	0.569272	0.0336035
RHPN2	0.569234	0.0336181
ODF1	0.568774	0.0337942
TSG101	0.568699	0.0338232
SPAG1	-0.568013	0.0340873
B4GALNT3	0.567971	0.0341034
CLCN6	0.566978	0.0344883
DUS1L	0.56695	0.0344991
SYT14	-0.566482	0.034682
EIF4G2	-0.566466	0.0346882
SLC2A3P1	-0.566056	0.0348489
MYNN	-0.565828	0.0349383
B3GNT2	-0.565752	0.0349681
ZC3H14	-0.564962	0.0352799
PRDX3	-0.564784	0.0353506
FAM3C	-0.563926	0.0356918
APBA2	0.563691	0.0357859
SLC7A14	0.563264	0.0359571
ZNF570	-0.563231	0.0359703
DRAP1	-0.563102	0.0360222
IGSF10	-0.562876	0.0361132
NIN	-0.562421	0.0362966
DGCR2	0.562335	0.0363316
TDP1	0.562126	0.0364161
DOK7	0.561437	0.0366963
HGF	0.561254	0.0367708
DPYSL4	0.561017	0.0368678
PIK3R5	0.56086	0.0369322
RAB3D	0.559787	0.0373733
GAL	0.559385	0.0375398
CTGF	0.559353	0.0375532
SDCCAG10	0.559033	0.0376859
KIAA2026	0.558466	0.0379221
CHCHD4	-0.55815	0.0380544
GRIN2B	0.557881	0.0381672
C6orf108	0.557677	0.0382525
UBE2Q2	-0.557615	0.0382788
DHRS13	0.557131	0.0384825
SLC27A5	0.556953	0.0385579
ISL1	-0.556571	0.0387196
C1orf201	0.556151	0.0388982
ARHGAP10	0.555884	0.039012
USP8	-0.5557	0.0390903
AKAP11	-0.555658	0.0391083
CENTB1	0.555395	0.0392209
GALNTL1	0.554824	0.0394657
OBSCN	0.554637	0.0395465
NUDT9P1	-0.554521	0.0395961
PLA2G7	0.554163	0.0397506
TUBB6	0.553676	0.0399616
C1orf220	0.55363	0.0399816
RAD23A	0.553301	0.040125
C6orf173	-0.553267	0.0401397
KIAA1432	0.552839	0.0403263
HOXD10	-0.55224	0.0405887
LOC286109	0.552074	0.0406618
RRAS2	0.551586	0.0408765
NONO	-0.551532	0.0409006
TMEM43	0.551156	0.0410665
RNPEP	-0.551055	0.0411116
SUV39H2	0.550769	0.0412383
RPRML	0.550701	0.0412687
D2HGDH	0.550445	0.0413825
IRAK4	-0.549978	0.041591
PTP4A1	-0.549823	0.0416601
SLC37A4	0.548778	0.0421297
ZNF207	-0.548257	0.0423652
RAI16	0.548245	0.0423708
SETD2	0.547565	0.0426798
ZNF512B	0.547525	0.0426978
ERLIN1	0.547406	0.0427521
C1orf187	0.547202	0.0428452
MSRA	-0.547154	0.0428673
FKBP1A	-0.546962	0.042955
PPP1R10	0.546944	0.0429633
TXNDC16	-0.546187	0.0433106
HDAC4	0.546139	0.0433328
POLR3K	-0.545891	0.0434472
SERBP1	-0.545755	0.04351
FLJ35946	0.545588	0.0435871
NF1	-0.544939	0.0438881
DKC1	0.544882	0.0439145
KLF7	0.544701	0.0439989
C8orf53	0.544631	0.0440314
CSNK1G1	-0.543803	0.0444186
MFSD7	0.543589	0.044519
ZNF581	0.543485	0.0445682
TAPBP	0.543357	0.0446284
FSTL3	0.542791	0.0448955
POLD1	-0.542224	0.0451639
EML3	0.542186	0.0451819
PRICKLE4	-0.541202	0.0456512
ZNF665	-0.541152	0.0456748
NPAT	-0.541055	0.0457216
FXR2	0.540985	0.0457548
TMEM120A	0.540737	0.0458737
SCOC	-0.540359	0.0460557
VAMP7	-0.540322	0.0460733
DSC3	0.540114	0.0461736
RNF166	-0.539229	0.0466022
TBC1D8B	0.539214	0.0466096
C10orf30	0.539164	0.0466338
ATG2A	0.538646	0.0468858
C19orf12	0.538617	0.0469
BCAS2	-0.538594	0.0469113
LOC646214	0.538396	0.0470084
DENND2C	-0.538185	0.0471115
CCDC14	-0.537675	0.0473617
TAZ	0.536687	0.0478491
LRRC27	0.536581	0.0479018
ARMCX3	-0.536563	0.0479106
TK2	0.536523	0.0479302
INOC1	0.536417	0.0479827
TOMM34	0.536227	0.0480773
LOC338620	0.536133	0.048124
RTDR1	0.536066	0.0481573
UBQLN4	0.53603	0.0481755
FAM120A	-0.535823	0.0482782
SEC16A	0.535777	0.048301
PSMD2	0.535499	0.04844
SPIRE1	-0.535238	0.0485707
CABYR	0.535143	0.0486181
WDFY3	-0.534854	0.0487632
PSG3	0.534622	0.0488794
HABP2	0.534171	0.049107
NECAB3	0.534059	0.0491634
UXS1	-0.534033	0.0491763
PNRC2	-0.533941	0.0492233
TOMM40	0.533913	0.0492372
MMP16	0.533708	0.0493411
FLJ39534	-0.533366	0.0495142
LOC348262	0.533019	0.0496909
DCP1A	0.532357	0.0500283
ZIC3	0.532323	0.0500459
LOC440087	0.532096	0.0501624
TAS2R45	0.531935	0.0502447
GMCL1	-0.531692	0.0503694
PDCD7	0.531526	0.0504548
MAPKAP1	-0.5315	0.0504683
ZRANB1	-0.531381	0.0505298
C10orf59	0.53124	0.0506022
MRPL3	-0.530449	0.0510116
REL	-0.530402	0.0510359
FAM58A	0.530334	0.0510712
FAS	-0.530251	0.0511145
BAT3	0.529803	0.0513476
SLC25A46	-0.529621	0.0514426
POLR1B	-0.529423	0.051546
KLHL14	-0.529302	0.0516092
CORO1B	0.529179	0.0516734
OGT	-0.529094	0.051718
OR12D2	0.528599	0.0519778
C16orf80	-0.52835	0.052109
MAX	-0.528221	0.0521767
FOXRED1	0.52804	0.0522725
ZNF557	0.527021	0.0528127
NAV2	0.526179	0.0532616
BRAF	0.526152	0.0532762
LOC147791	0.525895	0.0534141
NDUFB1	0.525539	0.0536055
JDP2	0.525492	0.0536307
HARS2	0.525485	0.0536344
MEA1	0.524798	0.0540049
ZFYVE9	0.524458	0.0541888
GLULL3	0.524282	0.0542841
TBCA	-0.524226	0.0543145
RNASE7	0.52382	0.0545352
SRP9	-0.523769	0.0545633
BXDC5	-0.523496	0.054712
APBA1	-0.523368	0.0547818
OR7E104P	0.52305	0.054956
LOC51252	0.522956	0.0550072
LOC729026	0.522826	0.0550788
KIAA1468	-0.522707	0.0551441
C9orf57	0.522135	0.0554585
PDE3B	-0.521718	0.0556889
MGEA5	-0.521695	0.0557013
PIF1	0.521352	0.0558915
MRPS25	0.521106	0.0560279
GPHN	-0.521105	0.0560283
PRSS22	0.520974	0.0561009
STOX1	-0.520642	0.056286
EFHC2	0.520471	0.0563813
UBE2R2	0.520465	0.0563848
LOC153914	-0.520295	0.0564795
COX11	-0.520215	0.0565244
FAM46D	-0.520131	0.0565709
SLC9A5	0.5201	0.0565885
UCHL5IP	0.520099	0.0565892
MGC39584	0.520083	0.0565981
TCP11L1	-0.519945	0.0566752
KIAA1949	0.519662	0.0568338
VCAM1	0.519536	0.0569046
UBE2U	0.519146	0.0571236
NUDCD1	-0.518973	0.0572215
UCHL3	-0.518896	0.0572645
CTA-126B4.3	-0.518795	0.0573214
CLCN7	0.518542	0.0574648
PTRH1	-0.518441	0.0575218
ARPC4	0.518188	0.057665
ADAD1	0.517359	0.0581362
HMGN4	-0.516647	0.0585435
SH3BGRL3	0.516336	0.0587217
VANGL1	-0.516254	0.0587687
TFE3	0.516163	0.0588212
SUGT1P	0.516077	0.0588705
ANGPT2	0.516011	0.0589089
TYSND1	0.515899	0.0589732
CYP2B6	0.515808	0.0590257
SPCS3	0.515724	0.0590739
C1orf85	0.515367	0.0592801
COMMD6	-0.515064	0.0594559
CCBE1	0.514533	0.0597638
ATAD1	-0.514159	0.0599816
LOC643653	0.513929	0.0601163
EXOC1	-0.513916	0.0601238
EXOC4	0.513783	0.0602015
GRAMD2	-0.513652	0.0602783
CCNDBP1	-0.513594	0.0603117
SFRS4	-0.513369	0.0604438
LRRC7	-0.512966	0.0606803
TMEM129	0.512783	0.0607884
TCF25	0.512493	0.060959
TINP1	-0.512235	0.0611116
COG6	-0.512207	0.0611283
MGC17403	0.512168	0.0611509
VPS25	0.512113	0.0611836
BRSK2	0.511979	0.0612632
ZNF212	-0.511711	0.061422
TM6SF1	-0.511613	0.06148
ZNF646	0.511479	0.0615596
PCDH17	-0.51147	0.0615648
EMILIN3	0.51125	0.0616959
RAB13	0.51109	0.0617908
RHEB	-0.511076	0.0617994
ORMDL1	-0.510969	0.0618633
hCG_2040376	-0.510904	0.0619018
ZNHIT1	0.510821	0.0619511
LOC730139	0.510588	0.0620908
KIAA0265	0.510069	0.0624015
WWP2	0.510067	0.0624028
PGC	0.510021	0.0624304
CBX3	0.509638	0.0626605
SURF6	0.509498	0.0627444
DKFZP434I0714	-0.508939	0.0630822
ZBTB41	-0.50868	0.063239
GRM8	-0.508452	0.063377
ZRANB2	-0.508266	0.0634901
SPRED1	-0.508209	0.0635247
PLCXD1	0.508104	0.0635885
GOLGA2	0.507895	0.0637156
PIK3C3	0.507711	0.0638278
IL6ST	0.507468	0.063976
ZNF821	0.507313	0.0640707
CXYorf10	-0.50727	0.0640969
MGAT4C	-0.507048	0.064233
SPRYD4	0.506782	0.0643958
FLJ22374	0.506471	0.0645873
PATZ1	-0.506451	0.0645996
ZNF423	0.506296	0.064695
PPM1G	-0.506193	0.0647582
EIF2C1	0.50619	0.0647601
LOC728987	-0.505199	0.0653727
MINPP1	-0.505018	0.0654848
PFDN6	0.504771	0.0656389
SEC22B	0.504704	0.0656805
GULP1	-0.504337	0.0659094
PCDHGA3	-0.503956	0.0661468
PITX2	0.503938	0.0661582
KRI1	0.503801	0.0662442
BCL2L1	-0.503648	0.0663398
LOC652993	-0.503574	0.0663864
C9orf25	0.503146	0.0666551
C19orf6	-0.502891	0.0668157
AMZ1	-0.502817	0.0668623
WHSC2	0.50226	0.0672144
HIATL1	0.502021	0.0673653
SCN1B	0.50199	0.0673853
RRP1	0.501734	0.0675475
CEP110	0.501299	0.0678243
SLC33A1	-0.501077	0.0679654
BBS5	-0.500901	0.0680783
MFRP	0.500886	0.0680875
LYST	-0.500291	0.0684681
PIP4K2B	-0.500195	0.0685298
RXFP1	-0.500151	0.0685578
DC2	-0.500132	0.06857
mago-nashi homolog 2, proliferation-associated (Dr	0.500111	0.0685837
CLPP	0.500027	0.0686375
DDX3X	-0.499991	0.0686609
MAP3K2	-0.49981	0.0687771
TSN	-0.499521	0.0689631
ZNF319	0.499429	0.0690225
PERLD1	0.499411	0.0690342
TM4SF18	0.499397	0.0690432
MYO9A	0.499146	0.0692052
PHF15	0.499087	0.0692435
SMAD1	0.498968	0.0693202
LDB1	0.498508	0.0696181
LOC654433	-0.498235	0.0697954
EZH1	0.498014	0.0699394
PTS	-0.497909	0.0700074
C1orf86	0.497867	0.0700353
OSBP	-0.497673	0.0701615
LIMK1	0.497548	0.0702429
KIDINS220	-0.497216	0.0704599
EIF3EIP	0.497188	0.0704785
ARHGAP12	-0.496992	0.070607
FGD3	0.496961	0.0706268
EPC1	0.496952	0.0706328
RPL4	0.496699	0.070799
PRPF4B	0.496696	0.0708006
KIAA0894	0.496677	0.0708131
PPP1R9A	0.496654	0.0708283
KDELR2	-0.496626	0.0708467
ZNF681	0.496568	0.0708852
C15orf28	-0.496359	0.0710225
NEU3	-0.496265	0.0710846
MRPL50	-0.496155	0.0711568
UBL7	-0.496033	0.0712372
DPF2	0.495919	0.0713121
PHLDA3	0.495894	0.071329
HMBOX1	0.495869	0.0713457
IARS2	-0.495624	0.0715076
C20orf24	-0.495269	0.0717426
ZNF720	0.495014	0.0719118
PA2G4	0.495004	0.0719179
TMEM192	0.495003	0.0719188
RMND1	-0.49425	0.0724201
C2orf33	-0.494241	0.0724262
RBM14	-0.494111	0.0725129
GPR63	-0.494037	0.0725623
SELT	-0.493905	0.0726506
NDUFB5	-0.493811	0.0727132
CKAP5	-0.49363	0.0728345
SGEF	-0.493485	0.0729316
PRNP	0.493453	0.0729534
C14orf1	0.493446	0.0729576
SETD1A	0.493188	0.0731308
EIF2S1	-0.493085	0.0732004
ASB3	-0.492489	0.0736017
FRMD6	0.492434	0.0736391
BET1	-0.492283	0.0737408
OXCT2	0.492137	0.0738397
SDPR	-0.491718	0.0741232
RBM38	0.491599	0.0742042
THNSL2	-0.491199	0.0744763
DGKA	0.491179	0.07449
SCML4	-0.491078	0.0745586
ABHD12	0.490921	0.0746659
PDK3	-0.490891	0.074686
CA4	-0.490759	0.0747761
CNTNAP1	0.490272	0.0751089
SMAD5OS	0.490145	0.0751962
LOC388789	-0.489858	0.075393
LOC220594	-0.489848	0.0753996
LOH3CR2A	0.489551	0.0756036
ECD	0.489343	0.0757473
ARL10	0.489286	0.0757862
FAM122B	-0.48925	0.075811
FLJ23185	-0.489054	0.0759459
NDUFV3	0.48875	0.0761563
MAF1	0.488698	0.076192
CRYGS	-0.488589	0.076268
PLSCR3	0.488302	0.0764668
CXXC1	0.488251	0.0765019
ZNF34	0.488166	0.0765612
ZNF639	-0.488115	0.0765965
C16orf53	0.488043	0.0766464
EGLN2	0.488	0.0766759
DKFZp761E198	-0.487877	0.0767613
XPNPEP1	-0.487867	0.0767685
ZNF669	0.487827	0.0767964
ZEB1	-0.486978	0.0773883
XRN2	-0.486771	0.0775331
CHMP1A	0.486666	0.0776067
CHD8	0.486588	0.0776613
BTF3	-0.486476	0.0777401
RPS6KB1	-0.486438	0.0777667
ZBED1	0.486295	0.0778673
TNFRSF8	0.486232	0.0779116
LOC284412	-0.486016	0.0780635
HECTD1	0.485768	0.078238
TM9SF3	-0.485739	0.0782588
LOC152217	-0.485397	0.0785001
ZNF800	0.484634	0.0790404
ARHGEF18	0.484627	0.0790452
LRSAM1	-0.484569	0.0790863
TMEM127	0.484379	0.0792215
C10orf26	0.483955	0.0795234
CXorf61	0.483664	0.0797308
LIN37	0.483455	0.0798804
TGOLN2	-0.483366	0.0799436
VGLL4	0.483192	0.0800682
ZNF513	0.483088	0.0801427
DCUN1D2	0.482853	0.0803112
CTLA4	0.482827	0.0803301
KRT10	-0.482815	0.0803387
TFB1M	0.482547	0.0805316
ADAT2	-0.482459	0.0805945
APBB3	0.482298	0.0807108
LOC339803	0.48218	0.0807953
GDI1	0.482064	0.0808793
INTS4	0.481683	0.0811547
CIC	0.481472	0.0813074
CLIP4	-0.48143	0.0813374
LSM2	-0.481408	0.0813535
CCDC32	0.481357	0.0813909
MORC2	0.481347	0.0813981
RANBP3	0.481344	0.0814
MARK1	-0.481313	0.0814221
C1QTNF7	0.481197	0.0815062
IGHV1-69	-0.481021	0.0816341
RNF10	0.480749	0.0818323
GTF2I	-0.480732	0.0818447
FLJ39632	0.480661	0.0818959
AJAP1	0.480574	0.0819596
SLAMF1	0.480555	0.0819729
GRIK5	0.480523	0.0819967
ARHGAP25	0.480518	0.0819999
TTYH3	-0.48025	0.0821957
KRTAP19-1	-0.480212	0.082223
SRRM2	0.47979	0.0825317
CDH6	0.479774	0.0825432
EXTL3	0.479764	0.0825509
GPR126	0.479469	0.0827671
PLCE1	0.479387	0.0828268
WRB	-0.479331	0.0828679
HNRNPU	-0.479218	0.082951
LOC339123	0.479013	0.0831014
TSPAN9	0.478385	0.0835644
ARFGEF2	-0.478057	0.0838068
ZNF625	0.477893	0.0839281
DKFZp686L14188	-0.477822	0.0839803
KLHL24	0.477708	0.0840651
IARS	-0.477707	0.0840662
ADAMTS6	0.477619	0.0841312
BRD1	0.477578	0.0841615
THBD	-0.477566	0.0841707
BMP10	0.477564	0.0841721
IL12B	-0.477553	0.08418
ZNF175	0.477518	0.0842064
IFT52	0.477244	0.0844098
WWC1	0.476935	0.0846393
LOC284296	0.476893	0.0846707
ITGB4	0.476849	0.084704
JPH1	0.476783	0.0847529
FMN2	-0.476704	0.084812
EBF2	-0.476675	0.0848337
OR51B6	0.476615	0.0848785
LMO4	0.476506	0.0849596
ARPP-19	-0.476461	0.084993
ABO	0.476448	0.0850025
PTPRU	0.476045	0.0853042
AKR7A3	-0.475666	0.0855887
C1QBP	-0.475333	0.0858388
METTL5	-0.475196	0.0859419
IFT74	0.474974	0.0861093
CIR	-0.474917	0.0861519
SREBF2	0.474863	0.0861924
PTCD3	-0.474813	0.0862307
ADNP	-0.474643	0.0863586
ZNF490	0.474588	0.0864006
KRT3	-0.474483	0.0864801
CBX1	-0.474374	0.086562
BCL2L15	0.474102	0.086768
AP2B1	0.474088	0.0867788
LOC727924	0.474062	0.0867988
LOC149478	-0.473915	0.0869098
MARK3	-0.473891	0.0869287
SNW1	0.473774	0.0870174
DPY30	-0.47347	0.0872485
UTP6	0.47341	0.0872936
LOC169834	0.47328	0.0873928
FZD8	0.47313	0.0875071
C9orf80	-0.473065	0.0875566
THAP7	0.473	0.0876063
ZNF322B	-0.472943	0.08765
SDCBP	-0.472643	0.0878791
GMPR	0.472377	0.0880825
GCDH	0.472346	0.0881066
SLC1A7	0.472277	0.0881596
REPS1	-0.472238	0.088189
LELP1	0.472147	0.0882589
KPNA4	-0.472123	0.0882774
LOC284080	0.472027	0.0883513
TBXA2R	0.472008	0.0883655
IFNAR2	0.471995	0.0883755
RTN4	-0.471696	0.0886052
RFX3	0.471618	0.088665
MPHOSPH9	-0.471432	0.0888089
FAT4	0.471252	0.0889473
RNF146	-0.471145	0.08903
TGFBR3	0.471115	0.0890533
UBE2V2	-0.471097	0.0890667
C21orf23	0.471096	0.0890678
DET1	0.471046	0.0891062
ZFP91	-0.471011	0.0891334
FUNDC1	-0.470998	0.0891435
AMN1	-0.470993	0.0891473
ALDOB	0.470908	0.0892131
TMEM67	-0.470889	0.0892278
ZCCHC5	0.470808	0.0892904
OXA1L	-0.470762	0.089326
PIAS3	0.470631	0.0894274
KIAA1462	-0.470168	0.0897863
C9orf4	-0.469972	0.0899382
C2orf42	0.46996	0.0899478
RFWD2	-0.469919	0.0899793
FMO2	0.469784	0.0900847
RCHY1	-0.469748	0.0901126
KCNC4	0.469738	0.0901205
ESCO1	0.469602	0.0902265
PRR4	0.469577	0.0902456
KIAA1310	0.469556	0.0902619
SERINC1	-0.469528	0.0902837
LOC391020	0.469458	0.0903385
CYP1B1	0.469109	0.0906104
C3orf67	0.468855	0.0908095
LRRC41	-0.468817	0.0908388
DMC1	0.468712	0.0909216
ITGB1BP1	-0.468614	0.0909983
MTHFD1	-0.468565	0.0910365
TOLLIP	-0.468405	0.0911619
FRG1B	0.468367	0.0911918
RHOXF1	0.46833	0.091221
CD274	0.468224	0.0913043
MORG1	-0.468157	0.0913567
GRIN2A	-0.468082	0.0914158
STARD7	-0.467994	0.091485
WDR45	0.467588	0.0918047
TSSK4	-0.467538	0.0918437
KIAA0082	0.467498	0.0918755
EFCAB6	0.467405	0.0919491
HHLA3	0.46698	0.0922847
CEP68	0.46689	0.0923561
SUCNR1	0.466601	0.092585
TMEM30A	-0.466458	0.0926986
UNC5A	0.46644	0.0927125
ASH1L	-0.466389	0.0927533
LOC255783	0.466354	0.0927808
SCPEP1	-0.466297	0.0928266
ST7	0.466079	0.0929999
ZNF778	0.466076	0.0930023
HAPLN4	0.465949	0.0931031
KAZALD1	0.46581	0.0932141
UBL3	-0.465797	0.093224
TCF7L2	0.465772	0.0932442
C9orf69	0.465647	0.0933439
RPL7	-0.465333	0.0935947
MGC46336	0.46515	0.0937404
SRC	0.465116	0.0937676
BOLA3	-0.465051	0.0938197
HPGD	0.465025	0.0938408
PPTC7	-0.464967	0.0938875
NFAT5	0.464955	0.0938969
ZNF334	-0.4649	0.0939412
C18orf17	0.464806	0.0940163
SH3BP5L	0.464721	0.094084
CCDC106	0.464692	0.0941072
ZSCAN1	-0.464625	0.0941611
BOC	0.464601	0.0941807
SNX25	-0.464579	0.0941985
TM7SF3	-0.464489	0.0942707
PPAT	0.464485	0.094274
GABRQ	0.464446	0.0943052
C1orf151	-0.46419	0.0945109
C1orf135	0.463958	0.0946978
FLJ37798	0.463856	0.0947796
BRF1	0.463551	0.095026
THAP10	-0.463237	0.0952799
FLJ36208	0.462557	0.0958312
JMJD1C	-0.462548	0.0958379
ABCB9	0.462157	0.096156
MFAP3	0.46191	0.0963571
KIAA0415	-0.461902	0.0963637
TSPAN33	0.461817	0.0964332
CD276	0.461786	0.0964585
RCOR1	-0.461616	0.0965974
RAD1	-0.461378	0.0967921
EFEMP2	0.461372	0.0967966
ADH5	-0.461162	0.0969691
PAIP2	-0.461085	0.097032
DYRK1B	-0.460983	0.0971153
ARNT	0.460894	0.0971885
TMEM182	0.460825	0.0972449
LOC441666	-0.460776	0.0972852
HRH4	0.460724	0.0973283
C20orf39	0.460694	0.0973524
ZFHX3	0.460625	0.0974093
UGP2	-0.460371	0.0976182
RGS7BP	0.460185	0.0977715
LOC440957	-0.460149	0.097801
DKK2	-0.460065	0.0978697
GMEB2	0.459983	0.097938
LOC729806	0.459932	0.0979799
PS1TP4	-0.459877	0.0980249
ABCD1	0.459771	0.098113
ZNF529	-0.459717	0.0981573
SNX26	0.459628	0.0982306
AIFM1	-0.45957	0.0982784
C5orf37	0.459541	0.098303
EEF1E1	-0.459518	0.0983219
CELSR2	0.459438	0.0983876
NUFIP2	0.459139	0.0986353
AP2A1	-0.458864	0.0988634
IFT81	-0.458437	0.0992183
RBM26	-0.458328	0.0993087
D15Wsu75e	0.45819	0.0994242
C1orf114	0.458092	0.0995054
MMS19	-0.458088	0.0995094
MLLT3	0.457969	0.0996082
PEA15	-0.457862	0.0996975
XRCC5	-0.457847	0.0997102
ZNF385A	0.457846	0.0997108
TMED2	-0.45775	0.0997913
MEMO1	-0.457748	0.0997924
MLX	-0.45737	0.100109
C1orf190	0.457273	0.10019
CDC40	-0.457246	0.100213
LIPT1	-0.457121	0.100317
SART1	0.456937	0.100472
LOC440895	0.45681	0.100578
ZDHHC15	0.456807	0.100581
RAP2A	0.456637	0.100724
KIAA1239	-0.456394	0.100929
C12orf43	-0.456349	0.100966
GTF2A2	-0.456275	0.101029
C10orf32	-0.456224	0.101072
FYTTD1	-0.456205	0.101088
VPS29	-0.45596	0.101294
DDX49	0.455865	0.101374
AMMECR1	0.45545	0.101726
CHRNA6	0.455415	0.101755
FST	-0.455377	0.101788
THRSP	0.455278	0.101871
RPL11	-0.45515	0.10198
2011-09-07	0.454931	0.102165
LOC643648	0.454671	0.102386
TXNDC4	0.454364	0.102648
SRD5A3	-0.454308	0.102696
PPP2R2B	-0.454201	0.102787
NCOA6	0.454178	0.102806
RGAG4	0.454091	0.10288
PTPN6	0.454019	0.102942
CIITA	0.453923	0.103024
IRF5	0.453875	0.103065
MTX3	-0.453641	0.103265
SNF8	0.453548	0.103345
OPRS1	-0.453346	0.103517
LSM14B	-0.453226	0.10362
C2CD3	0.45309	0.103737
TRAF3IP3	-0.453021	0.103796
C1orf91	0.452907	0.103894
FBXO3	-0.452896	0.103904
ARHGEF12	0.452844	0.103948
ATP1A4	-0.45284	0.103952
TCTN2	0.452736	0.104041
DGKI	-0.45267	0.104098
LOC145758	0.452582	0.104174
RUVBL2	0.452384	0.104344
ITFG1	-0.452332	0.104388
EIF2AK3	-0.452216	0.104489
CA1	-0.452123	0.104569
LILRA2	0.451985	0.104689
CCDC65	0.451941	0.104726
C9orf148	0.451831	0.104822
GJD3	0.451645	0.104982
INTS8	0.451644	0.104983
ZNF273	-0.451544	0.105069
UBE2D2	-0.451187	0.105378
PIM1	0.45064	0.105854
GRIK1	-0.450479	0.105994
RFX5	0.450335	0.106119
MGC21874	0.450144	0.106286
TRIM66	0.449962	0.106445
HNRPA3	-0.449679	0.106693
FOXO1	0.449676	0.106695
CSDA	0.449637	0.106729
C6orf170	-0.449526	0.106826
CXCL11	-0.449511	0.10684
KIAA0515	0.449435	0.106906
SLC25A27	-0.449433	0.106908
ARHGDIA	-0.449323	0.107004
IKBKG	0.449249	0.107069
ATP1B3	-0.44919	0.107121
SBNO2	-0.449109	0.107192
RERE	0.449071	0.107225
MRPS33	-0.449034	0.107258
PCCA	-0.449021	0.107269
RIOK1	0.448993	0.107294
C5orf34	-0.448825	0.107441
KIAA0427	0.448811	0.107453
C1orf165	0.448757	0.107501
ATP2C1	-0.448731	0.107524
BAT2	0.448708	0.107544
CNOT3	-0.448689	0.107561
CYLD	0.448625	0.107617
TXN2	-0.44862	0.107622
FLJ31568	0.448612	0.107629
ERCC1	0.44858	0.107657
COG1	-0.448442	0.107778
BTAF1	-0.448404	0.107812
ZNF92	0.448401	0.107814
C6orf153	0.448366	0.107845
RPP25	0.448294	0.107909
ZC3H7B	0.448273	0.107928
KCNG3	-0.448206	0.107986
LOC644353	0.44818	0.108009
C8orf40	-0.448109	0.108072
AKTIP	-0.448029	0.108143
AP1S2	-0.447592	0.108529
TAOK3	0.447546	0.108569
STRA6	0.447402	0.108697
L1TD1	0.447389	0.108708
TPMT	0.447192	0.108884
UBA3	-0.447128	0.10894
HSPG2	0.446926	0.109119
LOC285965	0.446859	0.109179
ATXN7L1	0.446823	0.109212
DIABLO	0.446602	0.109408
CALCRL	-0.446575	0.109432
SQSTM1	0.446553	0.109451
LOC284757	0.446533	0.109469
TMEM32	-0.446415	0.109574
RRM2B	0.4464	0.109588
C14orf4	0.4462	0.109766
ZCCHC6	0.446176	0.109787
NAV1	0.446122	0.109835
PBX1	0.446081	0.109872
hCG_2024094	0.446048	0.109902
ZNF426	0.445902	0.110032
STARD3NL	-0.445862	0.110068
C8orf60	0.445619	0.110285
FLJ31306	-0.445413	0.110469
NECAB1	-0.445401	0.11048
SYTL3	-0.445387	0.110493
TACC2	0.445339	0.110536
ZNF664	-0.445294	0.110576
SLMO2	0.445268	0.1106
FAM86C	0.445102	0.110749
C7orf58	0.444944	0.11089
PRKAR1A	-0.444891	0.110938
FMO4	0.444825	0.110997
ABL2	-0.444797	0.111022
LRRK2	-0.444789	0.11103
UBTF	0.444553	0.111242
TMEM70	-0.444363	0.111413
POFUT2	0.444358	0.111418
LOC285084	0.444241	0.111523
SSB	-0.443896	0.111835
BSG	-0.443803	0.111918
RBM25	-0.443802	0.111919
TCF19	0.443773	0.111946
GLTSCR2	0.443742	0.111974
ZNF791	0.443724	0.11199
ZNF195	0.443584	0.112117
FLJ42562	-0.443439	0.112248
COX18	-0.443146	0.112513
HLTF	-0.442994	0.112651
MLL4	0.442788	0.112839
LOC148413	0.442742	0.11288
TUBGCP3	-0.442495	0.113106
SEMA6B	-0.442443	0.113152
C11orf74	-0.442428	0.113166
PMPCB	-0.44228	0.113301
PPL	0.442231	0.113346
C3orf65	0.442164	0.113407
CCDC94	0.441994	0.113562
LOC392501	-0.441787	0.113751
SPIRE2	0.441605	0.113917
MGAT4A	-0.441498	0.114016
FAM76B	-0.441444	0.114065
SLMAP	-0.441418	0.114089
WDR40A	0.441384	0.11412
PSMA1	-0.441131	0.114352
CAPZB	0.441114	0.114368
YIPF2	0.440984	0.114487
SPIB	0.440828	0.114631
EIF2B4	0.440209	0.1152
B3GALT6	0.440132	0.115271
GAS6	0.439864	0.115518
A2ML1	0.439776	0.1156
TBC1D5	0.439746	0.115628
FBN2	0.439672	0.115696
TPT1	-0.439619	0.115745
WTAP	-0.439286	0.116053
ATG4D	0.439149	0.11618
C11orf58	-0.439097	0.116229
ZMYND11	-0.438968	0.116348
SHB	0.438951	0.116364
TMCO5	0.438782	0.116521
NR1H2	0.438635	0.116658
LOC257407	0.438633	0.116659
TM9SF2	-0.438431	0.116847
MGC52282	0.438407	0.11687
OSTM1	-0.438393	0.116883
CCNC	-0.438327	0.116945
GGA1	0.438227	0.117037
ANKS6	0.438167	0.117093
APC2	0.438085	0.117169
CKAP4	0.43805	0.117202
C5orf39	-0.437914	0.11733
YAF2	-0.437569	0.117651
NOL12	-0.437408	0.117802
C21orf88	0.437399	0.117811
ZNF782	-0.437386	0.117823
PRODH	0.437336	0.11787
CHD4	0.437257	0.117944
LRP12	-0.437196	0.118001
DOT1L	0.437124	0.118069
DUSP12	-0.437104	0.118087
SEC63	-0.436891	0.118287
CCDC125	0.43681	0.118363
CDKN2A	0.436773	0.118398
MFN2	0.43673	0.118439
FAM54A	-0.436696	0.118471
GAS8	0.436628	0.118534
NCOA2	0.436536	0.11862
CFHR2	0.43651	0.118645
ACTR1A	0.436377	0.11877
ACSS2	0.436308	0.118835
HSPB7	0.436219	0.118919
LOC400099	0.436213	0.118924
CMTM8	0.436135	0.118999
MMP9	0.436078	0.119052
RBM41	0.435984	0.119141
NDUFB8	0.435963	0.11916
TMEM200B	0.435907	0.119214
PCGF6	-0.435857	0.119261
PDGFRB	0.435497	0.1196
FZD3	-0.435312	0.119775
CDCA7	-0.435247	0.119837
C6orf120	-0.435181	0.1199
TBCD	-0.43514	0.119939
YPEL1	-0.435072	0.120003
DUSP22	0.435001	0.120071
HCCA2	0.43472	0.120337
MCCC1	-0.434698	0.120358
NBR2	-0.434676	0.120379
LOC493869	-0.434636	0.120417
CEACAM4	0.434564	0.120486
RAB11B	-0.434465	0.12058
LOC202347	-0.434453	0.120591
IGF2BP3	-0.434422	0.12062
MLL	0.434397	0.120644
DPPA3	-0.434286	0.12075
C22orf29	0.434269	0.120766
C3orf48	-0.434158	0.120872
MLANA	0.434136	0.120893
EIF4E	-0.433931	0.121088
EDEM3	-0.433743	0.121267
KIAA0586	0.433663	0.121344
ZNF558	0.433547	0.121455
LOC388796	0.433464	0.121534
HIF1AN	-0.433301	0.12169
RASSF8	0.433057	0.121923
FLJ13769	0.433031	0.121949
PCNX	-0.432935	0.122041
FLOT2	0.432733	0.122234
ZNF397	0.432693	0.122273
ADCK1	0.432612	0.122351
LOC285535	-0.432362	0.122591
RAB11FIP4	-0.432265	0.122685
C22:CTA-250D10.9	0.432126	0.122818
POSTN	-0.432093	0.12285
LOC144776	-0.432092	0.122851
AZIN1	-0.431935	0.123003
LOXL3	-0.431872	0.123063
CLIP2	0.431824	0.123109
SLC35A4	0.431792	0.12314
MGST3	-0.431702	0.123227
ABCC1	0.4316	0.123326
HNRPUL1	0.431575	0.123349
EPOR	0.431175	0.123736
IGF2BP2	0.431084	0.123825
LOC340085	0.431022	0.123885
FLJ39051	-0.431015	0.123891
EIF1	-0.430901	0.124002
ALAS2	0.430837	0.124064
CD79A	0.430413	0.124475
RPL23AP7	-0.430412	0.124477
NEUROD6	-0.430367	0.12452
ERO1L	-0.430108	0.124772
SGK269	0.430099	0.124781
BRMS1L	-0.430028	0.12485
FLJ25770	0.43	0.124877
KCNJ11	-0.429995	0.124882
FBXL17	0.42997	0.124907
FAM131A	-0.429868	0.125006
PIGY	-0.429844	0.125029
ZNF217	0.429743	0.125128
PREPL	-0.429663	0.125206
APITD1	-0.429647	0.125222
MPHOSPH6	-0.429588	0.125279
NDUFA1	-0.42932	0.125541
STX7	-0.429226	0.125633
SOX9	0.429214	0.125645
RINT1	-0.429147	0.12571
CASC4	-0.428737	0.126112
NUFIP1	0.428394	0.126448
MAPKBP1	0.428253	0.126587
SEPN1	0.428036	0.1268
ZBTB16	0.428027	0.126808
MBD4	-0.427899	0.126934
SLC26A10	0.427773	0.127059
STARD10	0.427721	0.12711
FNDC3B	-0.427716	0.127115
TTLL10	-0.427689	0.127141
FLJ10815	0.427524	0.127305
UBR1	-0.4275	0.127329
BRUNOL6	-0.427433	0.127395
FLVCR1	-0.427277	0.127548
G6PC2	0.427233	0.127592
RNF40	0.42684	0.127981
PPP1R16A	0.426823	0.127998
NNT	-0.426751	0.128069
C22orf25	0.426561	0.128257
PCBP2	0.426529	0.128289
KIF21A	-0.42651	0.128308
ACTR10	-0.426465	0.128352
DKFZp779M0652	-0.426425	0.128392
IL12A	-0.426336	0.128481
LOH11CR2A	0.426248	0.128568
HGS	0.426235	0.12858
SH3GLB2	-0.426224	0.128592
CHDH	0.42619	0.128625
ST3GAL5	0.425991	0.128824
ADCY7	-0.425854	0.128959
DYNC2LI1	-0.425773	0.129041
KCTD12	-0.425655	0.129158
MOSC2	-0.425624	0.129189
SETMAR	-0.425591	0.129222
PPFIA3	0.425384	0.129428
NAE1	-0.425312	0.1295
ELAVL1	-0.425184	0.129627
NUB1	0.425173	0.129639
FAM128B	0.425064	0.129748
DNAJB9	-0.42499	0.129822
ZBTB24	0.42493	0.129881
GALNS	0.424679	0.130133
WDR26	-0.424653	0.130159
WDR68	0.424638	0.130173
SYS1	-0.424624	0.130188
ENTPD6	0.424502	0.13031
TSP50	0.424495	0.130317
HACE1	-0.424414	0.130398
KIAA1328	0.424387	0.130425
FUBP3	0.42435	0.130463
NSMCE4A	-0.424262	0.130551
ZDHHC4	-0.423941	0.130873
DUT	0.423934	0.13088
SPA17	-0.423839	0.130976
CDK2AP2	0.423694	0.131121
PBX2	0.423661	0.131155
BTC	0.423587	0.131229
SIPA1L3	0.423548	0.131269
PRIM2	0.423525	0.131292
UBE3A	-0.423307	0.131512
TMEM66	-0.423284	0.131535
TAX1BP1	-0.42325	0.131569
NAV3	-0.423189	0.13163
C5orf22	-0.423164	0.131656
LOC285638	0.423078	0.131743
CADM2	-0.423002	0.131819
C16orf5	0.422535	0.132292
AHCTF1	-0.422344	0.132485
BOLL	0.422275	0.132555
ZNF550	-0.422236	0.132594
LOC150763	-0.421759	0.13308
DOM3Z	-0.421705	0.133134
HSD17B8	0.421296	0.13355
CHCHD2	-0.421229	0.133619
TRIM3	-0.42122	0.133628
LOC643224	0.421174	0.133675
LDHA	-0.421099	0.133752
DMXL2	-0.420986	0.133867
SUCLA2	-0.420899	0.133955
CHCHD5	-0.420841	0.134015
MCM3APAS	0.420713	0.134146
KIAA1279	-0.420703	0.134156
NDUFA5	-0.420669	0.134191
TRDMT1	0.420636	0.134224
TPM2	0.420448	0.134417
HISPPD2A	-0.420444	0.134421
MEIS3P1	-0.420302	0.134566
SNRPE	-0.420219	0.134651
SAC3D1	0.420143	0.134729
OR1I1	0.419953	0.134923
ATP6V1C1	-0.419811	0.13507
AP3M1	-0.419773	0.135108
GLYATL1	0.419727	0.135156
LOC494150	-0.419597	0.135289
USP44	-0.419587	0.1353
NDUFB2	-0.419521	0.135368
LOC572558	0.419451	0.13544
SMARCD1	0.419412	0.135479
UPB1	0.419338	0.135556
EDNRB	0.419189	0.135709
SERPINI1	-0.419074	0.135828
PGBD4	0.41906	0.135842
SAC	0.418906	0.136001
PSD4	0.418649	0.136266
MFN1	-0.418648	0.136267
SGOL2	0.418608	0.136309
FOXP1	0.418591	0.136326
PLCG2	-0.418463	0.136458
GIMAP1	-0.418399	0.136525
NAGLU	0.418379	0.136546
FUS	-0.41835	0.136576
PVR	-0.418346	0.136579
GLCCI1	-0.418113	0.13682
FMOD	0.418105	0.136829
SIDT2	0.418066	0.136869
PON1	0.417944	0.136996
ZNF672	0.41793	0.13701
RFX4	0.417844	0.137099
LOC283050	-0.417801	0.137144
SSR2	0.417797	0.137148
CCPG1	-0.417748	0.137199
HDHD1A	0.417565	0.137389
LOC654779	0.417389	0.137572
MAP3K7IP3	-0.417375	0.137586
DBN1	0.417185	0.137784
CLEC11A	0.41708	0.137893
TPP1	-0.416897	0.138084
SLC39A10	-0.416855	0.138127
GNB4	-0.416771	0.138215
RABL5	-0.416743	0.138244
MGC5618	-0.416722	0.138267
ME2	-0.416718	0.138271
NGFRAP1	-0.416671	0.138319
LOC51035	0.416563	0.138432
SSH2	-0.416466	0.138533
SIPA1	0.416446	0.138554
MIA3	-0.416299	0.138708
TMEM24	0.416265	0.138744
RBM16	0.416261	0.138748
TMEM126A	-0.416192	0.13882
SAR1A	-0.416189	0.138823
SYNJ2BP	0.41591	0.139115
COPS5	-0.41574	0.139293
ZADH1	-0.415436	0.139613
TBX1	-0.415418	0.139631
ZCCHC7	-0.415382	0.139669
GDAP1	-0.415294	0.139762
ZNF228	0.415263	0.139794
dJ222E13.2	-0.415164	0.139898
NR4A3	-0.415145	0.139917
EEFSEC	0.415103	0.139962
TULP4	0.415047	0.140021
FLJ42875	-0.414968	0.140104
MIF	-0.414944	0.140129
FAM12A	0.414891	0.140185
LOC651600	0.414885	0.140192
FBXW11	-0.414698	0.140388
RAB1A	-0.414688	0.140399
NALCN	-0.414576	0.140517
NARG1	-0.414538	0.140557
LOC729705	0.414508	0.140588
ZBTB6	-0.414502	0.140595
ZNF385C	-0.41445	0.140649
LOC147004	0.414374	0.14073
ASCC3	-0.414227	0.140885
TWIST1	0.414133	0.140985
FTSJ3	0.414112	0.141006
UBA5	-0.41393	0.141199
LOC284570	0.413839	0.141295
ZMYND8	0.413818	0.141317
HCFC2	-0.413742	0.141398
YPEL4	0.413721	0.14142
PRKAR2A	0.413706	0.141436
PITPNB	-0.413616	0.141531
MYOCD	0.413603	0.141545
TMUB1	0.413514	0.141639
OSBPL6	-0.413478	0.141678
LOC647070	-0.41342	0.14174
BTBD1	-0.413357	0.141806
AKAP9	-0.413268	0.1419
LOC285026	-0.41318	0.141994
ABHD13	-0.413102	0.142077
RASSF7	0.413024	0.142159
HBA1	0.412989	0.142196
TMEM62	0.412988	0.142198
LOC200830	0.412953	0.142234
TMEM149	0.412939	0.14225
MFHAS1	0.412916	0.142274
ATXN2	0.412913	0.142278
ATG16L2	-0.412878	0.142315
ZNF362	0.412796	0.142402
C12orf26	-0.412747	0.142454
IFRD2	0.412732	0.14247
ANKDD1A	0.412728	0.142475
ANKRD49	0.412544	0.14267
IER3IP1	-0.4125	0.142717
LENG10	0.412384	0.14284
LRRC37A4	-0.412382	0.142843
C6orf145	0.412318	0.142911
TRPC1	-0.412293	0.142937
AMIGO2	-0.412089	0.143155
LOC646014	0.412023	0.143225
USP36	0.41184	0.143421
GK5	-0.411641	0.143635
hCG_1806964	0.411578	0.143702
MPZL2	0.4115	0.143785
EPYC	-0.411496	0.143789
ZNF37B	0.411313	0.143985
EIF2B5	0.411259	0.144043
ABCA12	-0.411178	0.14413
KIAA0372	-0.411089	0.144225
UBE2A	-0.41102	0.1443
ABCA11	-0.410991	0.14433
GAS1	0.410962	0.144362
MYH9	0.410955	0.144369
REEP2	0.410917	0.14441
TRABD	0.410808	0.144527
NR1D2	0.410791	0.144545
BMPR1A	0.410612	0.144737
CALCOCO1	-0.410601	0.14475
KIAA1530	0.410583	0.144769
ABHD10	0.410537	0.144819
CD28	0.410263	0.145113
DCP1B	0.410256	0.14512
ARHGAP23	-0.410244	0.145133
PRRT3	0.410127	0.14526
HDGFRP3	-0.410096	0.145293
C20orf12	-0.409977	0.145422
PVT1	-0.409758	0.145658
FAM60A	-0.409754	0.145662
RBM4	0.409697	0.145724
NLRP7	0.409641	0.145785
LOC550643	-0.409603	0.145825
C4orf33	-0.40958	0.14585
SMAD2	-0.409534	0.1459
RAB36	0.409476	0.145962
ZNF133	0.409475	0.145963
LYK5	0.409446	0.145996
DUSP11	-0.409337	0.146114
ZNF655	-0.409258	0.146198
TM4SF1	0.409258	0.146199
C14orf65	0.409184	0.146279
HNRPH1	-0.409146	0.14632
PTPN23	0.409103	0.146367
SNX14	-0.409066	0.146407
PDE4DIP	-0.408999	0.14648
LOC286189	-0.408957	0.146525
OTUD3	-0.408841	0.14665
DBNDD1	0.408836	0.146656
MED28	-0.408734	0.146767
GPSN2	0.408625	0.146885
L2HGDH	-0.40861	0.146902
PDE4D	-0.408561	0.146954
CCDC139	-0.408501	0.147019
SCN4B	0.408358	0.147175
MDM2	0.408338	0.147197
TMCC2	0.408317	0.147219
C1orf74	0.408123	0.14743
BICD2	0.40806	0.147499
CALCOCO2	0.407966	0.147601
C12orf49	-0.407847	0.147731
LOC728377	0.407729	0.14786
FAM131B	0.40766	0.147935
C12orf35	0.407653	0.147942
SLC4A5	0.407624	0.147974
LOC126917	0.407607	0.147993
KIAA1370	-0.407549	0.148057
ZNF287	0.407404	0.148215
HRSP12	-0.407376	0.148245
LAPTM4A	0.40726	0.148372
FAM82B	-0.407135	0.148509
FLJ21062	-0.407115	0.148531
KCNT1	-0.407106	0.14854
SCAND1	0.40702	0.148635
C12orf23	-0.406893	0.148773
C11orf32	-0.406868	0.1488
ASCC3L1	0.406865	0.148805
ZNF322A	0.406768	0.148911
OR7D2	-0.406746	0.148935
TARS2	0.406634	0.149058
BRD8	0.406623	0.14907
DKFZp547E087	-0.40661	0.149084
SEMA4G	0.406525	0.149177
UBE3C	-0.406416	0.149296
PAFAH1B1	-0.406378	0.149339
EMD	0.406344	0.149375
MARK2	-0.406324	0.149397
ATP9B	0.40629	0.149434
RGL3	-0.40626	0.149468
THSD4	0.406211	0.149521
PIP4K2C	0.406207	0.149526
LOC283731	0.406153	0.149586
CYCS	-0.406076	0.14967
SLFN5	0.405997	0.149757
FKBP15	0.405973	0.149784
LOC389906	0.405963	0.149794
TNPO3	0.405928	0.149832
VBP1	-0.405828	0.149943
AASDH	0.405824	0.149948
OAT	-0.405809	0.149964
DNAJA1	-0.405798	0.149976
LOC146346	0.405709	0.150074
ZDHHC14	0.405685	0.1501
C17orf82	0.405674	0.150113
ARL1	-0.405663	0.150124
CCDC82	-0.405551	0.150248
FANCC	-0.40544	0.15037
WDR6	0.405182	0.150655
GGA3	0.40514	0.150702
PRKRIP1	0.405126	0.150717
MPP2	-0.404919	0.150946
ASB9	0.40484	0.151033
SMAD4	-0.404825	0.15105
FAM80A	-0.404789	0.151089
TTRAP	-0.404744	0.151139
EIF2S2	-0.40473	0.151155
IRF3	0.404724	0.151161
CXorf9	0.40471	0.151177
LOC646870	0.40466	0.151232
CHRNE	0.404458	0.151456
TXNRD2	0.404367	0.151557
DLC1	0.404285	0.151648
DNAJC3	-0.40424	0.151697
SPIN4	-0.404207	0.151734
TP53	0.404102	0.151851
ZBED5	-0.404096	0.151857
RFTN1	0.40409	0.151865
BZRAP1	0.404015	0.151948
GRINA	-0.403852	0.152129
AIFM3	0.403812	0.152173
CHRAC1	0.40378	0.152208
ZNF486	-0.40365	0.152353
LOC400581	-0.40363	0.152375
AARS	-0.403594	0.152415
PDS5B	-0.403573	0.152438
FBXW2	-0.403506	0.152514
WIPF2	0.403428	0.152601
PTHR1	0.403389	0.152643
N4BP3	-0.403315	0.152726
PRKACA	0.403281	0.152764
GOLIM4	0.403252	0.152797
PPOX	0.403197	0.152858
PCYT1A	0.403143	0.152918
GSG2	0.403131	0.152931
KLF9	0.403112	0.152952
CES2	0.403061	0.153009
INTS6	0.403036	0.153037
MAGEH1	-0.403031	0.153043
C8orf44	-0.402922	0.153165
IKBKAP	-0.402835	0.153262
TRMT12	-0.402807	0.153293
MTERFD3	0.402769	0.153335
RAB5B	0.402748	0.153359
BCL2L14	0.402684	0.15343
ZSWIM1	0.402675	0.15344
ALDH18A1	0.402643	0.153476
ZRSR2	0.402479	0.15366
ARNT2	0.402407	0.15374
H1F0	0.402351	0.153803
ST3GAL3	0.40221	0.153961
RABIF	-0.402134	0.154046
NHSL1	-0.402131	0.154049
KLK3	0.402122	0.154059
PCMTD2	-0.402097	0.154087
ANKS1A	-0.402095	0.154089
DAO	0.402049	0.154141
CELSR3	0.402025	0.154168
RP13-347D8.3	0.402006	0.15419
KLHL23	-0.401989	0.154208
ATP2B4	0.401695	0.154539
GPR22	-0.401636	0.154604
PDAP1	-0.401619	0.154623
INTS2	-0.401602	0.154643
ZXDB	-0.401572	0.154676
CREG1	-0.401561	0.154689
ZBTB2	0.401505	0.154751
PRPF31	0.401476	0.154785
HSD17B6	-0.401275	0.155011
LRP1B	-0.40127	0.155017
DNA2	-0.401153	0.155147
PCM1	-0.401084	0.155226
MAP2K5	-0.400989	0.155332
COX19	-0.400978	0.155345
MGRN1	0.400887	0.155447
FGFRL1	0.400669	0.155693
CNTNAP5	-0.400618	0.15575
RAB14	-0.400515	0.155868
TARBP2	-0.400494	0.155891
FLJ31033	-0.400439	0.155953
MAPRE3	-0.400429	0.155965
GANAB	-0.400382	0.156017
ZSCAN5	0.400371	0.15603
LOC728084	-0.400324	0.156084
C3orf14	-0.400302	0.156108
DCLK3	0.400185	0.15624
MFNG	0.400113	0.156321
RAB21	-0.400025	0.156421
RAB6A	-0.399958	0.156497
LOC440993	-0.399665	0.15683
LOC439938	0.399584	0.156921
LMAN2	-0.39958	0.156925
CTSH	0.399579	0.156926
CKB	0.399548	0.156962
RAD50	-0.399491	0.157027
PHYHD1	0.39948	0.157039
TAOK2	0.3994	0.15713
SDK1	0.399179	0.157381
APOL2	0.399168	0.157393
KCNH4	0.399147	0.157417
BIRC2	-0.399107	0.157462
NCL	-0.399103	0.157468
LOC647121	-0.399101	0.15747
LOC440731	0.398964	0.157625
PLAGL2	0.398867	0.157736
PDPR	0.398846	0.15776
MAPKAPK2	0.39875	0.157869
LOC642732	-0.398635	0.158
ZNF204	-0.398582	0.158061
IMMT	-0.398568	0.158076
GOLGA8B	-0.398515	0.158137
STOML1	0.398323	0.158356
LATS2	0.398253	0.158436
KLF11	-0.398233	0.158458
HEL308	-0.398191	0.158506
VASP	0.398111	0.158598
C18orf32	-0.398092	0.158619
HSP90AA1	-0.397978	0.158749
TTC33	-0.397948	0.158784
FLJ44896	0.397796	0.158958
ZFAND3	0.397754	0.159006
SLC25A38	0.397706	0.159061
EIF4B	0.397682	0.159088
ZNF629	0.397558	0.159231
ZFX	0.39754	0.159251
ACOX3	0.397386	0.159428
CASD1	-0.397378	0.159437
FLJ33630	0.397334	0.159486
FAM104A	0.397284	0.159544
DMGDH	-0.397074	0.159786
MAGI3	-0.396935	0.159945
DCUN1D5	-0.396859	0.160032
BPTF	0.396823	0.160074
LOC285835	-0.396781	0.160121
PTPN9	0.396759	0.160147
FHL1	-0.396757	0.160149
NUBP1	0.396756	0.16015
DISC1	0.396735	0.160174
BBS12	-0.396696	0.160219
KIAA0564	0.396592	0.160339
RALBP1	-0.39659	0.160341
MGC70870	0.39649	0.160457
PGM2	-0.396407	0.160552
WDSUB1	-0.396325	0.160647
FAM128A	0.396031	0.160986
C15orf27	0.395884	0.161155
KIF1A	0.395856	0.161188
LRRC8B	-0.395826	0.161222
SCFD1	-0.395685	0.161385
CCNE1	-0.395635	0.161443
CHAF1A	0.395511	0.161586
GPX1	-0.395484	0.161617
KGFLP2	-0.395435	0.161675
COX10	0.395378	0.16174
CDK8	-0.395336	0.161789
ATP2B2	-0.395275	0.161859
HECW2	0.395271	0.161863
YIPF3	0.395158	0.161995
AIP	0.395081	0.162084
VPS52	0.395059	0.162109
FEM1A	-0.395016	0.162159
TMOD2	-0.394486	0.162774
APPL2	-0.394241	0.163059
ARGLU1	-0.394214	0.163091
RBM15B	0.394179	0.163131
TCP10L	-0.39413	0.163188
ADRBK1	-0.394065	0.163264
COL4A3	0.393957	0.16339
LAMB2	0.393763	0.163616
SLK	-0.393598	0.163808
CFL1	-0.393571	0.163839
PHF2	0.393531	0.163886
ATP8B1	0.393445	0.163987
MDS2	0.393325	0.164126
CDO1	-0.393313	0.164141
PAAF1	0.393245	0.164221
GCLC	-0.393179	0.164298
CHML	-0.393136	0.164347
KIAA1128	-0.393124	0.164362
SRM	0.393114	0.164374
MCFD2	-0.393011	0.164494
HNRPH2	-0.393006	0.164499
SGIP1	-0.392982	0.164528
C1orf191	0.392868	0.164661
ZFYVE26	0.39267	0.164893
RBL1	0.392533	0.165054
LMF2	0.392481	0.165115
TMEM141	-0.392355	0.165263
XPO7	-0.392207	0.165436
TPR	-0.392196	0.165449
SNX9	0.39216	0.165491
PRPS2	-0.391947	0.165742
SLC29A2	-0.391869	0.165834
PCSK1	-0.391858	0.165847
C10orf137	-0.391815	0.165898
RP11-151A6.2	0.391781	0.165937
CSRP1	0.391678	0.166058
C10orf88	-0.391664	0.166075
CENTG3	0.391658	0.166082
PSG1	0.391359	0.166434
LOC646912	-0.391283	0.166524
ZNF12	-0.391229	0.166587
TTC14	-0.391174	0.166653
GEMIN7	-0.391125	0.16671
GRAMD1C	0.391106	0.166732
LOC126661	0.391048	0.166801
C14orf129	-0.391017	0.166837
ARRB1	0.391007	0.166849
CCDC142	-0.390994	0.166865
C18orf19	-0.390988	0.166872
TMIE	0.390886	0.166992
UBE2G2	0.390848	0.167038
PHIP	0.390734	0.167172
DUSP3	-0.390692	0.167222
FBXW7	-0.390645	0.167277
FAM135B	-0.390601	0.16733
SAMD14	0.390581	0.167353
PKM2	-0.390502	0.167446
KIFAP3	-0.390467	0.167488
TMEM69	-0.390453	0.167505
MCRS1	-0.390423	0.16754
GCLM	-0.390417	0.167547
RSPRY1	-0.390402	0.167564
SOHLH2	-0.390363	0.167611
EXOC3L2	0.390307	0.167677
SGSH	0.390306	0.167679
LOC285620	0.390271	0.16772
GGNBP2	0.390204	0.167799
DNAJC8	0.390133	0.167883
C6orf199	0.389999	0.168043
ATP6AP2	-0.389989	0.168054
MYO1G	0.38993	0.168125
CSGlcA-T	0.389834	0.168238
ATP5J	-0.389813	0.168263
C14orf133	0.389789	0.168291
OR7C1	-0.389772	0.168312
CHRD	0.389597	0.16852
MAPKAPK3	0.389568	0.168555
GATAD2B	0.389561	0.168563
PACSIN2	0.389499	0.168637
RORB	0.389458	0.168685
LGI4	0.389371	0.168789
C14orf179	-0.389347	0.168818
EIF4E3	-0.389163	0.169036
PTPN22	0.389156	0.169045
CNKSR1	-0.389141	0.169063
RBMX2	0.389092	0.169121
RORA	0.38909	0.169123
LPP	0.389038	0.169185
SLC1A1	-0.38903	0.169194
CAT	-0.388868	0.169388
CLIP3	0.388825	0.169439
CAPN7	-0.388713	0.169573
TIGD4	-0.388604	0.169703
FASTK	0.388538	0.169782
B3GALT2	-0.388453	0.169884
LOC644613	0.388377	0.169975
SNIP	0.388338	0.17002
NUDT14	-0.388333	0.170027
PNPLA6	0.388217	0.170166
CDH11	-0.388093	0.170313
ACTR6	-0.387852	0.170603
AKR1CL2	0.387847	0.170608
USP33	0.387794	0.170672
MGAT4B	0.387735	0.170742
TMEM126B	-0.387656	0.170838
HEY1	0.387632	0.170866
KPNA3	-0.387556	0.170957
UQCRC2	-0.387552	0.170962
MTERFD2	-0.387517	0.171004
MRPL45	-0.387454	0.17108
ALS2CR13	0.387393	0.171153
CEP135	-0.387234	0.171343
NDUFB3	-0.387201	0.171383
NRIP1	0.387179	0.17141
RAD51L3	-0.387144	0.171452
RPIA	0.38711	0.171493
DNAJC6	-0.387103	0.171501
FAM122C	-0.387041	0.171576
SCG3	-0.387006	0.171618
EPB41	0.386977	0.171653
PEX10	-0.386947	0.171689
SLC2A11	-0.386874	0.171776
PDCD11	-0.386866	0.171787
FBXL13	-0.386861	0.171793
OR3A2	-0.38683	0.17183
LOC96610	-0.386784	0.171885
EEF2K	0.386771	0.171901
AUP1	0.386705	0.17198
C7orf27	0.38663	0.172071
PQLC1	0.386621	0.172082
RPL41	-0.386589	0.17212
GPATCH8	0.386513	0.172212
ZNF345	0.386487	0.172243
STRN	0.386395	0.172353
MAT2B	-0.386271	0.172503
CECR5	0.386257	0.17252
C8orf58	0.38615	0.17265
KIR2DL4	0.386055	0.172764
FGD5	-0.38605	0.172771
TYRO3	0.386	0.172831
ENPP3	0.385898	0.172954
GFM2	-0.385895	0.172957
ST3GAL2	-0.385799	0.173073
DXS542	0.385762	0.173119
APH1A	0.385715	0.173175
EXOSC6	0.385692	0.173202
2011-09-09	0.385674	0.173224
PSMD10	-0.385644	0.173261
KIF2C	0.385571	0.17335
LOC389541	-0.385556	0.173367
ATP13A4	0.38555	0.173374
CLEC3B	-0.385537	0.17339
CCNT2	-0.385521	0.173409
RSU1	0.385515	0.173418
APLP2	-0.385511	0.173423
TPD52	-0.385476	0.173464
PPP2CB	-0.385435	0.173515
ARHGEF4	0.385357	0.173609
CNOT6L	-0.385355	0.173611
PWWP2B	0.385313	0.173662
G3BP2	-0.385306	0.173671
CGGBP1	-0.385294	0.173685
DGKH	-0.385239	0.173752
CYBRD1	0.385198	0.173801
LRRC49	-0.385126	0.173888
MRPL2	-0.385012	0.174028
TOMM40L	0.384945	0.174108
HES5	0.384945	0.174109
C4orf29	-0.384879	0.174189
HMGCLL1	-0.384779	0.17431
SEPSECS	-0.384745	0.174351
OGDH	-0.384739	0.174359
TNNI3K	0.384673	0.174438
DENR	-0.384648	0.174469
C20orf200	0.384499	0.17465
CDKN2B	-0.384488	0.174663
C14orf142	-0.384478	0.174676
KIF5A	-0.384365	0.174813
LDOC1	-0.384324	0.174864
MTX2	-0.384304	0.174887
MARK4	0.384278	0.17492
RAB11A	-0.38425	0.174954
CNTN1	-0.384064	0.175179
ST6GAL1	-0.384059	0.175185
NFKBIB	0.384031	0.17522
RDH14	-0.383993	0.175266
FAM63B	-0.383977	0.175287
ATXN3	-0.383969	0.175296
TADA1L	-0.38396	0.175306
NHS	0.383833	0.175462
MAST1	0.383538	0.175821
MSX2	0.383509	0.175857
NRSN1	-0.383485	0.175886
FBXO10	0.383396	0.175995
ZNF614	0.383363	0.176036
BRPF3	0.383311	0.1761
WDR55	-0.383062	0.176404
LOC730227	0.383041	0.176429
IL17RA	0.383015	0.176462
FGFR1OP2	-0.382975	0.176511
AGGF1	-0.382902	0.1766
HS3ST5	0.38289	0.176615
SKIL	-0.382888	0.176617
C11orf31	-0.382711	0.176834
LOC93444	0.382706	0.176841
LOC150384	0.382613	0.176955
CCNB1	-0.382606	0.176963
ARMCX2	-0.382449	0.177155
FLJ20254	0.382395	0.177222
ZNF598	0.382367	0.177256
TCEB3	0.382296	0.177344
NCAPG	0.382215	0.177443
ZNF786	-0.382205	0.177455
FLJ25778	0.381984	0.177727
RRP1B	0.381933	0.17779
KHK	-0.381838	0.177907
PTH2	0.381728	0.178043
HDGF2	0.381627	0.178166
IRG1	0.381627	0.178167
DYNLL1	-0.381514	0.178305
TNK2	0.38149	0.178336
RYR1	0.381475	0.178354
CAPN6	0.381448	0.178388
SCLT1	-0.381439	0.178398
NKD2	-0.381336	0.178525
RALGDS	0.381312	0.178555
SUMO4	0.381225	0.178663
C20orf77	-0.381202	0.17869
SLC7A6	-0.381149	0.178756
TMEM63B	0.381067	0.178858
RGS4	-0.381026	0.178908
C3orf68	-0.380935	0.179021
EVL	0.38093	0.179027
STAP2	0.380879	0.17909
ZNF398	-0.380874	0.179097
TM2D3	-0.380711	0.179298
FXR1	0.380697	0.179316
TTC28	0.380641	0.179385
SUDS3	-0.380577	0.179463
MAP3K6	0.380371	0.179719
POLD3	-0.380318	0.179784
BAT2D1	0.380307	0.179799
GPC3	-0.380285	0.179825
C8orf42	0.380264	0.179852
GIPC1	0.380227	0.179897
RASA1	-0.380207	0.179922
MRLC2	0.380137	0.180009
AS3MT	0.380107	0.180047
OGFOD1	-0.380066	0.180097
KIAA0226	0.379894	0.18031
FXYD5	0.379869	0.180341
PUNC	0.379852	0.180362
CEP350	0.379798	0.18043
IWS1	0.37978	0.180452
DBF4	-0.379772	0.180462
ACHE	-0.37977	0.180464
VAPB	0.379726	0.180519
ARID4A	0.37966	0.180601
LOC286002	-0.379616	0.180656
PEX16	0.379575	0.180706
TBC1D2B	0.379568	0.180716
C1orf78	0.379482	0.180822
ZNF592	0.37944	0.180875
MPG	0.379437	0.180879
HSPH1	-0.379344	0.180994
NUS1	-0.379323	0.18102
PRLR	0.379288	0.181064
CD226	-0.379235	0.181129
IL1RL1	0.379223	0.181145
ZCCHC4	-0.37921	0.181161
GABRA5	-0.379205	0.181168
UBR5	-0.379106	0.181291
USP46	-0.379064	0.181343
ARMC10	-0.378967	0.181464
ATP13A1	-0.378943	0.181494
PPP1R12A	-0.378848	0.181613
SESN3	-0.37883	0.181635
LRRC4B	-0.378774	0.181705
GYPC	0.378477	0.182075
LOC729604	0.378447	0.182113
ATP5F1	-0.378437	0.182126
LRRC8A	0.37828	0.182322
CHRNA5	-0.378242	0.182369
NCOR2	0.378229	0.182385
TCEAL8	-0.378147	0.182489
MCART6	-0.378043	0.182618
SLC25A18	0.378022	0.182644
LACE1	-0.378017	0.18265
ZCRB1	0.377962	0.182719
STEAP1	-0.377902	0.182795
ALDH7A1	-0.377793	0.182932
C20orf59	0.377747	0.18299
DCBLD1	0.377746	0.182991
FOXF1	0.377718	0.183025
ACADS	0.377521	0.183273
TUBB4	-0.377519	0.183275
BCL9	0.377482	0.183322
ZNF80	0.377438	0.183377
ZFYVE1	0.377381	0.183448
GAK	0.377163	0.183722
KIAA1804	-0.37713	0.183764
TSPAN17	-0.377074	0.183834
C17orf86	-0.377063	0.183848
UNC13C	-0.377037	0.18388
GOLM1	0.37695	0.18399
PMAIP1	-0.376939	0.184005
TCF7	0.376922	0.184026
ADRM1	0.376916	0.184033
OXCT1	-0.376915	0.184034
ACAA1	0.376665	0.184348
USP9X	0.376569	0.18447
PHOSPHO2	-0.376556	0.184487
NRXN1	-0.376491	0.184568
RAB35	0.376394	0.184691
SOCS1	-0.376328	0.184774
PSMD6	-0.376034	0.185145
KIAA1833	0.376023	0.185159
RC3H2	-0.37577	0.185479
SDC3	0.37566	0.185618
C4orf8	0.37553	0.185782
GPATCH1	0.375483	0.185842
CMTM7	0.375342	0.186021
CACNG7	-0.375245	0.186143
LOC92249	-0.375137	0.186281
ROGDI	0.375121	0.1863
EI24	-0.37503	0.186415
SSR1	-0.374998	0.186457
CADM4	-0.374939	0.186531
LOC339400	-0.37482	0.186682
DNAJC12	-0.374706	0.186827
SPIN1	-0.374704	0.18683
SMARCD3	0.374597	0.186965
SLC20A1	-0.374556	0.187018
GSTK1	0.374497	0.187092
PSMG3	0.37447	0.187127
KIAA1217	0.374436	0.187171
MVD	0.374428	0.187181
SYT17	0.374235	0.187426
FGF13	-0.373986	0.187744
OTUD7B	0.373937	0.187805
KLHDC2	-0.373929	0.187815
DNAJB14	-0.373888	0.187868
GTF3C1	0.373861	0.187902
ZBTB47	0.373786	0.187999
RPS27L	-0.373601	0.188235
FGF12	-0.37357	0.188273
CSF1	0.373422	0.188463
ANKRD6	-0.373384	0.188512
PTCD1	0.373355	0.188549
TNKS1BP1	0.3733	0.188618
ARHGAP20	-0.373279	0.188646
XRCC2	0.373273	0.188653
FLJ14154	0.373261	0.188668
PRR7	-0.373242	0.188693
ACVR1B	0.373178	0.188775
NOL7	-0.373174	0.18878
ECSM2	0.373097	0.188879
GON4L	0.372983	0.189024
EPHB6	0.37298	0.189028
RGNEF	0.372882	0.189153
ASTN1	-0.372783	0.18928
ABCB7	0.372738	0.189339
LOC729029	-0.372696	0.189392
USP7	0.372566	0.189559
SCOTIN	0.372563	0.189563
CENTG2	-0.372545	0.189586
RPS6KA5	0.37252	0.189617
GPLD1	-0.372511	0.189629
C1orf41	-0.372505	0.189637
SDHD	-0.372452	0.189705
WDR7	-0.372316	0.189879
LOC285014	0.372249	0.189965
PUS3	0.372245	0.189971
ALDH3B1	-0.372177	0.190058
FAM33A	0.372118	0.190133
C4orf20	-0.372067	0.1902
PRKDC	-0.372064	0.190203
RSBN1	0.372008	0.190275
CCNL1	-0.371919	0.190389
SOD1	-0.371897	0.190418
ZBTB40	0.371886	0.190431
SARM1	0.371836	0.190497
NCKAP1	-0.371826	0.190509
CAND1	-0.371793	0.190551
H6PD	0.371714	0.190653
C6orf201	-0.371524	0.190898
[truncated: 12,100 more rows]

## Sheet: DEX_CPE_WM
Gene	CorrCPE-WM	PvalCPE-WM
TMEM57	-0.80083	0.000577944
NFIC	0.797063	0.000641073
KIAA0515	0.794079	0.000694908
CIDEB	0.791833	0.000737773
RDH11	-0.786758	0.000842456
HMHB1	-0.785134	0.000878364
VPS13D	0.776979	0.00107757
TAF5L	0.769927	0.00127754
TNPO3	0.765424	0.00141996
FLJ45803	0.75794	0.00168435
C6orf113	-0.755771	0.00176788
C19orf43	0.754578	0.00181522
SH3GLP3	0.754555	0.00181614
GATAD2A	0.742888	0.00233414
ASTN2	-0.741761	0.00238982
LTB	0.738487	0.00255744
WBSCR16	0.736937	0.00263996
RNF207	0.735829	0.00270022
SETD1B	0.733103	0.00285314
GYLTL1B	0.732356	0.00289619
M-RIP	0.731029	0.00297403
LOC727773	0.729615	0.00305871
COMMD2	-0.725606	0.00330913
SLFN5	0.724983	0.00334947
SURF6	0.724499	0.00338112
ZNF169	0.724	0.00341394
RDH13	0.718776	0.00377281
ANKRD42	0.716236	0.0039577
LOC339400	-0.709056	0.00451896
NMNAT1	-0.709031	0.00452106
SYDE1	0.706759	0.00471106
DDX50	-0.702802	0.00505703
C3orf17	0.698469	0.00545823
XYLB	0.696101	0.00568777
SLC25A27	-0.695683	0.00572903
C14orf133	0.695549	0.00574232
TRUB2	0.694586	0.00583852
CNPY4	0.692038	0.00609902
ZC3H4	0.688707	0.00645317
ZSCAN22	0.686584	0.0066871
SPESP1	-0.681013	0.00733241
ARHGAP23	0.680712	0.00736863
MGC33894	0.680692	0.00737101
GOSR1	0.680442	0.00740122
NUP88	-0.677738	0.00773369
CHD8	0.677728	0.00773502
ESR1	-0.674695	0.00812165
PEX13	-0.672376	0.00842719
MYST3	0.672199	0.00845089
RAD23A	0.670337	0.00870326
MAFK	0.669464	0.00882355
BLOC1S1	0.66887	0.0089061
MCM4	-0.66568	0.00935983
ZNF646	0.664156	0.00958267
MTX1	0.663507	0.00967887
IRF5	0.66247	0.00983406
ISOC1	-0.660171	0.0101851
ETFDH	-0.659427	0.0103006
NOL9	0.658652	0.0104223
CAND1	-0.658317	0.0104751
PPP1CB	0.656672	0.0107377
PTPRS	0.653905	0.0111907
ASPN	-0.652212	0.0114751
SLC33A1	-0.651967	0.0115167
EIF2B3	-0.649192	0.0119961
UBE2D2	-0.648677	0.0120867
HEATR2	0.647485	0.0122985
SELS	-0.647041	0.0123781
ZNF563	0.646117	0.012545
VASP	0.645577	0.0126434
RP4-692D3.1	0.644992	0.0127506
CLIP2	0.644837	0.0127791
LOC283387	0.644465	0.0128478
H2AFV	-0.644391	0.0128615
ACY3	-0.643852	0.0129616
HIST1H3E	0.643139	0.0130947
ZNF264	0.642944	0.0131314
CAPN6	0.642553	0.013205
SRRD	0.642178	0.013276
C1orf131	-0.641031	0.013495
CEP57	-0.640459	0.0136052
C2orf18	0.640451	0.0136067
LOC728485	0.639862	0.0137209
ITPK1	0.639474	0.0137964
CXCL2	-0.638558	0.0139763
TXNDC12	-0.637743	0.0141376
RPUSD1	0.637696	0.0141471
GDPD5	0.637582	0.0141698
GPC6	-0.637256	0.0142349
SLC19A1	0.636278	0.0144315
ANKS6	0.636217	0.0144439
NFATC1	0.633469	0.0150079
DCTN4	-0.633442	0.0150135
PF4V1	0.633352	0.0150322
INSM1	-0.632828	0.0151418
ARRB1	0.632391	0.0152337
STX5	-0.632356	0.015241
STX6	-0.631494	0.0154236
NCOR1	0.631384	0.015447
OR5L2	0.631248	0.0154759
DLX4	0.629913	0.0157626
ZNF547	-0.629273	0.0159014
GNA11	0.628534	0.0160627
ATP8B4	-0.628132	0.0161512
PLA2R1	0.627389	0.0163153
PGBD4	0.627033	0.0163945
ZNF626	-0.62587	0.0166551
FLJ33544	0.624788	0.0169005
C1orf75	-0.624561	0.0169522
CCDC58	0.624446	0.0169785
MED17	0.624127	0.0170518
MAGI1	-0.623545	0.0171856
DHRS2	-0.62052	0.0178949
C4orf34	-0.619403	0.0181623
BTBD14B	0.618096	0.018479
TAF1B	0.618031	0.0184949
LOC729234	0.617898	0.0185275
MTHFS	0.616856	0.0187835
ECHDC1	-0.616751	0.0188094
RHOB	-0.616601	0.0188464
IKBKAP	-0.616539	0.0188618
SPDEF	0.616159	0.0189562
C18orf17	0.61601	0.0189933
ECE1	0.61465	0.0193344
FAM20B	0.614293	0.0194246
RGP1	0.612709	0.0198289
ETNK1	-0.612604	0.0198561
LOC729291	0.611877	0.0200439
CLEC3B	-0.61159	0.0201186
IL20RB	0.611518	0.0201372
ATG4B	0.611479	0.0201473
TMEM38B	-0.611387	0.0201713
S100A7A	0.60996	0.0205461
RAVER2	-0.609916	0.0205575
PRDX4	-0.609908	0.0205598
KREMEN1	0.609747	0.0206023
CD3EAP	0.60965	0.0206281
PES1	0.609361	0.0207047
COX18	-0.609308	0.0207187
CLN5	-0.609136	0.0207646
UCK1	0.60904	0.0207901
LOC90834	0.607468	0.0212127
SPRR1A	0.607388	0.0212344
MAPKBP1	0.606944	0.0213549
BRD4	0.606536	0.021466
GPR44	0.606156	0.0215701
NME4	0.605466	0.0217599
CCDC125	0.605414	0.0217743
MAGIX	0.605379	0.0217838
FAM3C	-0.605359	0.0217895
APP	0.605254	0.0218186
C1orf124	-0.605236	0.0218236
PLA1A	-0.6052	0.0218334
CHAF1A	0.604668	0.0219811
PSPC1	-0.60458	0.0220055
LOC442075	0.604575	0.022007
SLC19A2	-0.604506	0.0220261
C17orf63	0.604469	0.0220363
SLFNL1	-0.604163	0.0221218
SDHALP1	-0.603679	0.0222573
MRPS14	-0.60306	0.0224316
PSMD6	-0.602582	0.0225669
CCDC92	0.602512	0.0225867
LOC284373	0.60247	0.0225987
TRIM14	0.602038	0.0227218
METTL3	-0.601426	0.0228966
ZNF787	-0.601004	0.023018
USP9X	0.599909	0.023335
ZNF236	0.598763	0.0236702
EXOC5	-0.598215	0.0238315
TMEM135	-0.598212	0.0238325
KDR	0.597937	0.0239139
C19orf12	0.597679	0.0239905
DMN	0.597485	0.0240481
TCOF1	0.597382	0.0240786
SLC25A17	-0.597169	0.0241424
OTUD6B	-0.597113	0.0241591
ALDH8A1	-0.596726	0.0242747
LOC553103	-0.5965	0.0243427
MRPL22	-0.595308	0.0247024
SMC2	-0.595223	0.0247284
RPP25	0.594941	0.0248141
SCD5	-0.594539	0.0249367
LOC729839	0.594302	0.0250092
DNAH3	0.593586	0.0252294
PHF6	0.593466	0.0252666
FLJ25006	-0.592053	0.0257058
ZNF14	0.591684	0.0258214
RSPRY1	0.591567	0.025858
LOC645619	-0.59133	0.0259327
ZBTB47	0.591246	0.0259592
C3orf41	-0.591189	0.025977
MTHFR	0.590704	0.0261303
ZNF362	0.590667	0.0261419
AVPR1A	0.589968	0.0263643
TRIM63	0.589808	0.0264154
PGBD2	0.589629	0.0264725
KCNH4	0.589586	0.0264863
EXOC3L2	0.58868	0.0267773
PSMC6	-0.588005	0.0269957
OLFML1	-0.587936	0.0270179
APC2	0.587399	0.0271929
EXOD1	-0.587168	0.0272683
C11orf73	-0.586692	0.0274241
CCNH	-0.586602	0.0274537
FICD	0.586297	0.0275539
NLGN3	-0.586253	0.0275686
TXNDC16	-0.586232	0.0275753
ZNF529	-0.585989	0.0276555
IL12RB1	0.585928	0.0276758
SFT2D1	-0.585762	0.0277308
SAPS1	0.585701	0.027751
PSMD1	0.585328	0.0278748
CDCP1	0.585266	0.0278955
TM7SF3	-0.585264	0.027896
FLJ31033	-0.585105	0.027949
MGC13005	0.584906	0.0280154
ZIC3	-0.583924	0.0283443
LOC283914	0.583783	0.0283919
MANEA	-0.582342	0.0288806
UMPS	0.581489	0.0291728
FLVCR1	-0.580999	0.0293414
SLC30A5	-0.579111	0.0299987
TRIM44	0.578997	0.0300391
SLC9A2	0.578622	0.030171
LOC651466	0.578619	0.0301719
KIAA0508	0.57823	0.0303093
PCDHB9	0.577978	0.0303987
C19orf22	0.577748	0.0304801
RAB11FIP1	0.57705	0.030729
C1orf62	0.576948	0.0307653
RBBP7	-0.576947	0.0307658
COMMD1	-0.576925	0.0307738
TADA1L	-0.576773	0.0308282
EID3	-0.576451	0.0309435
MAP2K2	0.576356	0.0309779
LOC644450	0.576316	0.030992
ARL1	-0.576206	0.0310317
WDR43	0.576116	0.031064
PRR12	0.575975	0.0311149
LOC642031	0.575971	0.0311165
POU3F2	-0.5753	0.031359
TMEM44	0.575122	0.0314238
PDE4B	-0.57457	0.0316249
ZNF343	0.574492	0.0316534
CPD	-0.574341	0.0317084
PALB2	0.574255	0.03174
ZSWIM1	0.573544	0.0320012
ZNF160	-0.57348	0.0320246
IARS2	-0.573216	0.032122
FAM40B	-0.572659	0.0323284
TMCO1	-0.572341	0.0324465
ALS2CR11	0.571779	0.0326563
SLC25A16	0.570251	0.0332311
CENTA1	0.570019	0.0333193
TRMU	0.569999	0.033327
LOC339123	0.569696	0.0334421
STYXL1	-0.569106	0.033667
C1orf25	-0.569011	0.0337033
CCDC78	-0.568865	0.0337595
SMOC2	-0.568784	0.0337906
KIF5C	0.568604	0.0338594
GPR4	0.568191	0.0340185
ICOSLG	0.568126	0.0340434
CHMP5	-0.568109	0.0340502
DIDO1	-0.567874	0.0341407
TWSG1	-0.567848	0.0341509
ZNF677	-0.567628	0.0342359
NLRP1	0.567251	0.0343822
C6orf12	0.567036	0.0344658
DCP1B	0.566982	0.034487
IGF2BP3	-0.566486	0.0346802
GCNT7	0.5663	0.0347529
ACN9	-0.565117	0.0352185
SDHB	-0.565116	0.0352192
CACNB1	0.564415	0.0354971
ATAD3A	0.564079	0.0356309
PIGO	-0.563453	0.035881
PHC1	-0.56216	0.0364023
ANKRD55	0.560904	0.0369139
NEK1	0.560692	0.0370008
WDSOF1	-0.560672	0.0370089
PTPMT1	-0.560661	0.0370135
CAMLG	0.560224	0.0371931
APOA1BP	-0.559661	0.0374256
KIAA1450	0.559569	0.0374637
CCDC33	0.55948	0.0375004
TP53RK	-0.559308	0.0375717
DZIP1L	-0.559048	0.0376795
ENDOGL1	0.558882	0.0377486
STIL	0.558705	0.0378226
GHDC	-0.558572	0.0378778
DACT1	-0.557186	0.0384596
DPM3	-0.557167	0.0384674
B3GALT6	0.556911	0.0385755
2011-09-15	-0.556793	0.0386257
LOC400713	-0.556658	0.0386828
PIGY	-0.556337	0.0388192
FHOD1	0.556257	0.0388529
C12orf23	-0.556091	0.0389237
FKSG49	0.555629	0.0391207
LOC441086	-0.555273	0.0392731
LOC284669	0.554485	0.0396117
PARP11	0.553797	0.0399094
RNF138	-0.553409	0.040078
GRAMD2	0.553257	0.0401438
PCDH11Y	-0.553191	0.0401728
ZNF384	0.552949	0.0402784
ST7L	0.55269	0.0403917
MGC16075	0.552497	0.0404759
TSN	-0.552378	0.0405283
C1orf89	0.551777	0.0407924
ARMC2	-0.55134	0.0409851
PAICS	-0.551095	0.0410938
SH2B2	0.550703	0.0412678
TOM1	0.550601	0.041313
C14orf48	0.549214	0.0419332
GPR137B	-0.54877	0.0421333
CDKN1B	-0.548708	0.0421615
HPR	0.548483	0.042263
GNA12	0.548274	0.0423576
LOC120376	-0.548126	0.0424247
MICA	-0.547789	0.0425775
KATNAL1	0.547774	0.0425844
SIRT3	0.547688	0.0426235
PIGN	-0.547652	0.0426398
TTBK1	0.547648	0.0426417
SLC6A12	0.547646	0.0426425
SKI	0.547545	0.0426888
ALDOB	0.547411	0.04275
JMJD2A	0.547333	0.0427855
PLN	0.547312	0.042795
KIAA1648	-0.547094	0.0428944
JOSD2	0.546744	0.043055
RPGRIP1	0.546308	0.043255
ZBTB7A	0.546	0.0433967
MORC3	-0.545421	0.0436645
RCOR1	-0.545279	0.0437301
LOC730184	0.545122	0.0438033
C1orf190	0.545011	0.0438549
ICAM2	-0.544904	0.0439043
CHRAC1	0.54379	0.0444248
AGTR1	0.543319	0.0446463
FLJ14154	0.543006	0.0447938
RBM15B	0.542741	0.044919
IL12RB2	0.542511	0.0450277
LOC400684	0.542401	0.0450799
FAM27E3	0.54067	0.0459062
TMEM187	-0.540641	0.0459201
FLJ33706	0.540407	0.0460328
RHOF	0.540023	0.0462179
SH3RF1	0.539988	0.0462348
CAV2	0.53965	0.0463979
SLC16A5	-0.539604	0.0464203
MYH14	0.538754	0.0468332
SULT1B1	0.538401	0.0470059
KIAA1737	-0.537979	0.0472125
OTUD7B	0.537824	0.0472883
ZNF568	0.53775	0.0473249
SHMT1	0.537585	0.047406
C20orf117	0.536941	0.0477232
FAM103A1	-0.536916	0.047736
E2F3	0.536663	0.0478609
TWIST2	-0.536423	0.0479798
CDH22	0.536319	0.0480314
ZNF680	-0.536269	0.0480565
RAB1B	0.536065	0.0481578
C12orf11	-0.536024	0.0481783
ANKRD50	0.535962	0.0482091
C1orf114	0.53584	0.0482697
CLIC6	0.535704	0.0483379
LOC284561	0.535495	0.0484422
TGFB1I1	0.535182	0.0485985
TSEN34	-0.53488	0.04875
MTF2	-0.534879	0.0487506
SLC36A4	0.534857	0.0487617
TCTEX1D2	-0.53462	0.0488809
WDFY2	-0.534563	0.0489096
SPIB	0.534516	0.0489329
ZBTB5	-0.534334	0.0490248
VIL1	-0.534279	0.0490522
BXDC2	0.534088	0.0491487
LOC158863	0.533987	0.0491997
ZNF662	0.533961	0.0492131
KRT7	0.533959	0.0492139
SLC27A3	-0.533918	0.0492346
ZNF622	0.533882	0.0492531
PPIL4	-0.533526	0.0494331
TAF3	0.533349	0.0495229
MAGEH1	-0.532741	0.0498326
UBAC2	-0.532735	0.0498353
ERO1LB	-0.532513	0.0499489
LOC730496	0.532223	0.0500972
WDR31	0.531699	0.0503659
LOC391845	0.531534	0.0504506
ZNF643	-0.531165	0.0506412
KBTBD7	-0.530954	0.0507502
LOC728705	-0.530762	0.0508491
SDPR	-0.530406	0.051034
ABCF3	0.530368	0.0510534
MYCN	-0.530341	0.0510677
GDI2	-0.530339	0.0510685
CCNG2	-0.530147	0.0511683
BCKDK	-0.52982	0.0513388
ILF3	-0.529667	0.0514182
SLC39A8	-0.529248	0.0516373
USP43	-0.528747	0.0518998
C18orf51	0.528695	0.0519274
SRP54	-0.528683	0.0519337
PTHR1	0.528465	0.0520486
WDR22	-0.528386	0.0520899
POLR2G	-0.528211	0.0521819
HTRA1	-0.52819	0.0521932
RAB3IP	0.528011	0.0522875
DENND2A	0.527854	0.0523706
RAB11FIP4	0.527815	0.0523915
TEK	-0.527732	0.0524355
C17orf90	0.527708	0.0524482
LZTR1	0.527697	0.0524536
KIAA1279	-0.527636	0.0524858
ZNF624	-0.527538	0.052538
STX17	0.527522	0.0525463
ATF1	-0.527512	0.0525517
ZRANB1	0.527332	0.0526474
MDH1B	-0.527307	0.0526606
LOC285205	0.527282	0.0526741
FZD6	-0.526909	0.0528721
JAM2	-0.526653	0.0530088
VGLL3	-0.526433	0.0531263
TMEM33	-0.526287	0.0532039
KIAA0082	0.526126	0.05329
MED16	0.526053	0.0533294
CCDC131	-0.525909	0.0534064
TIE1	-0.52466	0.0540794
RGNEF	0.524632	0.0540945
TRAK2	0.52427	0.0542911
FAM80B	-0.524243	0.0543053
RIOK3	-0.524228	0.0543139
MAGEB2	-0.524104	0.0543809
TMEM157	-0.52401	0.0544323
ING1	-0.523913	0.0544848
CCNT2	-0.523769	0.0545634
KIAA0020	0.523531	0.054693
CCDC99	0.523525	0.0546962
SPON2	0.523448	0.0547383
VASH1	0.522931	0.0550209
WRNIP1	-0.52292	0.0550269
CRY1	-0.521903	0.0555867
TATDN2	0.521861	0.0556096
TPM2	-0.521766	0.0556625
C9orf32	-0.521649	0.055727
ACOX3	0.521622	0.0557419
LOC91431	0.52066	0.0562757
SMAD5	0.520653	0.05628
SFTPH	0.520474	0.0563795
hCG_1815491	-0.520445	0.0563958
CTNNBL1	0.520392	0.0564255
LOC283378	0.520247	0.0565063
RINT1	-0.519625	0.0568545
SAMHD1	0.519579	0.0568802
CYP1A2	0.519312	0.0570306
VIT	0.519114	0.0571418
ALDH7A1	-0.5188	0.0573186
CDC42BPB	0.518784	0.0573277
VTI1A	0.518234	0.0576392
KIAA1009	0.517748	0.057915
LOC648556	0.517395	0.0581156
ASF1A	-0.517283	0.0581798
DPY19L3	-0.517197	0.058229
ACYP1	-0.517124	0.0582706
C9orf150	0.517114	0.0582765
POLI	-0.517038	0.0583195
TSKS	0.517013	0.0583337
TBC1D5	0.516767	0.0584745
CEP27	-0.516679	0.0585251
MIPEP	-0.516455	0.0586535
KIF1A	0.516171	0.0588165
PPP1R9A	0.516106	0.058854
WDR72	0.516041	0.0588917
PDZD2	-0.515997	0.0589167
C1GALT1	0.515861	0.0589952
FAM55A	0.515853	0.0589997
C14orf121	0.515745	0.0590623
WDR85	-0.515285	0.0593279
ABHD10	0.515144	0.0594093
C20orf3	-0.514953	0.0595199
STAT5B	-0.514917	0.0595408
C1orf160	0.514737	0.0596452
SFRS3	0.514668	0.0596853
MGC16385	0.514623	0.0597117
HEXIM2	0.514599	0.0597258
SBNO1	0.514585	0.059734
ASB3	-0.514569	0.0597429
ALKBH8	0.514108	0.0600114
CES2	0.513753	0.060219
LOC150166	0.513685	0.0602588
C12orf4	0.513675	0.0602647
C21orf49	0.513476	0.0603812
GEMIN6	-0.513009	0.0606555
LOC642732	-0.512818	0.0607673
ATXN1L	0.512663	0.0608586
OSGIN2	-0.512114	0.0611831
TLOC1	0.511663	0.0614502
CNR2	0.511632	0.0614688
ARF4	-0.511549	0.0615178
COX4I2	0.511516	0.0615375
ZADH1	-0.511292	0.0616705
FAM122B	0.511291	0.0616714
CEP76	-0.510904	0.0619016
CLEC4M	0.51065	0.0620537
ASB14	0.510288	0.0622702
C14orf138	-0.510221	0.0623102
PAK2	0.509895	0.0625057
PRKD1	-0.509805	0.0625598
TAF1A	-0.509664	0.0626447
ZNF654	-0.509635	0.0626625
WDR20	-0.50951	0.0627374
CMIP	0.509234	0.0629039
KLHL7	-0.509032	0.0630259
UBA3	-0.508941	0.0630809
LOC554203	0.508788	0.0631735
GSR	-0.508524	0.0633336
APEX1	-0.508093	0.0635949
ODF2L	-0.50788	0.0637245
DPY30	-0.507843	0.0637472
TMCC2	0.507668	0.0638538
SNAG1	-0.507605	0.0638925
ELP4	-0.50758	0.0639076
PHF21B	-0.507463	0.0639792
DEPDC1B	0.507356	0.0640445
hCG_38480	0.50734	0.0640543
LIPA	-0.507175	0.0641549
LOC729556	0.506953	0.064291
RBM41	0.506746	0.064418
PDYN	0.506659	0.0644718
PRRX1	-0.506642	0.0644822
STEAP1	-0.5066	0.0645081
ZCCHC17	0.506551	0.0645377
MICALL2	0.506465	0.0645909
FLJ21062	-0.506446	0.0646027
FLOT1	0.506437	0.0646079
SAMD4B	0.506165	0.0647753
TMEM2	-0.506107	0.0648113
ABCC4	-0.506052	0.0648453
DBT	-0.505912	0.0649317
SEC61G	-0.505737	0.0650394
GZF1	0.50558	0.0651366
SLC7A11	-0.505568	0.0651439
PSMD10	-0.505511	0.0651792
CNOT10	-0.505451	0.0652168
ADAM12	0.505433	0.0652275
HMGN1	-0.505351	0.0652786
EVI2A	-0.505341	0.0652847
LOC150384	0.505295	0.0653134
NEU3	0.505276	0.0653248
LARP1	0.504914	0.0655498
P2RY14	-0.504622	0.0657315
LOC283547	-0.504612	0.0657374
JAK1	-0.504562	0.0657688
HSD17B8	-0.504443	0.0658429
D21S2088E	0.504365	0.0658918
C7orf29	0.50423	0.0659759
CROT	0.50423	0.065976
WDR21B	-0.504156	0.066022
AP3M1	-0.504146	0.0660285
FUT10	0.504067	0.0660778
HNRPH2	-0.504044	0.0660921
ALPK1	0.503919	0.0661705
NEB	-0.503728	0.0662896
USF2	0.503665	0.066329
PSD2	-0.503477	0.0664471
SRC	0.503426	0.0664792
C1orf204	-0.502951	0.0667781
CXCL11	-0.502864	0.066833
SF3B14	-0.502756	0.0669005
ANKDD1A	0.502719	0.0669244
FLJ40235	0.502393	0.06713
NCR2	0.501833	0.067485
TFAP2B	0.501803	0.0675039
HSPA14	-0.501627	0.0676153
PPP1R15B	-0.501157	0.0679145
SIKE	0.500907	0.0680743
RASSF1	-0.5007	0.0682067
NOXA1	0.500653	0.0682365
SGCD	0.50059	0.0682769
PKN2	-0.500432	0.0683779
SCOC	-0.500422	0.0683843
COX11	-0.500211	0.0685198
SLITRK6	0.500025	0.0686391
LOC153364	-0.499952	0.0686856
BTBD1	-0.499826	0.0687672
CAT	-0.499818	0.0687718
TTL	0.499577	0.0689269
FAM8A1	-0.49954	0.068951
GALE	-0.499292	0.0691108
CBFA2T2	-0.499223	0.0691556
YEATS2	-0.499139	0.0692096
NDUFV3	0.498895	0.0693673
SEMA3F	0.498828	0.0694111
PRPF39	-0.498825	0.0694125
PDLIM5	-0.498704	0.069491
DDEFL1	-0.498328	0.0697353
CMBL	0.498285	0.0697632
CTNND1	-0.49822	0.069805
TSC22D3	-0.498205	0.0698152
TTC14	-0.498073	0.0699009
NMD3	-0.497747	0.070113
GTSE1	0.497597	0.0702109
CC2D1B	0.497532	0.0702533
TMEM19	-0.497499	0.0702752
GK	-0.497471	0.0702933
ITGA6	-0.497456	0.0703032
RRP1B	0.497434	0.0703179
TFE3	0.497315	0.0703955
LOC286260	0.497256	0.0704341
HSF2	-0.497066	0.0705584
ZIC4	0.497015	0.0705916
RRN3	-0.497013	0.0705932
RCHY1	-0.496828	0.0707146
ALS2	0.496721	0.0707845
ATN1	0.496708	0.0707934
ZBTB9	0.496425	0.0709789
CASC4	-0.496315	0.0710517
FAM134C	0.496151	0.0711594
PUS1	0.496024	0.0712434
SF3A2	0.495943	0.0712969
AKAP8L	0.495699	0.0714578
UBE2D4	0.495669	0.0714778
TMEM106B	-0.495666	0.0714795
TM9SF4	-0.495616	0.0715123
CNTNAP5	0.495538	0.0715641
MYOT	0.49545	0.0716223
U1SNRNPBP	0.495295	0.071725
LOC644353	-0.494938	0.0719622
MBIP	-0.494842	0.0720258
C1orf58	-0.494833	0.072032
BCAP31	-0.494808	0.0720485
SERPINI2	-0.494632	0.0721653
VAT1	0.494487	0.0722619
AARS2	0.494454	0.0722839
CENPB	0.494306	0.0723825
SCRN3	-0.494242	0.0724253
CCDC72	-0.494124	0.0725039
MAP3K7	-0.493663	0.0728125
POLG2	-0.493503	0.0729195
NRXN3	-0.493041	0.0732297
PDXDC1	0.492862	0.0733503
MYO1A	0.492799	0.073393
IGK@	0.492466	0.0736173
SLC7A14	0.492407	0.0736572
LOC347475	0.492082	0.073877
ITGA2B	-0.492052	0.0738971
FDPSL2A	-0.491944	0.0739706
MRPL43	-0.491568	0.0742257
NKAPL	0.491434	0.0743166
C9orf71	0.491405	0.0743362
C8orf58	0.491389	0.0743467
CCDC137	0.491352	0.074372
EDC3	0.491295	0.0744108
KIAA1530	0.491025	0.0745948
TXNRD2	-0.490821	0.0747338
SNUPN	-0.490685	0.0748265
FLJ39080	0.49059	0.0748913
CENPC1	-0.490423	0.0750056
ZNF358	0.489962	0.0753215
PAAF1	0.489819	0.0754195
LOC729178	0.489723	0.0754853
CLCN7	0.489308	0.0757709
ZBTB11	-0.489195	0.0758493
ERAL1	0.488991	0.0759895
TACSTD1	-0.488947	0.0760203
RPS6KC1	0.488894	0.0760566
FAM110C	-0.488716	0.07618
SUPT6H	0.488709	0.0761849
TTC7A	-0.488704	0.0761883
MT1P3	0.488493	0.076334
AGPS	-0.48847	0.0763499
FBXL6	0.488317	0.0764564
H6PD	0.488099	0.0766074
KCTD20	0.488081	0.0766197
CDC123	-0.487763	0.0768411
C1orf145	0.487586	0.0769641
PON1	-0.487405	0.0770902
FH	-0.487349	0.0771292
FRS2	0.487045	0.0773414
C4orf41	-0.486851	0.0774772
TSPAN3	-0.486529	0.0777029
SEC16B	-0.486462	0.07775
SDCCAG10	0.486431	0.077772
ABBA-1	0.486369	0.0778152
HKR1	-0.486201	0.0779336
SUB1	-0.486069	0.0780258
NDN	-0.486012	0.0780658
SHE	-0.485972	0.0780943
CYLD	0.485914	0.0781349
SCRN2	-0.48579	0.0782227
SPTBN1	0.485757	0.0782459
MB	-0.485508	0.0784211
CARM1	0.485498	0.0784285
EHD1	0.485472	0.078447
SESTD1	0.485376	0.078515
THAP11	-0.485338	0.0785411
RANBP17	0.485281	0.0785821
MTM1	-0.485228	0.078619
ATAD3B	0.485203	0.0786369
ARMC5	0.48506	0.0787379
VKORC1	-0.48498	0.078795
EPHB2	-0.484882	0.0788641
SAR1B	-0.484875	0.0788689
HOXB8	0.484684	0.0790043
GOLGA2	0.484681	0.0790069
SLC6A6	0.484678	0.0790088
PPAP2B	-0.484583	0.0790766
C7orf16	0.484525	0.0791173
DHX29	-0.484521	0.0791201
C21orf77	0.484474	0.0791537
FAM70A	-0.48444	0.0791779
SECISBP2	0.484374	0.0792247
LACTB2	-0.483814	0.0796234
PRTFDC1	-0.483753	0.0796671
FAM9A	0.483597	0.0797785
TM4SF18	0.483346	0.0799582
PDE8A	-0.483232	0.0800399
LOC284023	0.482976	0.0802235
EVI5L	0.482803	0.0803477
SOCS1	-0.482522	0.0805497
L1TD1	0.482363	0.0806641
TLE6	0.48221	0.0807743
ZFX	0.482083	0.0808654
PCNX	-0.48207	0.0808747
ANKRD44	0.481537	0.0812605
KIAA0746	0.481517	0.0812746
LOC729070	0.481428	0.0813394
ZNF502	0.481396	0.0813623
MRPL13	-0.481354	0.0813925
C3orf68	-0.481323	0.0814153
ZMYND11	0.481064	0.0816031
TRPV5	0.481013	0.0816399
GLTSCR2	0.480957	0.0816804
TLX3	0.480653	0.081902
C2orf28	-0.48064	0.0819114
RASL11A	0.480537	0.0819865
ZFR	0.480457	0.0820443
RABEP1	0.480446	0.0820525
SUV420H2	0.48041	0.0820785
KIAA1219	0.480317	0.0821469
RBM15	-0.480138	0.0822773
PRNP	-0.479707	0.0825922
KRTAP3-2	-0.479647	0.0826362
LCN12	-0.479576	0.0826886
TNRC15	0.479508	0.0827383
FARS2	-0.479399	0.0828178
TSPAN32	0.479398	0.0828189
SERPINB8	0.479353	0.082852
KIAA0467	0.479337	0.0828638
MFN2	0.47932	0.082876
NUBP2	0.479232	0.0829408
PDCD11	0.479078	0.083054
BCL2L2	0.478924	0.0831669
ZDHHC21	-0.478703	0.0833299
LCN10	0.478594	0.08341
PNPLA6	0.478593	0.0834106
TSNAX	-0.478152	0.0837368
C1QTNF9	-0.478136	0.0837481
EEPD1	0.477552	0.0841807
TAF10	0.477425	0.0842751
FNDC3A	-0.477327	0.0843482
PQLC3	-0.477301	0.0843674
SOX2	-0.477101	0.0845157
NDUFA9	-0.476699	0.0848155
INVS	-0.476553	0.0849244
YWHAQ	-0.476456	0.084997
TP73	0.47644	0.0850091
CREG1	-0.476415	0.0850271
FIBIN	-0.476185	0.0851992
ITGBL1	0.476128	0.0852418
TFPI	-0.476086	0.085274
IGLL3	0.475932	0.0853891
PAIP2	-0.475872	0.0854339
GPATCH4	0.475706	0.0855582
LOC550631	0.475504	0.08571
C20orf20	0.475473	0.0857336
ART1	0.475415	0.0857771
ZNF689	-0.47515	0.0859763
BCKDHB	-0.475126	0.0859944
MAPK11	0.475009	0.0860824
C2orf3	-0.474727	0.0862955
FLJ10815	0.474724	0.0862981
EIF4G1	0.474702	0.0863147
SRP14	-0.474417	0.0865294
PLEKHM1	0.47441	0.0865353
ZNF709	0.474309	0.0866118
NOL10	0.474153	0.0867297
DDX27	0.474131	0.0867467
P2RX4	-0.474115	0.0867585
EIF4ENIF1	0.473873	0.0869423
AMT	-0.47361	0.0871415
TIGD4	-0.473475	0.0872447
R3HCC1	0.473394	0.0873062
SIP1	-0.473034	0.0875802
DDX6	0.472916	0.0876705
ENAH	0.472418	0.088051
LOC151162	0.472284	0.088154
ADAMTS19	-0.472065	0.0883218
HADH	-0.471936	0.0884207
HCRT	0.471925	0.088429
MEX3C	-0.471855	0.0884832
SOCS6	-0.4717	0.0886021
ILF2	-0.471648	0.0886421
DENND1B	0.471628	0.0886577
JARID1A	0.471403	0.0888312
VBP1	-0.471388	0.0888428
CPSF2	-0.471311	0.0889017
LOC283485	0.471273	0.0889308
SCAPER	0.47121	0.0889794
HELZ	0.471121	0.0890486
MYADM	-0.471094	0.0890695
KCNK5	0.471055	0.0890993
TTC13	-0.471034	0.0891158
SLC22A3	0.470877	0.0892367
C1orf133	-0.470761	0.0893264
THRAP3	0.470385	0.0896177
FHDC1	0.470094	0.0898433
LOC283902	0.46984	0.0900409
CLINT1	0.469838	0.0900421
TIMP3	-0.469712	0.0901402
LOC651600	0.469708	0.0901435
FANCB	0.469144	0.0905836
CEP70	0.468759	0.0908845
TMEM14C	-0.468638	0.0909792
THAP7	0.468548	0.0910499
LAMB2	-0.468393	0.0911711
PRR4	0.468392	0.0911718
SELENBP1	-0.468216	0.0913103
CCDC139	0.468168	0.0913476
ANKRD5	0.467788	0.0916469
LOC150381	0.467731	0.0916921
HINT2	-0.467426	0.0919319
PXMP3	-0.467382	0.0919671
LOC646405	0.467368	0.0919777
ASCC3	-0.466955	0.0923048
USP33	0.466948	0.0923103
NDUFA12L	-0.466779	0.092444
LDOC1L	0.466752	0.0924656
P53AIP1	0.466693	0.092512
HHLA3	0.466685	0.0925182
LOC375010	0.466681	0.0925215
RNF5	-0.466621	0.0925687
LPIN1	-0.46645	0.0927045
GRPEL1	-0.466381	0.0927595
RPL27A	0.466365	0.0927724
PPIL6	-0.466167	0.0929293
BEST1	0.465975	0.0930826
DHRS7	-0.465853	0.0931794
ENPP3	0.465657	0.0933361
EZR	-0.465519	0.093446
LOC91316	0.46542	0.0935252
LRRC34	-0.465327	0.0935995
HIPK4	0.465275	0.0936408
KIF1C	0.465165	0.0937285
MGC46336	-0.465112	0.0937714
ABLIM2	0.464632	0.0941554
PAXIP1	0.464489	0.0942706
JAKMIP2	0.464368	0.0943678
RALGPS2	0.464294	0.0944268
ABHD11	0.464238	0.094472
C9orf96	0.464024	0.0946443
IFNAR2	0.463897	0.0947467
NAALAD2	-0.46378	0.0948413
CIC	0.46374	0.0948737
C1orf9	-0.463398	0.0951495
VAV2	0.463373	0.0951694
ANKRD6	-0.463339	0.0951968
FLJ33046	0.463278	0.0952468
ELL3	-0.463202	0.0953081
SIAH1	-0.462946	0.0955151
SPATA2L	0.46293	0.095528
ASPHD1	0.462852	0.0955919
ALG13	-0.462798	0.0956355
TNXB	0.462781	0.0956494
UBE2A	-0.4627	0.0957148
YPEL4	0.462595	0.0957999
ATP8B1	0.462552	0.0958346
CA3	-0.462475	0.0958978
ANAPC2	0.462474	0.0958985
DNER	-0.462467	0.0959037
GNAO1	0.462289	0.0960491
PRMT3	-0.462271	0.0960638
PDX1	-0.462032	0.0962579
ZNF614	0.462028	0.0962615
THAP8	0.461904	0.0963625
RSU1	-0.461863	0.0963962
GMFB	0.461783	0.0964608
FAM33A	0.461772	0.09647
SFRS15	0.461756	0.0964835
KIAA1109	0.46172	0.0965127
SRP9	-0.461639	0.0965783
WWC2	0.461556	0.0966466
TMEM159	0.461338	0.096825
PSMD5	-0.461302	0.0968544
TMEM107	-0.461198	0.096939
CADM4	-0.461086	0.0970312
NFKBIZ	0.460862	0.0972144
COQ9	-0.460633	0.097403
FAM18B	-0.460631	0.0974043
WDR91	-0.460548	0.0974726
ATF6	-0.460528	0.0974891
DKFZp686E2433	0.460393	0.0975998
C6orf162	-0.46032	0.09766
MGC2752	0.460227	0.0977363
CENTG3	0.460215	0.0977462
ZNRD1	-0.460104	0.0978381
SSR1	-0.460045	0.0978862
SMCR8	0.460021	0.0979063
FAM110A	0.459861	0.0980384
PCCB	-0.45976	0.0981216
DAD1	-0.459644	0.0982177
C8orf76	-0.459634	0.0982258
USP37	-0.459603	0.0982518
MTIF2	0.459574	0.0982754
C22orf13	0.459507	0.0983304
C6orf163	0.459507	0.0983306
STX10	0.459468	0.0983634
ATP2C2	-0.459467	0.098364
PRKCSH	0.459349	0.0984614
SART1	0.45928	0.098519
MBD3	0.459156	0.0986212
ZBED3	0.458976	0.0987704
ALS2CR10	0.458928	0.0988102
ARRDC3	-0.458899	0.098834
CRAMP1L	0.45888	0.0988501
MAML1	0.458825	0.098896
CASC3	0.45881	0.0989086
SDHD	-0.458795	0.0989205
WWP2	0.458781	0.0989326
C4orf31	-0.458746	0.0989613
LOC550643	-0.458593	0.0990889
UBN1	0.458526	0.0991444
SRPX	-0.458307	0.0993267
CNOT8	-0.458267	0.0993596
KLHL2	0.458016	0.0995694
ZNF41	-0.458007	0.099577
AGRN	-0.457874	0.0996876
ZNF579	0.457832	0.0997226
LRRC18	0.457712	0.0998232
G3BP1	0.457414	0.100072
RBM38	0.45741	0.100075
ZNF276	-0.457382	0.100099
GPR125	-0.457232	0.100225
GTF2A2	-0.457174	0.100273
SLC16A7	0.457164	0.100281
EPB41L1	0.457155	0.100289
SMPD1	-0.457108	0.100329
ABCC6	0.457087	0.100346
UFD1L	-0.456998	0.100421
YIPF4	-0.456791	0.100595
UBB	-0.456779	0.100604
LRIG3	-0.456622	0.100737
USP25	-0.456475	0.10086
ARRDC2	0.456272	0.101031
NUFIP1	0.456187	0.101103
PANX1	-0.45616	0.101125
ZFP91	0.455641	0.101564
ENPP4	-0.455534	0.101654
INPP5B	0.455394	0.101773
FLJ37228	0.455312	0.101842
LIX1L	-0.455235	0.101907
ZRSR2	0.455231	0.101911
MTMR6	-0.455229	0.101913
KHSRP	0.455219	0.101921
SLC16A2	-0.454816	0.102263
SGPP1	-0.454755	0.102315
LOC441383	0.454666	0.102391
TMEM77	-0.454485	0.102544
LMBR1L	0.454248	0.102747
AGBL3	-0.454211	0.102778
IFNE1	0.454181	0.102804
DCHS1	0.454144	0.102835
GPS2	0.454009	0.10295
DHX37	0.453975	0.102979
RECK	-0.453957	0.102994
ITGB3	0.453831	0.103102
HIRIP3	0.453671	0.103239
GALK2	-0.453608	0.103293
GJD3	0.453582	0.103315
SLC25A23	0.453556	0.103338
ATAD5	0.453458	0.103421
UBE2V2	-0.453396	0.103475
ETV3	0.453305	0.103552
GORASP2	-0.453265	0.103587
DUSP15	0.45323	0.103617
HINT3	-0.453217	0.103628
MTSS1	0.453186	0.103655
BPNT1	-0.453021	0.103796
NPHP3	-0.452909	0.103892
HEYL	0.452747	0.104031
GMEB2	0.452735	0.104042
CRYBB2P1	0.452715	0.104059
LOC339977	0.452419	0.104314
LOC572558	0.45236	0.104365
LOC339803	0.452215	0.10449
CYP2U1	-0.451912	0.104751
RAB13	0.451815	0.104835
TXNDC14	-0.451715	0.104922
MMEL1	0.451617	0.105007
ESF1	0.451529	0.105082
SOX12	0.451508	0.1051
ZFP37	-0.45136	0.105228
PRKDC	-0.450913	0.105616
ELOVL2	-0.450867	0.105657
SAPS2	0.450813	0.105703
OXSR1	-0.450718	0.105786
OR1D2	-0.450523	0.105956
CDCA7	-0.450436	0.106032
ITGB8	0.450334	0.106121
RIC8B	-0.450273	0.106174
KIDINS220	-0.450183	0.106252
PROM2	0.45016	0.106272
ARL13B	-0.450134	0.106295
DDOST	-0.450117	0.10631
LOC348262	0.450114	0.106312
PCDH12	0.450105	0.10632
DNAI2	-0.450065	0.106355
LOC127406	0.45006	0.106359
TIMM44	0.450046	0.106372
MGC5370	0.450017	0.106397
ITIH5	-0.449842	0.10655
TAF4B	0.449777	0.106606
FASTK	0.449773	0.106611
C20orf43	-0.449734	0.106645
ETFA	-0.449547	0.106808
KIAA2026	0.449462	0.106883
IDI1	-0.44946	0.106884
DMRT2	-0.449316	0.10701
ANKRD32	-0.448992	0.107295
CCRL1	0.448965	0.107319
STAM	-0.448878	0.107395
GLMN	-0.448811	0.107453
BDNFOS	-0.448761	0.107498
SPG21	0.448531	0.1077
SPN	0.448494	0.107732
SLC26A1	0.448423	0.107795
ZMYND8	0.448405	0.107811
WTAP	-0.448239	0.107957
COG5	-0.448177	0.108012
MTR	-0.448098	0.108081
YIF1A	-0.448096	0.108083
C21orf59	-0.448044	0.108129
LOC727762	-0.447914	0.108244
PACS2	0.447873	0.108281
ARL8A	0.447726	0.10841
ZNF578	0.447716	0.108419
MCM3APAS	0.447621	0.108503
HCFC1R1	0.447599	0.108522
HDAC8	-0.447572	0.108546
LOC92249	-0.447545	0.10857
LOC439938	0.447523	0.10859
ZNF285A	0.447359	0.108736
IPO4	-0.447352	0.108741
LOC146346	0.447314	0.108775
VTA1	-0.447169	0.108904
ZNF187	-0.447001	0.109053
RPL38	0.446818	0.109216
NOL14	0.446702	0.109319
GRAMD1C	-0.446609	0.109401
FLJ12151	0.446581	0.109426
LOC440552	0.446573	0.109434
KCNH6	0.446561	0.109444
FAM45B	0.446346	0.109636
AK3	-0.446291	0.109685
AKAP10	-0.446237	0.109733
CMPK	0.446024	0.109923
SLCO4C1	0.445821	0.110105
C15orf41	-0.445803	0.110121
C1orf50	0.445767	0.110153
MCPH1	0.445689	0.110223
FLJ27365	-0.445628	0.110277
VPS37A	-0.445623	0.110282
BCL6B	0.445578	0.110322
CORO7	0.44556	0.110338
RDH14	-0.445542	0.110354
C9orf148	-0.445362	0.110515
PRODH	0.445341	0.110534
APPL2	-0.445216	0.110646
C3orf38	-0.445207	0.110655
SPATA22	-0.445066	0.11078
MRPS28	-0.445037	0.110807
DAP3	-0.444952	0.110883
TMEM63B	0.444932	0.110901
SCPEP1	-0.44492	0.110912
C20orf74	0.44481	0.111011
ZBTB4	0.444726	0.111086
DHCR7	0.444419	0.111363
PDZK1P1	0.444387	0.111392
SUPT3H	-0.444369	0.111408
KTI12	-0.444358	0.111417
NT5C1B	0.444354	0.111421
LOC730961	0.444318	0.111454
LOC653319	-0.444161	0.111595
ANGPTL4	-0.444151	0.111604
PEG10	-0.444082	0.111667
LOC338579	-0.443878	0.111851
MGC13053	0.443878	0.111851
IMMP1L	-0.443769	0.111949
XYLT2	0.443764	0.111954
CSTF2T	-0.443651	0.112056
MMAA	0.443602	0.1121
ZNF404	-0.443391	0.112291
ADAMTS6	0.443341	0.112337
UROD	0.443173	0.112489
GTPBP4	-0.44308	0.112574
GPATCH3	0.442882	0.112754
RAB14	-0.442629	0.112983
PTPN21	0.442622	0.112989
LOC729822	-0.44262	0.112992
FGF7	0.442615	0.112996
MSH2	-0.442507	0.113094
RAB33A	-0.442463	0.113134
YWHAE	0.442146	0.113423
ERC1	0.442118	0.113449
LOC285401	0.442098	0.113468
RPN1	-0.442016	0.113542
KCNJ9	0.44194	0.113612
COL11A2	0.441867	0.113678
C5orf15	-0.441542	0.113975
NARG1	-0.441542	0.113976
GTF2E2	-0.441488	0.114025
SCHIP1	-0.44129	0.114206
IDH2	-0.44123	0.114261
HISPPD2A	-0.441083	0.114396
C7orf20	-0.440996	0.114476
B4GALT4	0.440961	0.114508
FLJ38359	0.44096	0.114509
PPP1R1A	0.440799	0.114657
PDCD2	-0.44068	0.114766
ZNF473	0.440635	0.114807
ZNF570	-0.44038	0.115043
C1orf19	-0.44034	0.115079
KCTD6	-0.440271	0.115143
THBD	-0.440221	0.115189
METTL6	-0.439914	0.115473
C17orf38	-0.439844	0.115537
TMEM123	-0.439725	0.115646
IL11RA	-0.439695	0.115674
ZNF26	0.439518	0.115838
ZNF117	0.439377	0.115969
ARHGEF16	0.439341	0.116002
ZNF92	-0.43925	0.116086
OGFOD2	0.439089	0.116236
KIAA0586	0.439043	0.116278
HCN3	0.438778	0.116525
XRCC1	-0.438724	0.116575
TBX6	0.438697	0.1166
FAM128B	0.43868	0.116616
VCAM1	-0.43866	0.116634
DHFR	0.438488	0.116795
ZNF701	0.438477	0.116805
TBL2	-0.438345	0.116927
COBL	0.438345	0.116927
UBQLN1	-0.438325	0.116946
C21orf2	0.438298	0.116971
FAM40A	-0.438147	0.117112
2011-09-07	0.438078	0.117176
TMEFF1	-0.438037	0.117215
FAM50B	-0.437834	0.117404
DNAJC21	0.437688	0.117541
SGTA	0.437489	0.117727
OR3A3	0.437459	0.117755
DPM2	0.437442	0.117771
FLJ38717	0.437406	0.117805
SFT2D3	-0.437024	0.118162
LAPTM4A	-0.437009	0.118177
FUT2	0.436962	0.118221
NAV2	0.436904	0.118275
CACNA2D4	0.436733	0.118435
LOC253039	0.436594	0.118566
EIF3EIP	0.436519	0.118637
C7orf11	-0.436516	0.11864
C8orf70	0.436454	0.118698
UPF2	0.436398	0.118751
NIP30	0.436394	0.118754
SLC29A2	0.436205	0.118932
FUBP1	-0.436192	0.118945
SH3GLB1	-0.436171	0.118964
CNOT2	0.436033	0.119095
AMMECR1L	0.436005	0.119121
PRKAB1	-0.435724	0.119386
CGRRF1	-0.435682	0.119426
RHOA	-0.435669	0.119438
EIF3J	-0.435661	0.119446
ACD	-0.435391	0.119701
TBX5	0.435333	0.119756
NRG2	0.435327	0.119761
LOC375196	-0.435312	0.119776
PIK3R4	-0.435258	0.119827
PWP1	-0.435126	0.119952
LOC283693	0.435091	0.119985
RSRC1	0.435042	0.120031
ZNF213	0.434961	0.120108
C18orf22	0.434829	0.120233
MIER2	0.43474	0.120318
PIGW	0.434736	0.120322
MDM1	-0.434725	0.120333
RAD9B	0.434699	0.120357
SAMD4A	0.434542	0.120506
SP2	-0.434535	0.120513
GALNT3	-0.434529	0.120519
SMCHD1	-0.434392	0.120649
MOXD1	-0.434319	0.120718
TM2D3	-0.4343	0.120736
ATP7B	-0.434085	0.120941
JMJD2B	0.434076	0.12095
LOC283904	-0.433918	0.1211
LOC150837	0.433816	0.121198
SPTLC1	-0.433751	0.12126
MRFAP1	-0.433751	0.12126
PPP2R1B	0.433691	0.121317
CRTAP	0.433682	0.121326
UBXD4	0.433615	0.12139
ZNF91	-0.4336	0.121404
GNRHR	0.433318	0.121674
PDE1A	-0.433275	0.121715
RPL8	0.433191	0.121796
FLJ13611	-0.43305	0.12193
LIMS2	0.432974	0.122004
SUPT5H	0.43291	0.122064
PANK3	-0.432909	0.122066
MPHOSPH8	0.432826	0.122145
CYP4F3	-0.432756	0.122213
AGT	-0.432737	0.12223
FLJ20021	-0.432708	0.122259
RAD54B	-0.432646	0.122318
ATP11C	0.432624	0.122339
GLOD4	-0.432513	0.122446
MINPP1	-0.432382	0.122572
PSAT1	-0.432253	0.122696
C14orf167	0.432245	0.122704
CUL4B	-0.432202	0.122745
PDE4DIP	-0.431918	0.123019
DPYSL2	-0.431839	0.123095
BAT2	0.431724	0.123205
TMEM9B	-0.431606	0.12332
CCDC47	-0.43147	0.123451
MGC50559	-0.431415	0.123504
RPP38	0.431331	0.123586
FTSJ2	0.431312	0.123604
PGBD3	-0.431286	0.123629
LYCAT	-0.431248	0.123666
AIG1	-0.431221	0.123692
CYP2C9	0.431097	0.123812
AGPAT2	0.431002	0.123904
MMP14	0.430934	0.12397
ADAT3	0.430203	0.124679
C1orf213	-0.430057	0.124821
FCRL5	0.430005	0.124873
TTC18	-0.429902	0.124973
EFEMP1	-0.42982	0.125053
APOC4	0.429773	0.125099
CDC2L6	0.42976	0.125112
ADD1	0.429684	0.125185
GPR180	-0.429673	0.125196
OLIG2	-0.429616	0.125252
HERPUD1	-0.429467	0.125398
C1orf168	-0.429451	0.125413
VWF	-0.429397	0.125465
WDR40A	0.429345	0.125517
SND1	-0.429307	0.125554
PAG1	-0.428813	0.126037
POU2AF1	0.428779	0.126071
PGRMC1	-0.428757	0.126092
SRrp35	-0.42874	0.126108
CCDC25	0.428568	0.126277
CDADC1	0.428545	0.126299
HECTD3	0.428435	0.126408
C6orf125	-0.428326	0.126515
RSF1	0.428073	0.126764
C12orf41	-0.427934	0.1269
RPE	-0.427908	0.126926
DUSP27	0.427659	0.127172
RGAG4	0.427476	0.127352
DIRC2	-0.427421	0.127406
ZNF639	-0.427323	0.127503
RPS6KA2	0.427192	0.127632
CCDC77	0.427083	0.127741
CDK7	-0.427037	0.127786
TAF6	0.42697	0.127852
STOX2	-0.426963	0.127859
CTA-216E10.6	0.426941	0.12788
C1orf135	0.426924	0.127898
POLR3E	-0.426635	0.128184
SYNJ2BP	0.426549	0.128269
PLK3	-0.426496	0.128321
ARFGEF1	-0.426404	0.128413
RPL41	-0.42625	0.128566
KLF3	-0.426231	0.128584
SLC35A5	-0.42611	0.128705
URM1	0.426074	0.12874
MED6	-0.426049	0.128766
EXOSC2	0.425842	0.128971
SPOCK3	-0.425766	0.129047
PIGX	-0.425705	0.129108
TFR2	0.425698	0.129115
U2AF1	-0.425679	0.129133
WDR48	-0.425679	0.129134
C19orf60	0.425652	0.12916
ANKRD40	0.425625	0.129187
PSRC1	-0.425503	0.12931
IL16	0.4255	0.129312
VGLL4	0.425398	0.129414
FUT7	0.425286	0.129526
TXNDC10	-0.425253	0.129559
FLJ31818	-0.425163	0.129648
TMED5	-0.425122	0.12969
FAM20C	0.424862	0.12995
HTATIP	-0.424807	0.130004
CRBN	-0.424789	0.130023
C20orf77	-0.424768	0.130043
C19orf2	0.424628	0.130184
GIPC1	0.424574	0.130237
C20orf32	0.424537	0.130275
LMBRD1	-0.424532	0.13028
MYST4	0.424528	0.130284
RAB7A	0.424457	0.130356
ATF5	0.424423	0.13039
B3GAT1	0.424324	0.130489
P2RY1	-0.42426	0.130553
IL33	-0.424253	0.13056
PS1TP4	-0.424216	0.130597
C5orf33	-0.424203	0.13061
HUNK	-0.424102	0.130712
RXRG	0.424049	0.130765
P4HA1	-0.423881	0.130934
GDAP2	0.423754	0.131061
KCNK17	0.423682	0.131134
SNX19	-0.42357	0.131247
PSMA3	-0.423508	0.131309
ACTR5	-0.423485	0.131333
DPY19L4	-0.42346	0.131357
DDX55	0.42333	0.131489
MRPL24	-0.423245	0.131574
CYorf15A	-0.423093	0.131728
RIOK1	0.423059	0.131762
FLJ13137	-0.422923	0.131899
UBQLN2	-0.422908	0.131915
LOC202051	0.42281	0.132014
TRIM46	0.422796	0.132028
SLC25A43	-0.422713	0.132112
INTU	-0.422543	0.132284
CA8	-0.422483	0.132344
ADHFE1	-0.422481	0.132346
WDR87	0.422189	0.132643
THOC5	-0.422152	0.13268
FAM84B	-0.42211	0.132723
CCDC148	-0.422063	0.13277
GLT8D2	-0.421982	0.132853
RPA3	-0.421965	0.13287
CCDC55	0.421833	0.133004
DYNC1LI2	0.42179	0.133048
PLOD2	-0.421739	0.133099
CHCHD3	-0.421573	0.133268
DUS3L	-0.421226	0.133622
C14orf82	0.421135	0.133715
APTX	0.421092	0.133758
PIGF	-0.421064	0.133787
FBXW12	0.421058	0.133794
ALDH1A3	-0.420777	0.13408
CKMT2	-0.420768	0.134089
PCBP1	-0.420666	0.134193
LOC221814	0.420559	0.134303
PDCD6IP	-0.420539	0.134324
NAT13	-0.420536	0.134326
FLJ41455	-0.420359	0.134508
NPHP4	-0.420282	0.134587
NR0B1	0.420257	0.134612
DPH5	-0.420256	0.134613
C9orf86	0.420198	0.134673
TOR1AIP1	-0.420087	0.134787
LZTS2	0.420074	0.134799
SGCE	-0.420005	0.134871
ARID1A	0.419703	0.13518
LAMA2	-0.419623	0.135263
ITM2A	-0.419622	0.135264
VPS11	0.419592	0.135295
MN1	-0.41946	0.13543
MED15	0.419351	0.135542
EHMT1	0.41935	0.135543
CYB5A	-0.419333	0.135561
C21orf131	0.419324	0.13557
GRHL1	-0.419231	0.135666
NSD1	0.419182	0.135716
PLEKHG2	-0.419175	0.135724
PMS2L2	0.419033	0.13587
MBD5	-0.418776	0.136135
DKFZP686M0199	-0.418739	0.136174
COMMD10	-0.418734	0.136179
RBM17	0.418568	0.13635
C14orf44	0.418553	0.136366
PPIG	0.418454	0.136468
MTIF3	0.418364	0.136561
GSG2	0.418332	0.136594
TTC12	-0.418315	0.136611
FAM76B	-0.418207	0.136724
DUS1L	0.418186	0.136745
ADAMTS10	0.418044	0.136892
MLLT6	0.417872	0.13707
F7	0.417778	0.137168
FGD1	0.417718	0.13723
ABCB1	-0.417711	0.137237
C19orf26	-0.417696	0.137253
FLG	0.417689	0.137261
UCHL3	-0.417601	0.137352
KIAA0247	-0.417561	0.137393
HDDC3	-0.417552	0.137403
POP5	-0.417551	0.137403
LOC284801	0.417497	0.13746
PVRL1	0.41748	0.137477
CCNL2	0.417464	0.137493
IPPK	-0.417251	0.137715
EFHA1	-0.417234	0.137733
DTNA	0.417223	0.137745
TMEM30A	-0.417152	0.137819
FECH	-0.417116	0.137856
MPHOSPH10	0.4171	0.137873
LOC497257	0.417093	0.137879
ZNF311	0.417071	0.137902
COX6A2	0.416933	0.138047
HAT1	-0.416847	0.138136
DCLRE1B	-0.416829	0.138155
ZFP161	-0.416801	0.138184
OPN5	0.416564	0.138431
ZCCHC6	0.416454	0.138546
HIAT1	-0.416435	0.138565
MRPS18B	-0.416383	0.13862
WWP1	0.416334	0.138671
PPAP2A	-0.416279	0.138729
CLCN4	-0.416113	0.138902
SLC37A4	0.415985	0.139036
BZW2	0.415827	0.139202
NAB1	0.415778	0.139253
hCG_2024094	-0.415748	0.139285
FLJ33065	0.415625	0.139414
TBX1	0.415352	0.139701
LOC158434	0.415317	0.139737
EPC1	0.415303	0.139751
ATP5J	-0.415229	0.13983
LOC220594	-0.41508	0.139986
FLJ10986	-0.415017	0.140052
SEMA6D	0.414893	0.140183
EID1	-0.414872	0.140205
THNSL2	-0.41479	0.140291
C6orf203	0.414789	0.140292
STX2	0.414762	0.140321
LOC124446	0.414761	0.140322
C14orf149	-0.41476	0.140322
GRID1	0.414673	0.140414
LSM8	-0.414608	0.140483
ZAK	-0.414588	0.140505
PLEKHH2	0.414586	0.140506
PIBF1	-0.414505	0.140592
PA2G4	0.414501	0.140595
SH3PXD2B	0.414323	0.140784
WIZ	0.41419	0.140924
DBF4	-0.413902	0.141229
SRI	-0.413897	0.141234
ACVR1C	0.413767	0.141372
SAFB	0.413665	0.14148
ZNF337	0.413656	0.141489
BTC	-0.413644	0.141502
LOC400657	-0.413594	0.141554
UQCRC2	-0.413456	0.141701
HUWE1	0.413408	0.141752
FBL	0.41328	0.141888
GSTA4	-0.413261	0.141907
ADC	-0.41323	0.141941
OSMR	0.413166	0.142008
FAM91A2	-0.413041	0.142141
ZNF131	-0.412912	0.142279
LOC728177	-0.412902	0.142289
ALG1	-0.412899	0.142293
ABCE1	-0.412833	0.142362
ZNF252	-0.412813	0.142384
RRP1	0.412801	0.142397
LOC390411	0.412796	0.142402
USP1	0.412769	0.142431
C14orf178	0.412762	0.142438
CCPG1	-0.412564	0.142649
TCP11L2	0.412495	0.142723
EPHA10	0.412434	0.142788
MPP2	0.412349	0.142878
UBR3	-0.41219	0.143048
COQ10B	-0.412189	0.143049
PBX2	-0.412162	0.143077
CBL	0.412117	0.143126
CLCN5	0.412063	0.143183
MATN3	-0.412017	0.143232
KLHL15	-0.41196	0.143293
C3orf50	0.411939	0.143315
RAB5B	0.411894	0.143363
ZBTB2	-0.411834	0.143428
NECAB2	0.411715	0.143555
ABCC1	0.41143	0.14386
CXorf61	0.411408	0.143884
LOC360030	0.411374	0.14392
FBXO4	-0.4113	0.143999
FLJ20674	-0.411246	0.144057
FPGT	-0.411147	0.144163
LOC440995	0.41086	0.144471
UCHL5IP	0.410737	0.144603
NFU1	-0.41071	0.144632
TSSK4	0.410707	0.144636
COX19	0.41062	0.144729
DDX3X	-0.410582	0.14477
ACADS	0.410546	0.144809
RBMS2	0.410485	0.144874
LOC389203	-0.410451	0.144911
LOC645452	-0.410433	0.14493
GSPT1	-0.410352	0.145018
MRPL50	-0.410319	0.145053
TSEN2	-0.410208	0.145173
LOC285535	-0.4102	0.145181
LOC440944	-0.410177	0.145206
PPWD1	-0.410157	0.145227
WRB	-0.410142	0.145244
WNT2	0.41013	0.145257
CCDC13	0.41005	0.145343
BTN2A1	-0.41003	0.145364
LOC254128	0.41	0.145397
IGSF11	-0.409924	0.145479
CUX1	0.409871	0.145536
KIAA0664	0.409865	0.145542
UBAP2	0.409796	0.145617
ATXN2	0.409782	0.145632
LRIG1	-0.409739	0.145679
HTRA2	-0.409449	0.145992
SIVA1	-0.409444	0.145997
HNRPUL2	0.409195	0.146266
GTF2H4	-0.40916	0.146305
CLK4	-0.409151	0.146314
CCDC5	-0.409006	0.146472
ANKRD13B	0.408961	0.14652
QSOX2	-0.408875	0.146613
CHD9	0.408815	0.146679
PNRC2	-0.408727	0.146775
C1orf61	0.408659	0.146848
SERP1	-0.408638	0.146871
MRS2L	-0.408564	0.146951
SF3B5	-0.40844	0.147086
HS1BP3	0.408436	0.14709
SLC35E2	0.408414	0.147114
INSIG1	-0.408404	0.147125
CSNK2A1	-0.408395	0.147135
MYSM1	-0.408341	0.147193
LOC339524	-0.408291	0.147248
TRIM36	-0.408279	0.14726
DUSP9	0.408217	0.147328
TATDN3	0.408189	0.147358
AKAP9	-0.408087	0.14747
ZNFX1	0.408037	0.147524
GTF3C1	0.407669	0.147925
ACCN2	0.407339	0.148286
POLR2B	-0.407277	0.148353
DDO	-0.406996	0.148661
PEBP1	-0.406936	0.148727
CNBP	-0.406906	0.14876
RWDD3	-0.406887	0.14878
SLC35B1	-0.406815	0.148859
JAG2	0.406788	0.148889
CYP4V2	-0.40676	0.148919
PARVB	0.40653	0.149171
PHKB	-0.406516	0.149187
EFNA1	0.406468	0.149239
TMEM66	-0.406398	0.149317
TP63	0.406397	0.149317
C15orf24	-0.406242	0.149487
SSBP3	0.406175	0.149561
BEX4	-0.406112	0.14963
EIF1	-0.406101	0.149642
GLUD2	-0.40607	0.149677
SPPL2B	0.405861	0.149907
CC2D1A	0.405855	0.149913
NUDCD1	-0.405831	0.14994
LRRC8C	0.405788	0.149987
TULP4	0.405604	0.15019
C7orf58	0.405592	0.150203
BCL2L11	0.405528	0.150273
BRUNOL6	-0.405495	0.15031
EIF5B	0.405449	0.15036
RUNX2	-0.405401	0.150414
PLS3	-0.405399	0.150415
PLD2	0.405375	0.150442
ZDHHC18	0.405255	0.150574
KIAA1833	0.405074	0.150775
CD302	-0.405028	0.150826
PEX3	-0.405021	0.150833
TMEM28	0.404784	0.151095
PRCP	-0.404763	0.151118
SLC9A9	-0.404706	0.151181
BHLHB5	0.404685	0.151205
NDUFA7	-0.404652	0.151241
RAD51C	-0.404583	0.151318
C2orf33	-0.404558	0.151345
ELMOD2	0.40436	0.151564
ATP6AP2	-0.404343	0.151583
LOC283861	-0.404187	0.151756
CHCHD8	-0.40408	0.151876
PAX4	0.404057	0.151901
C5orf42	-0.403906	0.152068
OPHN1	0.403866	0.152113
FAM109B	0.403771	0.152218
NDUFA1	-0.403766	0.152225
SNRPF	-0.403705	0.152292
HEATR1	0.40362	0.152387
GON4L	0.403536	0.15248
RTN4	-0.403353	0.152684
SVIL	-0.403258	0.15279
KIAA0644	-0.403122	0.152942
GMPS	-0.40309	0.152977
PITPNM2	-0.40306	0.153011
CNGB3	0.402978	0.153102
IPO8	0.402886	0.153205
TMED4	-0.402824	0.153274
PAWR	-0.402697	0.153416
GJA3	0.402676	0.15344
RHO	0.402517	0.153618
IL17RA	0.402427	0.153718
PCGF6	-0.402352	0.153802
MCM2	-0.402338	0.153817
PPM1D	-0.402295	0.153866
CCNDBP1	-0.402223	0.153947
SNHG1	-0.402186	0.153988
CIP29	-0.402124	0.154057
C9orf123	-0.402025	0.154168
NUP35	-0.401922	0.154284
C14orf100	-0.401796	0.154425
SLC19A3	0.401796	0.154425
LEAP2	-0.401763	0.154461
ANKRA2	-0.401762	0.154464
HNRPK	-0.401717	0.154514
TBRG1	0.401468	0.154793
C8orf46	-0.401446	0.154818
OAT	-0.401371	0.154902
BBOX1	-0.401363	0.154911
CXorf10	0.401245	0.155044
MCART6	-0.401228	0.155063
ABCB10	-0.401114	0.155192
TMEM50A	-0.401047	0.155267
HEBP1	-0.400987	0.155335
AKR1A1	0.400875	0.155461
EXOC2	-0.400848	0.155492
BIRC3	0.400725	0.155631
VPS26A	0.40057	0.155805
TWISTNB	-0.400533	0.155847
KIAA0232	0.400409	0.155987
BPTF	0.400391	0.156008
ADCY8	-0.400343	0.156062
OSBPL5	0.400236	0.156183
DKFZp779M0652	0.400085	0.156354
SCARF1	0.399844	0.156626
MRPL40	-0.399694	0.156796
PLXND1	0.399678	0.156814
GPD2	-0.399616	0.156885
USP38	-0.399609	0.156893
VAPB	0.399598	0.156906
TMEM59	-0.399526	0.156987
MRPS18C	-0.399512	0.157002
SMAP1	-0.399392	0.157139
MASP2	0.399317	0.157224
IRF2BP2	-0.3992	0.157357
METRN	0.399146	0.157418
ZBTB8OS	0.399101	0.15747
FAM71F1	0.399061	0.157515
C16orf42	0.399051	0.157527
C9orf24	-0.398992	0.157594
TPD52	-0.398976	0.157611
CHRNG	0.398961	0.157629
KIAA1333	-0.398945	0.157647
CALM2	-0.398921	0.157674
FAM53B	0.398856	0.157749
ENPP7	0.398833	0.157775
ARFIP1	-0.398811	0.1578
CIZ1	0.3988	0.157812
C18orf45	0.3988	0.157813
HIST1H1C	-0.398795	0.157818
ALKBH7	-0.39878	0.157835
ZNF140	0.398779	0.157836
MLANA	0.398665	0.157966
PARD3	0.398652	0.157981
KGFLP2	0.398312	0.158369
MTERFD2	0.398153	0.15855
SIRT5	-0.398085	0.158627
CRK	-0.397783	0.158972
CSRP2	-0.397536	0.159255
HS3ST2	0.397488	0.15931
LSM3	-0.397415	0.159394
UNC5B	0.397265	0.159566
C9orf7	0.397161	0.159686
DDX54	0.397139	0.15971
PRKG2	0.396993	0.159878
CHMP1A	0.396891	0.159995
ASB1	0.396848	0.160044
MANBA	-0.396659	0.160262
RYR3	-0.396635	0.160289
PTGS2	-0.39662	0.160307
ZNF641	0.396454	0.160498
HSD17B11	-0.396454	0.160498
CCDC49	-0.396409	0.16055
ZFYVE9	0.396341	0.160628
KIF6	0.396256	0.160726
BTBD3	-0.396224	0.160763
C4orf20	-0.39622	0.160768
SEC23B	-0.396208	0.160781
TXNDC1	-0.396095	0.160912
PICK1	0.396011	0.161008
TSG101	-0.395866	0.161176
ABCF1	-0.395797	0.161256
JAZF1	-0.395761	0.161297
GTF3C6	0.395754	0.161305
SNORD114-3	0.395747	0.161313
ZSCAN20	0.395705	0.161362
CMTM4	0.39561	0.161472
TGM2	-0.395586	0.1615
CSF1	0.39547	0.161633
RBBP5	-0.395278	0.161856
CSE1L	-0.395259	0.161878
CTH	-0.395232	0.161909
CCDC147	0.395093	0.16207
YLPM1	0.395016	0.162159
mago-nashi homolog 2, proliferation-associated (Dr	0.39473	0.162491
NFYB	0.394729	0.162492
GRK4	0.394698	0.162528
KCTD15	-0.394697	0.16253
GTSF1	0.394609	0.162631
MAP3K1	-0.394489	0.162771
NEDD1	0.394307	0.162983
LOC286109	0.394219	0.163085
ARIH2	-0.394049	0.163282
C20orf30	-0.393923	0.163429
AADAT	0.393862	0.1635
ZDHHC17	-0.393792	0.163582
PCYT2	0.393715	0.163672
CNIH	-0.393613	0.163791
MGA	0.393546	0.163869
SEMA4G	0.393513	0.163908
ZFP28	-0.393465	0.163963
LOC285831	0.393347	0.164101
SPIN3	-0.39325	0.164214
FGD2	0.393241	0.164225
SLC16A4	-0.393167	0.164312
PDCD7	0.393062	0.164434
SVIP	0.393022	0.164481
BC038740	0.392878	0.164649
LOC646903	-0.392807	0.164733
RBL2	-0.392784	0.16476
C9orf72	-0.392764	0.164783
PLA2G4C	0.392692	0.164867
TBC1D23	-0.392658	0.164907
CLTC	-0.392585	0.164993
CDC42EP4	-0.392469	0.165129
ZNF280B	0.392464	0.165135
DKFZp434J1015	0.392462	0.165137
LOC401504	-0.392425	0.16518
MLH1	-0.392425	0.165181
TMEM181	-0.392253	0.165382
ARNT	-0.392251	0.165384
ALKBH2	0.392191	0.165455
RET	-0.392164	0.165487
BBS2	-0.392056	0.165613
PYGM	-0.391949	0.16574
BBS12	-0.391903	0.165794
TOR3A	-0.391852	0.165854
MCFD2	-0.391816	0.165896
B4GALT7	0.391702	0.16603
ZNF555	-0.391613	0.166135
TMEM92	0.391609	0.16614
IFT122	0.391608	0.166141
POT1	-0.391571	0.166184
EDAR	0.391402	0.166384
DYRK2	-0.39138	0.166409
EIF4B	0.391363	0.166429
MCTS1	-0.39136	0.166433
KIAA0372	-0.391332	0.166466
RASA2	0.391283	0.166524
LYAR	0.391224	0.166593
PRKY	-0.391213	0.166606
B3GALNT2	-0.391156	0.166674
UTY	-0.391141	0.166692
ITIH2	0.391127	0.166708
VPS53	0.39112	0.166716
LYPLAL1	-0.391093	0.166748
FAM59B	-0.391059	0.166788
MLL5	0.390836	0.167051
TNIP2	0.390798	0.167097
GAS6	0.390761	0.16714
CCNE1	0.390558	0.167381
ERCC1	0.390503	0.167446
CTGLF2	0.390421	0.167543
SAP30	-0.390416	0.167549
TRAM1L1	-0.390397	0.167571
NUDT16	0.390377	0.167595
MOBKL1A	-0.390346	0.167632
PODN	-0.390293	0.167694
LYSMD3	-0.390091	0.167933
APOL6	0.390049	0.167983
RNF166	-0.390019	0.168019
GFM1	-0.389996	0.168046
DAZAP2	-0.389965	0.168083
JUN	-0.389888	0.168175
ARMCX1	-0.389822	0.168253
TUSC4	-0.389797	0.168282
WDR64	0.389794	0.168286
SPCS1	-0.38976	0.168326
C6orf211	-0.389727	0.168365
KIAA1967	-0.389505	0.168629
FAM96A	-0.389488	0.16865
TMEM134	-0.389475	0.168665
ANXA3	-0.389379	0.16878
SLC24A4	-0.389368	0.168792
NAT9	0.389363	0.168798
LOC729580	0.389325	0.168844
PNPLA2	-0.389256	0.168926
LOC340085	0.389214	0.168976
MORN2	-0.389176	0.16902
CEP164	0.389165	0.169034
C14orf109	-0.389131	0.169074
AIP	0.389088	0.169125
LTBP3	-0.389051	0.16917
C10orf141	0.388962	0.169276
CCNL1	-0.388911	0.169337
ZNF541	0.388862	0.169394
WASL	-0.388839	0.169422
TMEM126A	-0.388824	0.169441
C20orf160	0.388692	0.169597
WFDC2	0.388559	0.169757
TRIM56	0.388536	0.169784
CAPN5	-0.388329	0.170032
GPBP1L1	-0.388138	0.170259
KIAA1199	-0.388102	0.170303
LOC144776	0.388072	0.170339
ATP9A	-0.388021	0.1704
FIBP	-0.387902	0.170542
MMRN1	0.387847	0.170609
C20orf54	0.387825	0.170634
C14orf132	0.38782	0.170641
CLEC4D	0.38782	0.170641
BTF3L4	0.387809	0.170653
EPB41L4A	0.387702	0.170782
XRCC6	-0.3877	0.170784
SLC16A1	-0.387532	0.170985
C1D	-0.38747	0.17106
POU6F1	0.387334	0.171224
IFNA5	0.387144	0.171452
NUDT2	-0.387129	0.171471
DSC3	0.387088	0.17152
ZNF256	0.38699	0.171637
PHOSPHO2	-0.386808	0.171856
PHACTR3	0.386728	0.171952
C21orf81	0.386702	0.171984
HSPA1L	-0.386671	0.172021
MIS12	-0.386655	0.172041
FRS3	0.386634	0.172066
NPM3	-0.386613	0.172091
PSMB5	-0.3866	0.172107
ZNF230	0.386465	0.17227
SLC6A1	-0.386449	0.172289
RETSAT	-0.386321	0.172443
LOC349160	0.386275	0.172498
TP53I13	0.386176	0.172618
LOC286382	-0.386112	0.172695
DNAJC13	-0.385705	0.173187
DOCK4	-0.385699	0.173194
MRPL53	-0.385639	0.173267
PEX1	-0.385481	0.173458
KERA	0.385422	0.17353
OR2H1	-0.38539	0.173568
ZNF287	0.385387	0.173572
GALNT5	0.385357	0.173608
DKFZP586H2123	-0.385319	0.173654
SYTL2	0.385221	0.173773
BRP44L	-0.385195	0.173805
KIAA0100	-0.385161	0.173846
DIABLO	0.385108	0.173911
NOL8	0.385054	0.173976
CXCL12	-0.385053	0.173977
PTPRA	0.385047	0.173985
CCDC67	0.384934	0.174122
DCTN1	0.384838	0.174238
DCLK3	-0.384762	0.17433
THUMPD1	-0.384757	0.174336
TUBG2	0.384732	0.174367
PAX6	-0.38468	0.174431
CLU	-0.38465	0.174466
GIN1	-0.38458	0.174552
SMG7	0.384578	0.174554
SH3MD4	0.38451	0.174637
TRIM9	-0.384312	0.174878
COL4A6	-0.38417	0.17505
FLJ40142	-0.383996	0.175263
HDHD2	-0.383946	0.175324
FLJ42351	-0.3838	0.175502
LTBR	0.383769	0.175539
SLC20A2	-0.383724	0.175595
KDELC1	0.383604	0.175741
CYBASC3	0.38358	0.175771
HADHA	0.383568	0.175785
NUBPL	-0.383302	0.17611
MARVELD2	-0.383263	0.176158
SLC30A1	-0.383192	0.176245
MNS1	-0.383188	0.17625
ITGB1	-0.383127	0.176324
STEAP3	0.383127	0.176325
OR51B6	0.383101	0.176357
TTF1	0.383085	0.176375
LSM14B	-0.383084	0.176377
SGSM2	0.383019	0.176457
CPA2	0.382973	0.176513
CACNG7	0.3829	0.176602
FARSB	-0.382813	0.176709
OSBPL7	0.382581	0.176993
TRAPPC4	-0.382568	0.17701
HAB1	0.38255	0.177031
ABHD12	0.382399	0.177217
FAM39B	0.38227	0.177376
UACA	-0.382266	0.177381
PAPOLB	0.382204	0.177457
ABCD3	-0.382165	0.177505
TMED7	-0.382125	0.177553
MEG3	0.38203	0.177671
KCNK6	-0.381992	0.177717
C1orf69	-0.38187	0.177868
RCN2	-0.38181	0.177941
PSMF1	0.381758	0.178005
SEC24B	-0.381649	0.17814
TRPV3	0.381636	0.178156
FRZB	-0.381592	0.17821
ZSCAN18	-0.381575	0.17823
SEC24A	0.381478	0.17835
ACSL3	-0.381441	0.178396
KCNK10	0.381273	0.178603
RNASEL	-0.381214	0.178676
CABIN1	0.381211	0.178679
ORC4L	-0.381199	0.178694
CASC1	-0.381189	0.178707
HERPUD2	-0.381175	0.178725
HSD17B1	0.381065	0.17886
GTF2F2	-0.381062	0.178863
FLJ21408	0.380987	0.178956
INTS5	0.380954	0.178997
ANKRD25	0.380897	0.179068
HGSNAT	-0.38089	0.179076
PSMD11	-0.38087	0.179102
TOP2B	-0.3808	0.179187
FAM129B	0.380721	0.179286
BRD3	0.380607	0.179426
PAPPA2	0.380548	0.179499
FOXRED1	0.380409	0.179671
HCFC2	-0.380254	0.179863
ORAI2	0.380207	0.179922
KCTD4	-0.380184	0.179951
BRP44	-0.380095	0.180061
C1orf156	-0.380078	0.180082
CACNG6	0.380025	0.180148
HDAC7A	0.379965	0.180222
ANKRD9	-0.37988	0.180327
NCOA2	0.379873	0.180337
RGL1	0.379799	0.180429
SF3A3	-0.379668	0.180591
ACTR10	-0.379665	0.180594
FLJ42562	-0.379508	0.18079
SPATA2	0.379441	0.180873
PPIF	-0.3794	0.180925
CYB5R4	-0.379387	0.180941
ZNF468	-0.379154	0.181231
CST4	-0.379101	0.181297
NFIX	0.379027	0.181389
ARMC6	-0.379018	0.1814
ACTR6	-0.37889	0.18156
NFKBIB	0.378833	0.181631
UNC50	-0.378761	0.181721
GLT8D1	-0.378705	0.181791
SAP130	0.378625	0.181891
CUL4A	-0.378581	0.181945
AAK1	0.378517	0.182026
OR7C1	0.378387	0.182188
SP8	-0.378172	0.182457
C2CD3	0.378136	0.182501
PSMC2	-0.378129	0.182511
ZNF583	0.378073	0.182581
ATP2B4	0.377806	0.182916
OGT	-0.377747	0.182989
MINK1	0.377704	0.183044
GABARAPL3	0.377545	0.183243
SLC7A6OS	0.377538	0.183251
UBE2W	0.377335	0.183506
RP11-151A6.2	0.377334	0.183507
FUT11	-0.377313	0.183534
COL25A1	-0.377235	0.183632
EXOC8	-0.377231	0.183636
INADL	-0.377217	0.183655
DYX1C1	-0.37718	0.183701
[truncated: 12,100 more rows]
