# Supplementary material for: Systems analysis of human brain gene expression: mechanisms for HIV-associated neurocognitive impairment and common pathways with Alzheimer’s disease
Source: BMC Med Genomics. 2013 Feb 13;6:4. doi: 10.1186/1755-8794-6-4 (PMC3626801; doi:10.1186/1755-8794-6-4)
Supplement: Additional file 2 — Hub genes and gene ontology enrichment for all modules found among the four clinically/neuropathologically-defined groups. [file 1755-8794-6-4-S2.xls]

## Sheet: GO Enrichment
System	Gene Category	List Hits	List Total	Population Hits	Population Total	EASE score	Bonferroni	Gene identifiers	Gene Symbol
Black module, BG network
System	Gene Category	List Hits	List Total	Population Hits	Population Total	EASE score	Bonferroni	Gene identifiers	Gene Symbol
SwissProt keyword	Cholesterol biosynthesis	3	67	14	5301	0.0126165	1	1595; 1718; 3422	CYP51A1; DHCR24; IDI1
KEGG pathway	Neurodegenerative Disorders - Homo sapiens	5	16	88	1223	0.0185009	1	323; 333; 5599; 6804; 83737	APBB2; APLP1; ITCH; MAPK8; STX1A
SwissProt keyword	Cytoskeleton	6	67	129	5301	0.0215983	1	288; 1495; 5962; 7171; 23136; 57763	ANK3; ANKRA2; CTNNA1; EPB41L3; RDX; TPM4
GO Biological Process	cholesterol biosynthesis	3	87	20	6771	0.0261223	1	1595; 1718; 3422	CYP51A1; DHCR24; IDI1
GO Biological Process	potassium ion transport	5	87	100	6771	0.0378913	1	481; 1258; 3763; 56660; 123041	ATP1B1; CNGB1; KCNJ6; KCNK12; SLC24A4
GO Biological Process	sterol biosynthesis	3	87	25	6771	0.0395991	1	1595; 1718; 3422	CYP51A1; DHCR24; IDI1
PIR keyword	potassium transport	2	22	4	2027	0.0408308	1	481; 3763	ATP1B1; KCNJ6
Interpro	Paraneoplastic encephalomyelitis antigen	2	38	4	3358	0.0433698	1	1993; 1996	ELAVL2; ELAVL4
Black module, FC network
System	Gene Category	List Hits	List Total	Population Hits	Population Total	EASE score	Bonferroni	Gene identifiers	Gene Symbol
GO Biological Process	cellular process	211	296	3741	6771	6.88347e-09	1.56e-05	29; 87; 108; 157; 166; 293; 321; 481; 492; 540; 774; 785; 1008; 1033; 1107; 1121; 1131; 1381; 1394; 1456; 1759; 1944; 2039; 2185; 2259; 2550; 2561; 2675; 2690; 2776; 2778; 2822; 2844; 2898; 2917; 2982; 3084; 3208; 3269; 3354; 3631; 3706; 3736; 3745; 3763; 3785; 3897; 3911; 3984; 4133; 4185; 4306; 4628; 4857; 4862; 4886; 4897; 4900; 5067; 5100; 5126; 5138; 5140; 5141; 5172; 5295; 5325; 5526; 5553;…	ABCC5; ABCG4; ABR; ACTN1; ADAM11; ADCY2; ADRBK2; AES; ALS2; ANKH; APBA2; ARHGEF11; ARHGEF3; ATCAY; ATP1B1; ATP2B3; ATP6V1G1; ATP7B; BAIAP2; C6ORF32; CACNA1B; CACNB4; CACNG2; CACNG3; CBX6; CDC42EP3; CDH10; CDK5R1; CDKN3; CHD3; CHM; CHRD; CHRM3; CIT; CKAP2; CLSTN1; CLSTN2; CNTN3; COL24A1; CPLX1; CRABP1; CRHR1; CSNK1G3; DDEF2; DGKZ; DKFZP761N09121; DKK3; DLGAP2; DNM1; DNM1L; DOK4; DZIP1; EFNA3; EPB4…
GO Biological Process	cell communication	125	296	1828	6771	8.32387e-09	1.88e-05	29; 87; 108; 157; 166; 774; 1008; 1131; 1381; 1394; 1456; 1759; 1944; 2185; 2259; 2550; 2561; 2675; 2776; 2778; 2822; 2844; 2898; 2917; 2982; 3084; 3269; 3354; 3631; 3706; 3736; 3785; 3897; 3911; 3984; 4185; 4306; 4857; 4862; 4886; 4897; 4900; 5067; 5100; 5126; 5138; 5140; 5141; 5295; 5526; 5553; 5567; 5577; 5579; 5582; 5600; 5801; 5921; 6095; 6616; 6712; 6775; 6817; 6853; 7026; 7074; 7087; 7162;…	ABR; ACTN1; ADAM11; ADCY2; ADRBK2; AES; ARHGEF11; ARHGEF3; BAIAP2; C6ORF32; CACNA1B; CDC42EP3; CDH10; CHRD; CHRM3; CIT; CLSTN1; CLSTN2; CNTN3; COL24A1; CPLX1; CRABP1; CRHR1; CSNK1G3; DGKZ; DKK3; DLGAP2; DNM1; DNM1L; DOK4; EFNA3; FGF14; FLJ30934; FMN2; FRAS1; GABBR1; GABRB2; GFRA2; GNAQ; GNAS; GPLD1; GPR21; GPR83; GPR85; GRIK2; GRM7; GUCY1A3; HABP4; HRH1; HTR1E; ICAM5; INPP4A; IPO7; ITPKA; KCNA1; …
GO Biological Process	transport	82	296	1179	6771	7.5242e-06	0.017	293; 321; 481; 492; 540; 774; 785; 1121; 1381; 1759; 2561; 2778; 2898; 3208; 3736; 3745; 3763; 3785; 5172; 6323; 6328; 6540; 6541; 6616; 6712; 6728; 6844; 6853; 7070; 7126; 7419; 7804; 8853; 8925; 9182; 9265; 9550; 9600; 9847; 9852; 9900; 10057; 10059; 10368; 10369; 10479; 10527; 10559; 10560; 10815; 11163; 22895; 23062; 23221; 23224; 23428; 26960; 27012; 29993; 51172; 53822; 55503; 56172; 57183;…	ABCC5; ABCG4; ANKH; APBA2; ATCAY; ATP1B1; ATP2B3; ATP6V1G1; ATP7B; CACNA1B; CACNB4; CACNG2; CACNG3; CHM; CPLX1; CRABP1; DDEF2; DKFZP761N09121; DNM1; DNM1L; EPM2AIP1; FXYD7; GABRB2; GGA2; GNAS; GRIK2; HCN3; HERC1; HPCA; IPO7; KCNA1; KCNB1; KCNG3; KCNJ6; KCNQ2; KCNV1; KIAA0528; LRP8; MRLC2; NAGPA; NBEA; NUDT4; OSBPL10; OSBPL6; OSBPL8; PACSIN1; PAMCI; PITPNM1; PSCD3; RAB15; RAB40C; RHOBTB2; RPH3A; S…
organismal role	CNS-specific functions	22	80	176	1725	1.81399e-05	0.0411	321; 774; 1039; 2917; 3785; 3897; 3984; 4857; 4862; 4886; 4900; 5100; 5138; 5141; 5526; 6638; 7087; 10369; 10409; 10439; 11122; 56776	APBA2; BASP1; CACNA1B; CACNG2; CDR2; FMN2; GRM7; ICAM5; KCNQ2; L1CAM; LIMK1; NOVA1; NPAS2; NPY1R; NRGN; OLFM1; PCDH8; PDE2A; PDE4A; PPP2R5B; PTPRT; SNRPN
GO Molecular Function	ion channel activity	23	291	209	6910	5.82441e-05	0.132	774; 785; 1131; 2561; 2898; 3736; 3745; 3763; 3785; 6323; 6328; 7126; 7419; 10368; 10369; 10479; 27012; 53822; 55503; 57657; 80036; 103910; 170850	CACNA1B; CACNB4; CACNG2; CACNG3; CHRM3; FXYD7; GABRB2; GRIK2; HCN3; KCNA1; KCNB1; KCNG3; KCNJ6; KCNQ2; KCNV1; MRLC2; SCN1A; SCN3A; SLC9A6; TNFAIP1; TRPM3; TRPV6; VDAC3
SwissProt keyword	Ion transport	15	206	109	5301	6.66771e-05	0.151	774; 785; 3736; 3745; 3763; 3785; 6323; 6328; 10368; 10369; 53822; 57468; 57657; 80036; 170850	CACNA1B; CACNB4; CACNG2; CACNG3; FXYD7; HCN3; KCNA1; KCNB1; KCNG3; KCNJ6; KCNQ2; SCN1A; SCN3A; SLC12A5; TRPM3
GO Cellular Component	membrane	141	285	2600	6719	0.000133725	0.303	108; 166; 293; 321; 481; 492; 540; 774; 785; 1008; 1131; 1394; 1759; 1804; 1944; 2039; 2550; 2561; 2675; 2686; 2690; 2776; 2778; 2822; 2823; 2844; 2898; 2917; 3084; 3269; 3354; 3736; 3745; 3763; 3785; 3897; 4185; 4886; 4897; 5067; 5100; 5138; 5140; 5172; 5362; 5579; 5738; 5763; 5801; 6323; 6328; 6540; 6541; 6712; 6844; 7070; 7074; 7087; 7126; 7162; 7419; 7804; 8534; 8646; 8718; 9182; 9228; 9265; …	ABCC5; ABCG4; ADAM11; ADCY2; AES; ANKH; APBA2; ATP1B1; ATP2B3; ATP6V1G1; ATP7B; B4GALT6; BAIAP2; BASP1; BCL11A; BLCAP; C6ORF32; CACNA1B; CACNB4; CACNG2; CACNG3; CDC42EP3; CDH10; CHRD; CHRM3; CHST1; CLSTN1; CLSTN2; CNTN3; CPLX1; CRHR1; DLGAP2; DNM1; DPP6; EFNA3; EPB49; FAIM2; FMN2; FRAS1; FUT9; FXYD7; GABBR1; GABRB2; GFRA2; GGTL3; GHR; GNAQ; GNAS; GPLD1; GPM6A; GPR123; GPR21; GPR83; GPR85; GRIK2; …
SwissProt keyword	Ionic channel	17	206	146	5301	0.000140894	0.319	774; 785; 1131; 2561; 2898; 3736; 3745; 3763; 3785; 6323; 6328; 10368; 10369; 53822; 57657; 80036; 170850	CACNA1B; CACNB4; CACNG2; CACNG3; CHRM3; FXYD7; GABRB2; GRIK2; HCN3; KCNA1; KCNB1; KCNG3; KCNJ6; KCNQ2; SCN1A; SCN3A; TRPM3
GO Molecular Function	cation channel activity	18	291	148	6910	0.000141762	0.321	774; 785; 2898; 3736; 3745; 3763; 3785; 6323; 6328; 7126; 10368; 10369; 27012; 55503; 57657; 80036; 103910; 170850	CACNA1B; CACNB4; CACNG2; CACNG3; GRIK2; HCN3; KCNA1; KCNB1; KCNG3; KCNJ6; KCNQ2; KCNV1; MRLC2; SCN1A; SCN3A; TNFAIP1; TRPM3; TRPV6
GO Molecular Function	alpha-type channel activity	23	291	222	6910	0.000143358	0.325	774; 785; 1131; 2561; 2898; 3736; 3745; 3763; 3785; 6323; 6328; 7126; 7419; 10368; 10369; 10479; 27012; 53822; 55503; 57657; 80036; 103910; 170850	CACNA1B; CACNB4; CACNG2; CACNG3; CHRM3; FXYD7; GABRB2; GRIK2; HCN3; KCNA1; KCNB1; KCNG3; KCNJ6; KCNQ2; KCNV1; MRLC2; SCN1A; SCN3A; SLC9A6; TNFAIP1; TRPM3; TRPV6; VDAC3
GO Biological Process	metal ion transport	22	296	201	6771	0.000161837	0.366	481; 492; 540; 774; 785; 2898; 3736; 3745; 3763; 3785; 6323; 6328; 7126; 10368; 10369; 10479; 27012; 55503; 57468; 57657; 103910; 170850	ATP1B1; ATP2B3; ATP7B; CACNA1B; CACNB4; CACNG2; CACNG3; GRIK2; HCN3; KCNA1; KCNB1; KCNG3; KCNJ6; KCNQ2; KCNV1; MRLC2; SCN1A; SCN3A; SLC12A5; SLC9A6; TNFAIP1; TRPV6
SwissProt keyword	Voltage-gated channel	12	206	81	5301	0.000248381	0.562	774; 785; 3736; 3745; 3763; 3785; 6323; 6328; 10368; 10369; 57657; 170850	CACNA1B; CACNB4; CACNG2; CACNG3; HCN3; KCNA1; KCNB1; KCNG3; KCNJ6; KCNQ2; SCN1A; SCN3A
GO Molecular Function	channel/pore class transporter activity	23	291	231	6910	0.000254541	0.576	774; 785; 1131; 2561; 2898; 3736; 3745; 3763; 3785; 6323; 6328; 7126; 7419; 10368; 10369; 10479; 27012; 53822; 55503; 57657; 80036; 103910; 170850	CACNA1B; CACNB4; CACNG2; CACNG3; CHRM3; FXYD7; GABRB2; GRIK2; HCN3; KCNA1; KCNB1; KCNG3; KCNJ6; KCNQ2; KCNV1; MRLC2; SCN1A; SCN3A; SLC9A6; TNFAIP1; TRPM3; TRPV6; VDAC3
GO Biological Process	signal transduction	88	296	1431	6771	0.000336992	0.763	29; 108; 157; 166; 1131; 1381; 1394; 1456; 2185; 2259; 2550; 2561; 2675; 2776; 2778; 2844; 2898; 2917; 2982; 3084; 3269; 3354; 3631; 3706; 3984; 4185; 4306; 4862; 4886; 4900; 5138; 5140; 5141; 5295; 5526; 5567; 5577; 5579; 5582; 5600; 5801; 5921; 6095; 6775; 7026; 7074; 7248; 7480; 7804; 8428; 8503; 8525; 8554; 8718; 9148; 9182; 9265; 9475; 9826; 10458; 10527; 10602; 10888; 11113; 11122; 11163; 2…	ABR; ADAM11; ADCY2; ADRBK2; AES; ARHGEF11; ARHGEF3; BAIAP2; CDC42EP3; CHRM3; CIT; CRABP1; CRHR1; CSNK1G3; DGKZ; DKK3; DOK4; FGF14; FLJ30934; FMN2; GABBR1; GABRB2; GFRA2; GNAQ; GNAS; GPR21; GPR83; GPR85; GRIK2; GRM7; GUCY1A3; HABP4; HRH1; HTR1E; INPP4A; IPO7; ITPKA; LIMK1; LPHN2; LPHN3; LRP8; MAPK11; MRLC2; NEURL; NPAS2; NPY1R; NR2F2; NR3C2; NRG1; NRGN; NUDT4; PAMCI; PASK; PDE2A; PDE3B; PDE4A; PIA…
GO Biological Process	intracellular signaling cascade	41	296	529	6771	0.000361879	0.819	29; 108; 1394; 2550; 2776; 2778; 2917; 2982; 3354; 3984; 4886; 5295; 5577; 5579; 5582; 5600; 5921; 6775; 7074; 7248; 8503; 8525; 8554; 9148; 9475; 9826; 11113; 11163; 22941; 23221; 23543; 23551; 26230; 50650; 50861; 51655; 55715; 56776; 57799; 254122; 376267	ABR; ADCY2; ARHGEF11; ARHGEF3; CIT; CRHR1; DGKZ; DOK4; FLJ30934; FMN2; GABBR1; GNAQ; GNAS; GRM7; GUCY1A3; HTR1E; LIMK1; MAPK11; NEURL; NPY1R; NUDT4; PIAS1; PIK3R1; PIK3R3; PRKAR2B; PRKCB1; PRKCG; RAB15; RAB40C; RASA1; RASD1; RASD2; RBM9; RHOBTB2; ROCK2; SHANK2; STAT4; STMN3; TIAM1; TIAM2; TSC1
GO Molecular Function	voltage-gated ion channel activity	14	291	104	6910	0.000377208	0.854	774; 785; 3736; 3745; 3763; 3785; 6323; 6328; 7126; 10368; 10369; 27012; 57657; 170850	CACNA1B; CACNB4; CACNG2; CACNG3; HCN3; KCNA1; KCNB1; KCNG3; KCNJ6; KCNQ2; KCNV1; SCN1A; SCN3A; TNFAIP1
GO Cellular Component	integral to plasma membrane	52	285	758	6719	0.000434253	0.983	293; 481; 540; 774; 785; 1131; 1394; 1944; 2550; 2561; 2690; 2822; 2823; 2844; 2898; 2917; 3269; 3354; 3736; 3745; 3763; 3785; 4886; 4897; 5100; 5763; 5801; 6323; 6328; 6540; 6541; 6844; 7070; 7126; 7162; 7419; 8718; 9750; 10057; 10368; 10369; 10559; 10560; 11122; 23017; 23428; 27012; 55503; 56172; 57451; 57613; 170850	ABCC5; ANKH; ATP1B1; ATP7B; C6ORF32; CACNA1B; CACNB4; CACNG2; CACNG3; CHRM3; CRHR1; EFNA3; FAIM2; GABBR1; GABRB2; GHR; GPLD1; GPM6A; GPR21; GRIK2; GRM7; HRH1; HTR1E; KCNA1; KCNB1; KCNG3; KCNJ6; KCNQ2; KCNV1; KIAA1467; NPY1R; NRCAM; ODZ2; PCDH8; PTMS; PTPRR; PTPRT; SCN1A; SCN3A; SLC19A2; SLC25A6; SLC35A1; SLC6A13; SLC7A1; SLC7A8; THY1; TNFAIP1; TNFRSF25; TPBG; TRPV6; VAMP2; VDAC3
GO Biological Process	transmission of nerve impulse	19	296	172	6771	0.000465089	1	774; 1131; 1759; 2550; 2561; 2776; 2898; 2917; 3354; 3736; 3785; 4857; 6616; 6712; 6817; 6853; 9228; 10815; 80333	CACNA1B; CHRM3; CPLX1; DLGAP2; DNM1; GABBR1; GABRB2; GNAQ; GRIK2; GRM7; HTR1E; KCNA1; KCNIP4; KCNQ2; NOVA1; SNAP25; SPTBN2; SULT1A1; SYN1
GO Cellular Component	plasma membrane	69	285	1100	6719	0.000498454	1	166; 293; 481; 492; 540; 774; 785; 1131; 1394; 1759; 1944; 2039; 2550; 2561; 2690; 2776; 2778; 2822; 2823; 2844; 2898; 2917; 3269; 3354; 3736; 3745; 3763; 3785; 4185; 4886; 4897; 5100; 5579; 5763; 5801; 6323; 6328; 6540; 6541; 6844; 7070; 7126; 7162; 7419; 7804; 8718; 9265; 9750; 10057; 10368; 10369; 10409; 10458; 10559; 10560; 10602; 11122; 23017; 23428; 25945; 26960; 27012; 55503; 56172; 56666;…	ABCC5; ADAM11; AES; ANKH; ATP1B1; ATP2B3; ATP7B; BAIAP2; BASP1; C6ORF32; CACNA1B; CACNB4; CACNG2; CACNG3; CDC42EP3; CHRM3; CRHR1; DNM1; EFNA3; EPB49; FAIM2; GABBR1; GABRB2; GHR; GNAQ; GNAS; GPLD1; GPM6A; GPR21; GRIK2; GRM7; HRH1; HTR1E; KCNA1; KCNB1; KCNG3; KCNIP4; KCNJ6; KCNQ2; KCNV1; KIAA1467; LRP8; NBEA; NPY1R; NRCAM; ODZ2; PANX2; PCDH8; PRKCB1; PSCD3; PTMS; PTPRR; PTPRT; PVRL3; SCN1A; SCN3A; …
KEGG pathway	Signal Transduction - Homo sapiens	11	33	119	1223	0.000530274	1	1033; 3631; 3706; 5579; 5582; 5801; 5921; 8446; 8503; 8525; 142679	CDKN3; DGKZ; DUSP11; DUSP19; INPP4A; ITPKA; PIK3R3; PRKCB1; PRKCG; PTPRR; RASA1
KEGG pathway	Phosphatidylinositol signaling system - Homo sapiens	10	33	100	1223	0.000654229	1	1033; 3631; 3706; 5579; 5582; 5801; 8446; 8503; 8525; 142679	CDKN3; DGKZ; DUSP11; DUSP19; INPP4A; ITPKA; PIK3R3; PRKCB1; PRKCG; PTPRR
GO Biological Process	synaptic transmission	18	296	167	6771	0.000913031	1	774; 1131; 1759; 2550; 2561; 2898; 2917; 3354; 3736; 3785; 4857; 6616; 6712; 6817; 6853; 9228; 10815; 80333	CACNA1B; CHRM3; CPLX1; DLGAP2; DNM1; GABBR1; GABRB2; GRIK2; GRM7; HTR1E; KCNA1; KCNIP4; KCNQ2; NOVA1; SNAP25; SPTBN2; SULT1A1; SYN1
SwissProt keyword	Alternative splicing	72	206	1322	5301	0.000987817	1	29; 166; 481; 492; 540; 774; 785; 1394; 1456; 1804; 1993; 2039; 2185; 2550; 2561; 2675; 2686; 2778; 3084; 3785; 3897; 3984; 4133; 4185; 4221; 4306; 4857; 4897; 5138; 5141; 5526; 5579; 5600; 5646; 5801; 5921; 6095; 6323; 6328; 6712; 6853; 7139; 7267; 7419; 8428; 8503; 8525; 8646; 8718; 9228; 9265; 9958; 10144; 10439; 10501; 11122; 11278; 22941; 23224; 23345; 23543; 23544; 26960; 50944; 55964; 5666…	ABR; ADAM11; AES; ALS2; ATP1B1; ATP2B3; ATP7B; CACNA1B; CACNB4; CHRD; CPNE4; CRHR1; CSNK1G3; DGKZ; DLGAP2; DPP6; DUSP19; ELAVL2; EPB49; FAM13A1; GABBR1; GABRB2; GFRA2; GGTL3; GNAS; KCNG3; KCNQ2; KLF12; L1CAM; LIMK1; MAP2; MAPK11; MEN1; NBEA; NOVA1; NR3C2; NRCAM; NRG1; OLFM1; PANX2; PDE2A; PDE4A; PIK3R3; PPP2R5B; PRKCB1; PRSS3; PSCD3; PTK2B; PTPRR; PTPRT; RASA1; RBM9; RORA; SCN1A; SCN3A; SEMA6B; S…
Blue module, BG network
System	Gene Category	List Hits	List Total	Population Hits	Population Total	EASE score	Bonferroni	Gene identifiers	Gene Symbol
SwissProt keyword	Mitochondrion	210	1963	337	5301	5.86945e-22	4.69e-18	36; 38; 50; 211; 291; 292; 293; 384; 498; 506; 509; 513; 515; 516; 518; 522; 539; 549; 594; 598; 708; 1160; 1327; 1329; 1337; 1339; 1345; 1347; 1349; 1350; 1353; 1431; 1537; 1591; 1594; 1629; 1678; 1716; 1737; 1738; 1892; 2021; 2108; 2109; 2110; 2230; 2235; 2271; 2639; 2744; 2747; 2806; 2820; 2879; 3052; 3418; 3419; 3420; 3421; 4191; 4200; 4285; 4694; 4695; 4696; 4697; 4698; 4700; 4701; 4702; 470…	ABCB10; ACAD8; ACADSB; ACAT1; ACO2; AFG3L2; AKAP1; ALAS1; ALDH5A1; AMACR; ARG2; ATP5A1; ATP5B; ATP5C1; ATP5D; ATP5F1; ATP5G1; ATP5G3; ATP5H; ATP5J; ATP5J2; ATP5L; ATP5O; ATP5S; ATPIF1; AUH; BCKDHB; BCKDK; BCL2L1; BCL2L13; C14ORF2; C1QBP; CKMT2; CLPP; COQ3; COX11; COX4I1; COX4I2; COX5A; COX5B; COX6A1; COX6A2; COX6C; COX7A2; COX7A2L; COX7B; COX7C; CS; CYC1; CYCS; CYP24A1; CYP27B1; DAP3; DBT; DGUOK;…
GO Cellular Component	mitochondrion	287	2494	507	6719	3.34981e-20	2.68e-16	36; 38; 50; 132; 211; 291; 292; 293; 327; 361; 384; 498; 506; 509; 513; 515; 516; 518; 522; 529; 539; 549; 594; 598; 637; 708; 1160; 1327; 1329; 1337; 1339; 1345; 1347; 1349; 1350; 1353; 1431; 1536; 1537; 1591; 1594; 1629; 1633; 1678; 1716; 1737; 1738; 1770; 1819; 1892; 2021; 2108; 2109; 2110; 2194; 2230; 2235; 2237; 2271; 2631; 2639; 2643; 2744; 2747; 2752; 2806; 2820; 2879; 3052; 3268; 3418; 34…	ABCB10; ABCE1; ABCF2; ACAD8; ACADSB; ACAT1; ACO2; ADK; AFG3L2; AKAP1; AKR1A1; ALAS1; ALDH5A1; AMACR; APEH; AQP4; AQR; ARG2; ATP5A1; ATP5B; ATP5C1; ATP5D; ATP5F1; ATP5G1; ATP5G3; ATP5H; ATP5J; ATP5J2; ATP5L; ATP5O; ATP5S; ATP6V1E1; ATP6V1E2; ATP6V1F; ATPAF1; ATPIF1; AUH; BCKDHB; BCKDK; BCL2L1; BCL2L13; BID; BZRAP1; C14ORF112; C14ORF2; C1ORF25; C1QBP; CDS2; CIAO1; CKMT2; CLPP; COQ3; COX11; COX4I1; …
GO Molecular Function	hydrogen ion transporter activity	75	2569	93	6910	4.7078e-17	3.76e-13	498; 506; 509; 513; 515; 516; 518; 522; 523; 526; 527; 528; 529; 533; 534; 535; 539; 1327; 1329; 1337; 1339; 1345; 1347; 1349; 1350; 1353; 4694; 4695; 4696; 4697; 4698; 4700; 4701; 4702; 4704; 4706; 4707; 4708; 4709; 4711; 4712; 4713; 4715; 4716; 4717; 4718; 4719; 4720; 4722; 4723; 4724; 4725; 4726; 4728; 4729; 6548; 7381; 7384; 7385; 7386; 9114; 9167; 9296; 9377; 9550; 9551; 10476; 10479; 10632;…	ATP5A1; ATP5B; ATP5C1; ATP5D; ATP5F1; ATP5G1; ATP5G3; ATP5H; ATP5J; ATP5J2; ATP5L; ATP5O; ATP5S; ATP6V0A1; ATP6V0B; ATP6V0C; ATP6V0D1; ATP6V1A; ATP6V1B2; ATP6V1C1; ATP6V1D; ATP6V1E1; ATP6V1E2; ATP6V1F; ATP6V1G1; ATP6V1G2; COX11; COX4I1; COX4I2; COX5A; COX5B; COX6A1; COX6A2; COX6C; COX7A2; COX7A2L; COX7B; COX7C; NDUFA1; NDUFA11; NDUFA2; NDUFA3; NDUFA4; NDUFA5; NDUFA6; NDUFA7; NDUFA8; NDUFA9; NDUFA…
GO Molecular Function	monovalent inorganic cation transporter activity	79	2569	101	6910	1.5674e-16	1.25e-12	476; 478; 498; 506; 509; 513; 515; 516; 518; 522; 523; 526; 527; 528; 529; 533; 534; 535; 539; 1327; 1329; 1337; 1339; 1345; 1347; 1349; 1350; 1353; 3736; 4694; 4695; 4696; 4697; 4698; 4700; 4701; 4702; 4704; 4706; 4707; 4708; 4709; 4711; 4712; 4713; 4715; 4716; 4717; 4718; 4719; 4720; 4722; 4723; 4724; 4725; 4726; 4728; 4729; 6546; 6548; 7381; 7384; 7385; 7386; 9114; 9167; 9296; 9377; 9550; 9551…	ATP1A1; ATP1A3; ATP5A1; ATP5B; ATP5C1; ATP5D; ATP5F1; ATP5G1; ATP5G3; ATP5H; ATP5J; ATP5J2; ATP5L; ATP5O; ATP5S; ATP6V0A1; ATP6V0B; ATP6V0C; ATP6V0D1; ATP6V1A; ATP6V1B2; ATP6V1C1; ATP6V1D; ATP6V1E1; ATP6V1E2; ATP6V1F; ATP6V1G1; ATP6V1G2; COX11; COX4I1; COX4I2; COX5A; COX5B; COX6A1; COX6A2; COX6C; COX7A2; COX7A2L; COX7B; COX7C; KCNA1; NDUFA1; NDUFA11; NDUFA2; NDUFA3; NDUFA4; NDUFA5; NDUFA6; NDUFA7…
SwissProt keyword	Transit peptide	144	1963	226	5301	2.58998e-16	2.07e-12	36; 38; 50; 211; 384; 498; 506; 509; 513; 515; 516; 518; 522; 539; 549; 594; 708; 1160; 1327; 1329; 1337; 1339; 1347; 1349; 1350; 1353; 1431; 1537; 1591; 1594; 1629; 1716; 1737; 1738; 1892; 2021; 2108; 2110; 2230; 2235; 2271; 2639; 2744; 2747; 2806; 2820; 2879; 3418; 3419; 3420; 3421; 4191; 4200; 4285; 4704; 4706; 4708; 4711; 4717; 4719; 4720; 4722; 4723; 4724; 4726; 4728; 4729; 4942; 4967; 4976;…	ABCB10; ACAD8; ACADSB; ACAT1; ACO2; AGPS; AKAP1; ALAS1; ALDH5A1; ARG2; ATP5A1; ATP5B; ATP5C1; ATP5D; ATP5F1; ATP5G1; ATP5G3; ATP5J; ATP5O; ATP5S; ATPIF1; AUH; BCKDHB; BCKDK; C1QBP; CKMT2; CLPP; COQ3; COX11; COX4I1; COX4I2; COX5A; COX5B; COX6A1; COX6A2; COX7A2; COX7A2L; COX7B; COX7C; CS; CYC1; CYP24A1; CYP27B1; DBT; DGUOK; DLAT; DLD; DMGDH; ECHS1; ENDOG; ETFA; ETFDH; FDX1; FECH; FH; GCAT; GCDH; GL…
KEGG pathway	Oxidative phosphorylation - Homo sapiens	75	537	88	1223	7.72939e-16	6.18e-12	498; 506; 509; 513; 515; 516; 518; 522; 523; 526; 527; 528; 529; 533; 534; 535; 539; 1327; 1329; 1337; 1339; 1345; 1347; 1349; 1350; 1353; 1537; 4694; 4695; 4696; 4697; 4698; 4700; 4701; 4702; 4704; 4706; 4707; 4708; 4709; 4711; 4712; 4713; 4715; 4716; 4717; 4718; 4719; 4720; 4722; 4723; 4724; 4725; 4726; 4728; 4729; 6390; 6391; 6392; 7381; 7384; 7385; 7386; 9114; 9167; 9296; 9377; 9550; 9551; 10…	ATP5A1; ATP5B; ATP5C1; ATP5D; ATP5F1; ATP5G1; ATP5G3; ATP5H; ATP5J; ATP5J2; ATP5L; ATP5O; ATP6V0A1; ATP6V0B; ATP6V0C; ATP6V0D1; ATP6V1A; ATP6V1B2; ATP6V1C1; ATP6V1D; ATP6V1E1; ATP6V1E2; ATP6V1F; ATP6V1G1; ATP6V1G2; COX11; COX4I1; COX4I2; COX5A; COX5B; COX6A1; COX6A2; COX6C; COX7A2; COX7A2L; COX7B; COX7C; CYC1; NDUFA1; NDUFA11; NDUFA2; NDUFA3; NDUFA4; NDUFA5; NDUFA6; NDUFA7; NDUFA8; NDUFA9; NDUFAB…
GenMAPP pathway	Hs_Electron Transport Chain	67	379	78	867	6.07086e-15	4.85e-11	291; 292; 293; 498; 506; 509; 513; 515; 516; 518; 522; 539; 1327; 1329; 1337; 1339; 1345; 1347; 1349; 1350; 1353; 4694; 4695; 4696; 4697; 4698; 4700; 4701; 4702; 4704; 4706; 4707; 4708; 4709; 4711; 4712; 4713; 4715; 4716; 4717; 4718; 4719; 4720; 4722; 4723; 4724; 4725; 4726; 4728; 4729; 6341; 6390; 6391; 6392; 7381; 7384; 7385; 7386; 9016; 9167; 9377; 9551; 10476; 10632; 27109; 54205; 93974	ATP5A1; ATP5B; ATP5C1; ATP5D; ATP5F1; ATP5G1; ATP5G3; ATP5H; ATP5J; ATP5J2; ATP5L; ATP5O; ATP5S; ATPIF1; COX11; COX4I1; COX5A; COX5B; COX6A1; COX6A2; COX6C; COX7A2; COX7A2L; COX7B; COX7C; CYCS; NDUFA1; NDUFA2; NDUFA3; NDUFA4; NDUFA5; NDUFA6; NDUFA7; NDUFA8; NDUFA9; NDUFAB1; NDUFB1; NDUFB10; NDUFB2; NDUFB3; NDUFB5; NDUFB6; NDUFB7; NDUFB9; NDUFC1; NDUFC2; NDUFS1; NDUFS2; NDUFS3; NDUFS4; NDUFS5; NDU…
GO Cellular Component	cytoplasm	1221	2494	2887	6719	2.07745e-14	1.66e-10	16; 27; 29; 36; 38; 39; 47; 50; 52; 53; 60; 71; 87; 88; 104; 119; 132; 156; 158; 160; 161; 162; 163; 191; 211; 224; 226; 230; 267; 273; 287; 291; 292; 293; 309; 311; 318; 320; 327; 331; 351; 361; 372; 375; 377; 378; 381; 384; 396; 398; 400; 402; 403; 412; 427; 439; 471; 488; 498; 506; 509; 513; 515; 516; 518; 522; 523; 526; 527; 529; 534; 539; 540; 549; 573; 594; 598; 613; 637; 642; 669; 708; 770…	A2BP1; AARS; ABCB10; ABCB9; ABCE1; ABCF2; ABL2; ABR; ACAD8; ACADSB; ACAT1; ACAT2; ACLY; ACO2; ACP1; ACP2; ACTB; ACTG1; ACTN1; ACTN2; ACTR10; ACTR1B; ACTR2; ACTR3; ACTR6; ADARB1; ADAT1; ADD2; ADK; ADRBK1; ADSL; AFG3L2; AGPS; AHCY; AK5; AKAP1; AKAP11; AKAP12; AKAP6; AKAP9; AKR1A1; AKR7A3; ALAS1; ALDH3A2; ALDH5A1; ALDOA; ALDOC; AMACR; AMFR; AMPH; ANK2; ANP32A; ANXA11; ANXA6; AP1B1; AP1S1; AP1S2; AP2…
organismal role	Neuronal transmission	84	550	138	1725	8.07013e-13	6.45e-09	40; 43; 273; 320; 610; 774; 815; 1141; 1325; 1392; 1812; 1813; 2554; 2555; 2557; 2558; 2561; 2562; 2563; 2566; 2571; 2572; 2743; 2747; 2890; 2891; 2892; 2893; 2897; 2898; 2900; 2902; 2903; 2904; 2907; 2911; 2914; 2915; 2917; 2918; 3354; 3356; 3358; 3362; 3736; 3777; 3778; 3780; 3785; 3798; 4842; 4884; 4986; 5179; 5300; 5594; 5621; 6014; 6327; 6328; 6335; 6505; 6506; 6511; 6529; 6750; 6853; 6854; …	ACCN1; ACHE; AKAP5; AKAP9; AMPH; APBA1; BSN; CACNA1B; CAMK2A; CHRNB2; CNTNAP1; CORT; CPLX1; CRH; DLGAP1; DOC2A; DRD1; DRD2; GABRA1; GABRA2; GABRA4; GABRA5; GABRB2; GABRB3; GABRD; GABRG2; GAD1; GAD2; GLRB; GLUD2; GRIA1; GRIA2; GRIA3; GRIA4; GRIK1; GRIK2; GRIK4; GRIN1; GRIN2A; GRIN2B; GRINA; GRM1; GRM4; GRM5; GRM7; GRM8; HCN2; HTR1E; HTR2A; HTR2C; HTR6; KCNA1; KCNIP2; KCNK3; KCNMA1; KCNN1; KCNQ2; K…
KEGG pathway	Energy Metabolism - Homo sapiens	99	537	136	1223	1.57445e-12	1.26e-08	50; 128; 226; 230; 498; 506; 509; 513; 515; 516; 518; 522; 523; 526; 527; 528; 529; 533; 534; 535; 539; 770; 771; 847; 1327; 1329; 1337; 1339; 1345; 1347; 1349; 1350; 1353; 1537; 2271; 2744; 2747; 2752; 2805; 2806; 3418; 4190; 4191; 4694; 4695; 4696; 4697; 4698; 4700; 4701; 4702; 4704; 4706; 4707; 4708; 4709; 4711; 4712; 4713; 4715; 4716; 4717; 4718; 4719; 4720; 4722; 4723; 4724; 4725; 4726; 4728…	ACO2; ADH5; ALDOA; ALDOC; ATP5A1; ATP5B; ATP5C1; ATP5D; ATP5F1; ATP5G1; ATP5G3; ATP5H; ATP5J; ATP5J2; ATP5L; ATP5O; ATP6V0A1; ATP6V0B; ATP6V0C; ATP6V0D1; ATP6V1A; ATP6V1B2; ATP6V1C1; ATP6V1D; ATP6V1E1; ATP6V1E2; ATP6V1F; ATP6V1G1; ATP6V1G2; CA11; CA12; CAT; COX11; COX4I1; COX4I2; COX5A; COX5B; COX6A1; COX6A2; COX6C; COX7A2; COX7A2L; COX7B; COX7C; CYC1; FH; GLS; GLUD2; GLUL; GOT1; GOT2; IDH2; MDH1…
subcellular localization	Mitochondrial	121	736	194	1921	1.95623e-12	1.56e-08	36; 38; 50; 291; 384; 498; 506; 509; 513; 515; 516; 518; 522; 539; 594; 598; 637; 1160; 1327; 1329; 1337; 1339; 1345; 1347; 1349; 1350; 1353; 1431; 1536; 1537; 1594; 1629; 1716; 1737; 1738; 1892; 2021; 2108; 2109; 2110; 2230; 2271; 2639; 2747; 2806; 2820; 3052; 3418; 3419; 3420; 4200; 4285; 4694; 4695; 4696; 4697; 4698; 4700; 4701; 4702; 4706; 4707; 4708; 4711; 4712; 4713; 4715; 4716; 4717; 4718;…	ABCF2; ACAD8; ACADSB; ACAT1; ACO2; AFG3L2; ARG2; ATP5A1; ATP5B; ATP5C1; ATP5D; ATP5F1; ATP5G1; ATP5G3; ATP5J; ATP5O; ATPIF1; BCKDHB; BCKDK; BCL2L1; BID; CKMT2; COX11; COX4I1; COX5A; COX5B; COX6A1; COX6A2; COX6C; COX7A2; COX7B; COX7C; CS; CYBB; CYC1; CYCS; CYP27B1; DBT; DGUOK; DLAT; DLD; ECHS1; ENDOG; ETFA; ETFB; ETFDH; FDX1; FH; FIBP; GCDH; GLUD2; GOT2; GPD2; HAX1; HCCS; IDH2; IDH3A; IDH3B; ME2; …
GO Biological Process	synaptic transmission	106	2526	167	6771	1.05842e-11	8.46e-08	40; 43; 273; 320; 774; 777; 869; 1128; 1131; 1141; 1175; 1325; 1392; 1728; 1742; 1759; 1812; 1813; 1838; 2550; 2554; 2555; 2557; 2558; 2561; 2562; 2563; 2566; 2567; 2571; 2572; 2643; 2743; 2752; 2890; 2891; 2892; 2893; 2897; 2898; 2900; 2902; 2903; 2904; 2911; 2914; 2915; 2917; 2918; 3354; 3356; 3358; 3362; 3736; 3777; 3778; 3780; 3785; 3798; 4842; 4884; 4986; 5173; 5369; 5594; 5864; 6014; 6327; …	ACCN1; ACHE; AKAP5; AKAP9; AMPH; AP2S1; APBA1; BSN; CACNA1B; CACNA1E; CBLN1; CHRM1; CHRM3; CHRNB2; CORT; CPLX1; CPNE6; CRH; D4S234E; DLG4; DLGAP1; DLGAP2; DNM1; DOC2A; DRD1; DRD2; DTNB; GABBR1; GABRA1; GABRA2; GABRA4; GABRA5; GABRB2; GABRB3; GABRD; GABRG2; GABRG3; GAD1; GAD2; GCH1; GLRB; GLUL; GRIA1; GRIA2; GRIA3; GRIA4; GRIK1; GRIK2; GRIK4; GRIN1; GRIN2A; GRIN2B; GRM1; GRM4; GRM5; GRM7; GRM8; HR…
organismal role	CNS-specific functions	98	550	176	1725	1.23466e-11	9.87e-08	40; 104; 135; 214; 224; 351; 361; 427; 610; 680; 774; 777; 815; 869; 1016; 1038; 1039; 1203; 1268; 1641; 1821; 2262; 2593; 2752; 2897; 2911; 2914; 2915; 2917; 2937; 2947; 3785; 3897; 4062; 4692; 4697; 4698; 4728; 4729; 4745; 4753; 4852; 4862; 4886; 4900; 4974; 4986; 5026; 5063; 5100; 5121; 5138; 5141; 5153; 5189; 5274; 5526; 5528; 5529; 5550; 5621; 5664; 5828; 6456; 6622; 6647; 6656; 6664; 7087; …	ACCN1; ADAM23; ADARB1; ADORA2A; ALCAM; ALDH3A2; APP; AQP4; ASAH1; BASP1; BRS3; C9ORF4; CABP1; CACNA1B; CACNA1E; CACNG2; CAMK2A; CBLN1; CDH18; CDR1; CDR2; CLN5; CNR1; CYP46A1; DCX; DOC2A; DRP2; FOXP2; GAMT; GLUL; GPC5; GRIK1; GRM1; GRM4; GRM5; GRM7; GSS; GSTM3; HCN2; ICAM5; ITM2B; JPH3; KCNQ2; L1CAM; LGI1; LHX6; LY6H; NCKAP1; NDN; NDUFA4; NDUFA5; NDUFS8; NDUFV2; NELL1; NELL2; NPAS2; NPEPPS; NPY; N…
GO Biological Process	transmission of nerve impulse	108	2526	172	6771	1.75208e-11	1.4e-07	40; 43; 273; 320; 774; 777; 869; 1128; 1131; 1141; 1175; 1325; 1392; 1728; 1742; 1759; 1812; 1813; 1838; 2550; 2554; 2555; 2557; 2558; 2561; 2562; 2563; 2566; 2567; 2571; 2572; 2643; 2743; 2752; 2890; 2891; 2892; 2893; 2897; 2898; 2900; 2902; 2903; 2904; 2911; 2914; 2915; 2917; 2918; 3354; 3356; 3358; 3362; 3736; 3777; 3778; 3780; 3785; 3798; 4842; 4884; 4986; 5173; 5369; 5594; 5864; 6014; 6327; …	ACCN1; ACHE; AKAP5; AKAP9; AMPH; AP2S1; APBA1; BSN; CACNA1B; CACNA1E; CBLN1; CHRM1; CHRM3; CHRNB2; CNTNAP2; CORT; CPLX1; CPNE6; CRH; D4S234E; DLG4; DLGAP1; DLGAP2; DNM1; DOC2A; DRD1; DRD2; DTNB; GABBR1; GABRA1; GABRA2; GABRA4; GABRA5; GABRB2; GABRB3; GABRD; GABRG2; GABRG3; GAD1; GAD2; GCH1; GLRB; GLUL; GRIA1; GRIA2; GRIA3; GRIA4; GRIK1; GRIK2; GRIK4; GRIN1; GRIN2A; GRIN2B; GRM1; GRM4; GRM5; GRM7;…
GO Molecular Function	cation transporter activity	103	2569	164	6910	4.29362e-11	3.43e-07	476; 478; 488; 490; 491; 492; 498; 506; 509; 513; 515; 516; 518; 522; 523; 526; 527; 528; 529; 533; 534; 535; 539; 540; 1317; 1327; 1329; 1337; 1339; 1345; 1347; 1349; 1350; 1353; 3736; 4694; 4695; 4696; 4697; 4698; 4700; 4701; 4702; 4704; 4706; 4707; 4708; 4709; 4711; 4712; 4713; 4715; 4716; 4717; 4718; 4719; 4720; 4722; 4723; 4724; 4725; 4726; 4728; 4729; 6006; 6505; 6506; 6509; 6511; 6546; 654…	ATP1A1; ATP1A3; ATP2A2; ATP2B1; ATP2B2; ATP2B3; ATP2C1; ATP5A1; ATP5B; ATP5C1; ATP5D; ATP5F1; ATP5G1; ATP5G3; ATP5H; ATP5J; ATP5J2; ATP5L; ATP5O; ATP5S; ATP6V0A1; ATP6V0B; ATP6V0C; ATP6V0D1; ATP6V1A; ATP6V1B2; ATP6V1C1; ATP6V1D; ATP6V1E1; ATP6V1E2; ATP6V1F; ATP6V1G1; ATP6V1G2; ATP7B; ATP8A1; ATP8A2; ATP8B3; ATP8B4; ATP9A; ATP9B; CCS; COX11; COX4I1; COX4I2; COX5A; COX5B; COX6A1; COX6A2; COX6C; COX…
GO Cellular Component	intracellular	1770	2494	4449	6719	1.29174e-10	1.03e-06	14; 16; 27; 29; 36; 38; 39; 47; 50; 52; 53; 60; 71; 87; 88; 97; 98; 104; 119; 132; 156; 158; 160; 161; 162; 163; 166; 191; 207; 211; 224; 226; 230; 267; 273; 287; 291; 292; 293; 309; 311; 318; 320; 322; 327; 328; 331; 334; 351; 361; 372; 375; 377; 378; 381; 384; 396; 398; 400; 402; 403; 406; 412; 427; 439; 471; 488; 498; 506; 509; 513; 515; 516; 518; 522; 523; 526; 527; 529; 534; 539; 540; 546; 5…	A2BP1; AAMP; AARS; AASDHPPT; ABCB10; ABCB9; ABCE1; ABCF2; ABL2; ABR; ACAD8; ACADSB; ACAT1; ACAT2; ACLY; ACO2; ACP1; ACP2; ACTB; ACTG1; ACTN1; ACTN2; ACTR10; ACTR1B; ACTR2; ACTR3; ACTR6; ACYP1; ACYP2; ADARB1; ADAT1; ADD2; ADK; ADRBK1; ADSL; AES; AFG3L2; AGPS; AHCY; AIM1L; AK5; AKAP1; AKAP11; AKAP12; AKAP6; AKAP8; AKAP9; AKR1A1; AKR7A3; AKT1; ALAS1; ALDH3A2; ALDH5A1; ALDOA; ALDOC; AMACR; AMFR; AMPH…
cellular role	Energy generation	75	626	109	1565	9.10985e-10	7.28e-06	36; 38; 39; 50; 291; 292; 293; 506; 509; 518; 522; 1152; 1160; 1327; 1329; 1337; 1339; 1345; 1347; 1349; 1350; 1353; 1431; 1534; 1536; 1537; 1737; 1738; 1892; 2108; 2109; 2110; 2230; 2235; 2271; 3052; 3418; 3421; 4694; 4695; 4696; 4700; 4701; 4706; 4708; 4711; 4712; 4713; 4715; 4716; 4717; 4718; 4719; 4720; 4722; 4723; 4726; 4728; 4729; 4967; 5018; 5250; 6341; 6390; 6391; 6392; 7381; 7384; 7385; …	ACADSB; ACAT1; ACAT2; ACO2; ATP5B; ATP5C1; ATP5G3; ATP5J; ATPIF1; CKB; CKMT2; COX11; COX4I1; COX5A; COX5B; COX6A1; COX6A2; COX6C; COX7A2; COX7B; COX7C; CS; CYB561; CYBB; CYC1; CYCS; DLAT; DLD; ECHS1; ETFA; ETFB; ETFDH; FDX1; FECH; FH; HCCS; IDH2; IDH3G; NDUFA1; NDUFA2; NDUFA3; NDUFA6; NDUFA7; NDUFAB1; NDUFB10; NDUFB2; NDUFB5; NDUFB6; NDUFB7; NDUFB9; NDUFC1; NDUFC2; NDUFS1; NDUFS2; NDUFS3; NDUFS6;…
GO Molecular Function	transporter activity	491	2569	1085	6910	2.48578e-09	1.99e-05	21; 23; 40; 41; 128; 160; 162; 163; 231; 291; 292; 293; 320; 361; 372; 375; 377; 378; 381; 402; 403; 439; 476; 478; 488; 490; 491; 492; 498; 506; 509; 513; 515; 516; 518; 522; 523; 526; 527; 528; 529; 533; 534; 535; 539; 540; 610; 644; 738; 774; 776; 777; 782; 783; 784; 785; 1036; 1128; 1131; 1141; 1173; 1174; 1175; 1183; 1317; 1327; 1329; 1337; 1339; 1345; 1347; 1349; 1350; 1353; 1381; 1534; 153…	ABCA12; ABCA3; ABCA5; ABCB10; ABCB9; ABCC5; ABCE1; ABCF1; ABCF2; ABCG4; ACCN1; ACCN2; ADAMTS8; ADH5; AIM1L; AKAP12; AKAP5; AKR1A1; AKR1B1; AKR1C2; AKR7A3; ALDH5A1; ANKH; AP1B1; AP1S1; AP1S2; AP2A1; AP2B1; AP2M1; AP2S1; AP3B2; AP3D1; AP3M2; AP4S1; APBA1; AQP4; ARCN1; ARF1; ARF3; ARF4; ARF5; ARL2; ARL3; ARL6; ARPP-19; ASNA1; ATP1A1; ATP1A3; ATP2A2; ATP2B1; ATP2B2; ATP2B3; ATP2C1; ATP5A1; ATP5B; ATP…
GO Biological Process	main pathways of carbohydrate metabolism	47	2526	63	6771	7.72521e-09	6.17e-05	47; 50; 226; 230; 594; 669; 1431; 1737; 1738; 2023; 2026; 2271; 2539; 2571; 2572; 2821; 3098; 3418; 3419; 3420; 3421; 3939; 3945; 4190; 4191; 4200; 4967; 5091; 5160; 5162; 5213; 5214; 5226; 5230; 5315; 5562; 6390; 6391; 6392; 7167; 8802; 8803; 10020; 10776; 10873; 10993; 84656	ACLY; ACO2; ALDOA; ALDOC; ARPP-19; BCKDHB; BPGM; CS; DLAT; DLD; ENO1; ENO2; FH; G6PD; GAD1; GAD2; GNE; GPI; HK1; IDH2; IDH3A; IDH3B; IDH3G; LDHA; LDHB; MDH1; MDH2; ME2; ME3; N-PAC; OGDH; PC; PDHA1; PDHB; PFKM; PFKP; PGD; PGK1; PKM2; PRKAA1; SDHB; SDHC; SDHD; SDS; SUCLA2; SUCLG1; TPI1
GO Molecular Function	NADH dehydrogenase (ubiquinone) activity	30	2569	34	6910	9.50135e-09	7.59e-05	4694; 4695; 4696; 4697; 4698; 4700; 4701; 4702; 4704; 4706; 4707; 4708; 4709; 4711; 4712; 4713; 4715; 4716; 4717; 4718; 4719; 4720; 4722; 4723; 4724; 4725; 4726; 4728; 4729; 126328	NDUFA1; NDUFA11; NDUFA2; NDUFA3; NDUFA4; NDUFA5; NDUFA6; NDUFA7; NDUFA8; NDUFA9; NDUFAB1; NDUFB1; NDUFB10; NDUFB2; NDUFB3; NDUFB5; NDUFB6; NDUFB7; NDUFB9; NDUFC1; NDUFC2; NDUFS1; NDUFS2; NDUFS3; NDUFS4; NDUFS5; NDUFS6; NDUFS8; NDUFV1; NDUFV2
GO Molecular Function	oxidoreductase activity\, acting on NADH or NADPH\, other acceptor	30	2569	34	6910	9.50135e-09	7.59e-05	1728; 4694; 4695; 4696; 4697; 4698; 4700; 4701; 4702; 4704; 4707; 4708; 4709; 4711; 4712; 4713; 4715; 4716; 4717; 4718; 4719; 4720; 4722; 4723; 4724; 4725; 4726; 4728; 4729; 4835	NDUFA1; NDUFA2; NDUFA3; NDUFA4; NDUFA5; NDUFA6; NDUFA7; NDUFA8; NDUFA9; NDUFB1; NDUFB10; NDUFB2; NDUFB3; NDUFB5; NDUFB6; NDUFB7; NDUFB9; NDUFC1; NDUFC2; NDUFS1; NDUFS2; NDUFS3; NDUFS4; NDUFS5; NDUFS6; NDUFS8; NDUFV1; NDUFV2; NQO1; NQO2
GO Molecular Function	ion transporter activity	116	2569	204	6910	1.21925e-08	9.74e-05	439; 476; 478; 488; 490; 491; 492; 498; 506; 509; 513; 515; 516; 518; 522; 523; 526; 527; 528; 529; 533; 534; 535; 539; 540; 1317; 1327; 1329; 1337; 1339; 1345; 1347; 1349; 1350; 1353; 1646; 3736; 4694; 4695; 4696; 4697; 4698; 4700; 4701; 4702; 4704; 4706; 4707; 4708; 4709; 4711; 4712; 4713; 4715; 4716; 4717; 4718; 4719; 4720; 4722; 4723; 4724; 4725; 4726; 4728; 4729; 5250; 6006; 6505; 6506; 6508…	ABCC5; ADAMTS8; AKR1C2; ANKH; ASNA1; ATP1A1; ATP1A3; ATP2A2; ATP2B1; ATP2B2; ATP2B3; ATP2C1; ATP5A1; ATP5B; ATP5C1; ATP5D; ATP5F1; ATP5G1; ATP5G3; ATP5H; ATP5J; ATP5J2; ATP5L; ATP5O; ATP5S; ATP6V0A1; ATP6V0B; ATP6V0C; ATP6V0D1; ATP6V1A; ATP6V1B2; ATP6V1C1; ATP6V1D; ATP6V1E1; ATP6V1E2; ATP6V1F; ATP6V1G1; ATP6V1G2; ATP7B; ATP8A1; ATP8A2; ATP8B3; ATP8B4; ATP9A; ATP9B; CCS; CLIC5; COX11; COX4I1; COX4…
GO Molecular Function	catalytic activity	1094	2569	2649	6910	1.6995e-08	0.000136	16; 21; 23; 27; 36; 38; 39; 43; 47; 50; 52; 53; 97; 98; 102; 104; 107; 109; 111; 115; 128; 132; 156; 158; 166; 191; 207; 211; 224; 226; 230; 231; 267; 271; 318; 327; 328; 339; 375; 377; 378; 381; 384; 400; 402; 403; 412; 419; 427; 439; 471; 476; 478; 488; 490; 491; 492; 498; 501; 506; 509; 513; 523; 526; 527; 528; 529; 533; 534; 539; 540; 546; 549; 594; 613; 642; 644; 645; 659; 669; 670; 770; 771…	AARS; ABCA12; ABCA3; ABCA5; ABCB10; ABCB9; ABCC5; ABCE1; ABCF1; ABCF2; ABCG4; ABHD2; ABL2; ACAD8; ACADSB; ACAT1; ACAT2; ACHE; ACLY; ACO2; ACP1; ACP2; ACYP1; ACYP2; ADAM10; ADAM11; ADAM22; ADAM23; ADAMTS19; ADAMTS3; ADAMTS8; ADARB1; ADAT1; ADCY1; ADCY3; ADCY5; ADCY9; ADH5; ADK; ADRBK1; ADSL; AES; AFG3L2; AGPAT3; AGPS; AGXT2L1; AHCY; AK5; AKR1A1; AKR1B1; AKR1C2; AKR7A3; AKT1; AKT3; ALAS1; ALDH3A2; …
SwissProt keyword	Ubiquinone	29	1963	33	5301	1.93995e-08	0.000155	2110; 4694; 4695; 4696; 4697; 4698; 4700; 4701; 4702; 4704; 4707; 4708; 4709; 4711; 4712; 4713; 4715; 4716; 4717; 4718; 4719; 4720; 4722; 4723; 4724; 4725; 4726; 4728; 4729	ETFDH; NDUFA1; NDUFA2; NDUFA3; NDUFA4; NDUFA5; NDUFA6; NDUFA7; NDUFA8; NDUFA9; NDUFB1; NDUFB10; NDUFB2; NDUFB3; NDUFB5; NDUFB6; NDUFB7; NDUFB9; NDUFC1; NDUFC2; NDUFS1; NDUFS2; NDUFS3; NDUFS4; NDUFS5; NDUFS6; NDUFS8; NDUFV1; NDUFV2
GO Molecular Function	NADH dehydrogenase activity	28	2569	32	6910	5.07683e-08	0.000406	4694; 4695; 4696; 4697; 4698; 4700; 4701; 4702; 4704; 4707; 4708; 4709; 4711; 4712; 4713; 4715; 4716; 4717; 4718; 4719; 4720; 4722; 4723; 4724; 4725; 4726; 4728; 4729	NDUFA1; NDUFA2; NDUFA3; NDUFA4; NDUFA5; NDUFA6; NDUFA7; NDUFA8; NDUFA9; NDUFB1; NDUFB10; NDUFB2; NDUFB3; NDUFB5; NDUFB6; NDUFB7; NDUFB9; NDUFC1; NDUFC2; NDUFS1; NDUFS2; NDUFS3; NDUFS4; NDUFS5; NDUFS6; NDUFS8; NDUFV1; NDUFV2
GO Molecular Function	sodium ion transporter activity	31	2569	37	6910	5.3651e-08	0.000429	4694; 4695; 4696; 4697; 4698; 4700; 4701; 4702; 4704; 4706; 4707; 4708; 4709; 4711; 4712; 4713; 4715; 4716; 4717; 4718; 4719; 4720; 4722; 4723; 4724; 4725; 4726; 4728; 4729; 6546; 126328	NDUFA1; NDUFA11; NDUFA2; NDUFA3; NDUFA4; NDUFA5; NDUFA6; NDUFA7; NDUFA8; NDUFA9; NDUFAB1; NDUFB1; NDUFB10; NDUFB2; NDUFB3; NDUFB5; NDUFB6; NDUFB7; NDUFB9; NDUFC1; NDUFC2; NDUFS1; NDUFS2; NDUFS3; NDUFS4; NDUFS5; NDUFS6; NDUFS8; NDUFV1; NDUFV2; SLC8A1
GO Molecular Function	oxidoreductase activity\, acting on NADH or NADPH\, quinone or similar compound as acceptor	31	2569	37	6910	5.3651e-08	0.000429	4694; 4695; 4696; 4697; 4698; 4700; 4701; 4702; 4704; 4706; 4707; 4708; 4709; 4711; 4712; 4713; 4715; 4716; 4717; 4718; 4719; 4720; 4722; 4723; 4724; 4725; 4726; 4728; 4729; 9946; 126328	CRYZL1; NDUFA1; NDUFA11; NDUFA2; NDUFA3; NDUFA4; NDUFA5; NDUFA6; NDUFA7; NDUFA8; NDUFA9; NDUFAB1; NDUFB1; NDUFB10; NDUFB2; NDUFB3; NDUFB5; NDUFB6; NDUFB7; NDUFB9; NDUFC1; NDUFC2; NDUFS1; NDUFS2; NDUFS3; NDUFS4; NDUFS5; NDUFS6; NDUFS8; NDUFV1; NDUFV2
EC number	1.6.5.3	28	490	30	1125	9.54468e-08	0.000763	4694; 4695; 4696; 4697; 4698; 4700; 4701; 4702; 4704; 4706; 4707; 4708; 4709; 4711; 4712; 4713; 4715; 4716; 4717; 4718; 4719; 4720; 4722; 4724; 4725; 4726; 4728; 126328	NDUFA1; NDUFA11; NDUFA2; NDUFA3; NDUFA4; NDUFA5; NDUFA6; NDUFA7; NDUFA8; NDUFA9; NDUFAB1; NDUFB1; NDUFB10; NDUFB2; NDUFB3; NDUFB5; NDUFB6; NDUFB7; NDUFB9; NDUFC1; NDUFC2; NDUFS1; NDUFS2; NDUFS3; NDUFS4; NDUFS5; NDUFS6; NDUFS8
GO Molecular Function	oxidoreductase activity\, acting on NADH or NADPH	38	2569	51	6910	2.7624e-07	0.00221	1534; 1728; 4694; 4695; 4696; 4697; 4698; 4700; 4701; 4702; 4704; 4706; 4707; 4708; 4709; 4711; 4712; 4713; 4715; 4716; 4717; 4718; 4719; 4720; 4722; 4723; 4724; 4725; 4726; 4728; 4729; 4835; 5447; 9946; 10935; 23530; 51292; 126328	CRYZL1; CYB561; GMPR2; NDUFA1; NDUFA11; NDUFA2; NDUFA3; NDUFA4; NDUFA5; NDUFA6; NDUFA7; NDUFA8; NDUFA9; NDUFAB1; NDUFB1; NDUFB10; NDUFB2; NDUFB3; NDUFB5; NDUFB6; NDUFB7; NDUFB9; NDUFC1; NDUFC2; NDUFS1; NDUFS2; NDUFS3; NDUFS4; NDUFS5; NDUFS6; NDUFS8; NDUFV1; NDUFV2; NNT; NQO1; NQO2; POR; PRDX3
GO Cellular Component	inner membrane	62	2494	98	6719	3.2526e-07	0.0026	132; 291; 292; 293; 498; 506; 509; 513; 516; 518; 522; 529; 539; 1327; 1329; 1337; 1339; 1345; 1347; 1537; 1678; 1770; 2110; 3052; 3795; 4715; 4723; 4953; 4976; 5018; 5250; 5702; 7247; 7257; 7381; 7384; 7385; 7386; 8402; 8604; 8760; 9016; 9296; 9377; 9941; 10431; 10440; 10478; 10730; 10989; 23116; 23456; 23530; 26519; 26520; 54205; 55006; 57380; 79068; 79751; 84701; 90423	ABCB10; ADK; ATP5A1; ATP5B; ATP5C1; ATP5D; ATP5G1; ATP5G3; ATP5J; ATP5O; ATP6V1E1; ATP6V1E2; ATP6V1F; CDS2; COX4I1; COX4I2; COX5A; COX5B; COX6A1; COX6A2; COX6C; COX7A2; CYC1; CYCS; DNAH9; ENDOGL1; ETFDH; FLJ20628; FTO; HCCS; IMMT; KHK; KIAA0423; MRS2L; NDUFB9; NDUFV1; NNT; ODC1; OPA1; OXA1L; PSMC3; SLC25A11; SLC25A12; SLC25A14; SLC25A17; SLC25A22; SLC25A3; SLC25A4; SLC25A5; SLC25A6; TIMM10; TIMM1…
GO Biological Process	monosaccharide metabolism	53	2526	80	6771	4.02186e-07	0.00321	226; 230; 594; 669; 680; 1737; 1738; 2023; 2026; 2524; 2539; 2582; 2585; 2592; 2673; 2762; 2820; 2821; 3098; 3795; 3939; 3945; 4351; 4886; 4967; 5091; 5160; 5162; 5164; 5165; 5213; 5214; 5226; 5230; 5236; 5315; 5372; 5562; 7167; 7264; 7355; 7360; 8802; 8803; 9807; 10020; 10327; 10776; 10993; 51363; 51447; 51477; 84656	AKR1A1; ALDOA; ALDOC; ARPP-19; BCKDHB; BPGM; BRS3; DLAT; DLD; ENO1; ENO2; FUT2; G6PD; GALE; GALK2; GALNAC4S-6ST; GALT; GFPT1; GMDS; GNE; GPD2; GPI; HK1; IHPK1; IHPK2; ISYNA1; KHK; LDHA; LDHB; MPI; N-PAC; NPY1R; OGDH; PC; PDHA1; PDHB; PDK2; PDK3; PFKM; PFKP; PGD; PGK1; PGM1; PKM2; PMM1; PRKAA1; SDS; SLC35A2; SUCLA2; SUCLG1; TPI1; TSTA3; UGP2
EC number	1.6.99.3	26	490	28	1125	4.33827e-07	0.00347	4694; 4695; 4696; 4697; 4700; 4701; 4702; 4704; 4706; 4707; 4708; 4709; 4711; 4712; 4713; 4715; 4716; 4717; 4718; 4719; 4720; 4722; 4724; 4725; 4726; 4728	NDUFA1; NDUFA2; NDUFA3; NDUFA4; NDUFA6; NDUFA7; NDUFA8; NDUFA9; NDUFAB1; NDUFB1; NDUFB10; NDUFB2; NDUFB3; NDUFB5; NDUFB6; NDUFB7; NDUFB9; NDUFC1; NDUFC2; NDUFS1; NDUFS2; NDUFS3; NDUFS4; NDUFS5; NDUFS6; NDUFS8
GO Molecular Function	metal ion transporter activity	44	2569	63	6910	4.89788e-07	0.00391	488; 490; 491; 492; 540; 1317; 3736; 4694; 4695; 4696; 4697; 4698; 4700; 4701; 4702; 4704; 4706; 4707; 4708; 4709; 4711; 4712; 4713; 4715; 4716; 4717; 4718; 4719; 4720; 4722; 4723; 4724; 4725; 4726; 4728; 4729; 6546; 7781; 9973; 27032; 55630; 57380; 64924; 126328	ATP2A2; ATP2B1; ATP2B2; ATP2B3; ATP2C1; ATP7B; CCS; KCNA1; MRS2L; NDUFA1; NDUFA11; NDUFA2; NDUFA3; NDUFA4; NDUFA5; NDUFA6; NDUFA7; NDUFA8; NDUFA9; NDUFAB1; NDUFB1; NDUFB10; NDUFB2; NDUFB3; NDUFB5; NDUFB6; NDUFB7; NDUFB9; NDUFC1; NDUFC2; NDUFS1; NDUFS2; NDUFS3; NDUFS4; NDUFS5; NDUFS6; NDUFS8; NDUFV1; NDUFV2; SLC30A3; SLC30A5; SLC31A1; SLC39A4; SLC8A1
GO Molecular Function	primary active transporter activity	90	2569	158	6910	5.78674e-07	0.00462	21; 23; 439; 476; 478; 488; 490; 491; 492; 506; 523; 526; 527; 528; 529; 540; 1327; 1329; 1337; 1339; 1345; 1347; 1349; 1350; 1353; 1678; 4694; 4695; 4696; 4697; 4698; 4700; 4701; 4702; 4704; 4706; 4707; 4708; 4709; 4711; 4712; 4713; 4715; 4716; 4717; 4718; 4719; 4720; 4722; 4723; 4724; 4725; 4726; 4728; 4729; 6059; 7381; 7384; 7385; 7386; 9167; 9296; 9377; 10057; 10061; 10079; 10396; 10431; 1044…	ABCA12; ABCA3; ABCA5; ABCB10; ABCB9; ABCC5; ABCE1; ABCF1; ABCF2; ABCG4; ASNA1; ATP1A1; ATP1A3; ATP2A2; ATP2B1; ATP2B2; ATP2B3; ATP2C1; ATP5B; ATP6V0C; ATP6V1A; ATP6V1B2; ATP6V1C1; ATP6V1E1; ATP6V1E2; ATP6V1F; ATP7B; ATP8A1; ATP8A2; ATP8B3; ATP8B4; ATP9A; ATP9B; C14ORF131; COX11; COX4I1; COX4I2; COX5A; COX5B; COX6A1; COX6A2; COX6C; COX7A2; COX7A2L; COX7B; COX7C; KIAA0774; NDUFA1; NDUFA11; NDUFA2; …
GO Biological Process	hexose metabolism	52	2526	79	6771	7.12974e-07	0.0057	226; 230; 594; 669; 680; 1737; 1738; 2023; 2026; 2524; 2539; 2582; 2585; 2592; 2673; 2762; 2820; 2821; 3098; 3939; 3945; 4351; 4886; 4967; 5091; 5160; 5162; 5164; 5165; 5213; 5214; 5226; 5230; 5236; 5315; 5372; 5562; 7167; 7264; 7355; 7360; 8802; 8803; 9807; 10020; 10327; 10776; 10993; 51363; 51447; 51477; 84656	AKR1A1; ALDOA; ALDOC; ARPP-19; BCKDHB; BPGM; BRS3; DLAT; DLD; ENO1; ENO2; FUT2; G6PD; GALE; GALK2; GALNAC4S-6ST; GALT; GFPT1; GMDS; GNE; GPD2; GPI; HK1; IHPK1; IHPK2; ISYNA1; LDHA; LDHB; MPI; N-PAC; NPY1R; OGDH; PC; PDHA1; PDHB; PDK2; PDK3; PFKM; PFKP; PGD; PGK1; PGM1; PKM2; PMM1; PRKAA1; SDS; SLC35A2; SUCLA2; SUCLG1; TPI1; TSTA3; UGP2
GO Biological Process	biosynthesis	329	2526	721	6771	1.13082e-06	0.00904	16; 23; 38; 47; 107; 109; 111; 115; 132; 135; 158; 207; 211; 271; 322; 384; 471; 498; 506; 509; 513; 523; 526; 527; 528; 529; 533; 534; 539; 940; 942; 1121; 1487; 1503; 1594; 1603; 1635; 1650; 1652; 1653; 1725; 1728; 1737; 1915; 1917; 1938; 1965; 1967; 1968; 1973; 1974; 1977; 1979; 1983; 2058; 2194; 2197; 2224; 2235; 2524; 2571; 2572; 2593; 2617; 2643; 2650; 2686; 2730; 2752; 2762; 2805; 2806; 28…	AARS; ABCF1; ACAT1; ACLY; ADCY1; ADCY3; ADCY5; ADCY9; ADK; ADORA2A; ADSL; AGPAT3; AGPS; AK5; AKT1; ALAS1; ALG12; AMPD2; AP3D1; APBB1; ARG2; ARPP-19; ASMTL; ATIC; ATP5A1; ATP5B; ATP5C1; ATP5D; ATP5J2; ATP5L; ATP5O; ATP6V0B; ATP6V0C; ATP6V0D1; ATP6V1A; ATP6V1B2; ATP6V1C1; ATP6V1D; ATP6V1E1; ATP6V1E2; ATP6V1F; ATP6V1G1; ATP6V1G2; B3GALT2; B3GALT6; B3GAT3; B3GNT1; B3GNT4; B4GALT3; B4GALT6; C15ORF15; …
GO Cellular Component	ribonucleoprotein complex	155	2494	307	6719	1.21738e-06	0.00973	158; 863; 988; 1503; 1965; 1968; 2197; 3184; 3187; 3188; 3190; 3364; 4234; 4736; 4738; 4809; 5093; 5341; 5356; 5682; 5892; 6122; 6128; 6129; 6130; 6133; 6135; 6138; 6143; 6152; 6160; 6165; 6166; 6171; 6182; 6183; 6187; 6188; 6189; 6202; 6204; 6207; 6217; 6224; 6227; 6228; 6230; 6233; 6427; 6429; 6432; 6626; 6627; 6628; 6629; 6632; 6633; 6634; 6635; 6636; 6637; 6730; 6731; 6741; 7314; 7818; 7884; …	ADSL; API5; BCAS2; BRUNOL4; C15ORF15; CBFA2T3; CDC40; CDC5L; CTPS; DAP3; DDEF2; DDX20; DENR; EIF2B5; EIF2S1; EIF2S3; ELAC1; ELAC2; FAU; FILIP1; GEMIN5; GGPS1; HAT1; HNRPA3; HNRPD; HNRPDL; HNRPH1; HNRPH2; HNRPK; HUS1; INADL; KIAA0564; LSM3; LSM4; LSM5; LSM6; LSM7; LSM8; MBNL2; METAP2; METTL1; MRPL1; MRPL12; MRPL13; MRPL14; MRPL15; MRPL16; MRPL2; MRPL20; MRPL22; MRPL24; MRPL27; MRPL28; MRPL3; MRPL3…
Blue module, FC network
System	Gene Category	List Hits	List Total	Population Hits	Population Total	EASE score	Bonferroni	Gene identifiers	Gene Symbol
GO Molecular Function	hydrogen ion transporter activity	59	1396	93	6910	5.1809e-19	2.97e-15	498; 506; 509; 513; 515; 516; 518; 522; 523; 526; 527; 528; 529; 533; 534; 539; 1329; 1345; 1347; 1349; 1350; 1353; 4694; 4695; 4697; 4698; 4700; 4701; 4702; 4704; 4706; 4708; 4709; 4711; 4712; 4715; 4716; 4717; 4718; 4719; 4720; 4722; 4723; 4724; 4728; 4729; 7381; 7384; 7385; 7386; 9114; 9167; 9377; 9551; 10476; 10632; 23530; 51382; 126328	ATP5A1; ATP5B; ATP5C1; ATP5D; ATP5F1; ATP5G1; ATP5G3; ATP5H; ATP5J; ATP5J2; ATP5L; ATP5O; ATP6V0B; ATP6V0C; ATP6V0D1; ATP6V1A; ATP6V1B2; ATP6V1C1; ATP6V1D; ATP6V1E1; ATP6V1G2; COX11; COX5A; COX5B; COX6C; COX7A2; COX7A2L; COX7B; COX7C; NDUFA1; NDUFA11; NDUFA2; NDUFA4; NDUFA5; NDUFA6; NDUFA7; NDUFA8; NDUFA9; NDUFAB1; NDUFB10; NDUFB2; NDUFB3; NDUFB5; NDUFB6; NDUFB9; NDUFC1; NDUFC2; NDUFS1; NDUFS2; N…
GO Molecular Function	monovalent inorganic cation transporter activity	62	1396	101	6910	6.36241e-19	3.65e-15	476; 478; 498; 506; 509; 513; 515; 516; 518; 522; 523; 526; 527; 528; 529; 533; 534; 539; 1329; 1345; 1347; 1349; 1350; 1353; 4694; 4695; 4697; 4698; 4700; 4701; 4702; 4704; 4706; 4708; 4709; 4711; 4712; 4715; 4716; 4717; 4718; 4719; 4720; 4722; 4723; 4724; 4728; 4729; 6546; 7381; 7384; 7385; 7386; 9114; 9167; 9377; 9551; 10476; 10632; 23530; 51382; 126328	ATP1A1; ATP1A3; ATP5A1; ATP5B; ATP5C1; ATP5D; ATP5F1; ATP5G1; ATP5G3; ATP5H; ATP5J; ATP5J2; ATP5L; ATP5O; ATP6V0B; ATP6V0C; ATP6V0D1; ATP6V1A; ATP6V1B2; ATP6V1C1; ATP6V1D; ATP6V1E1; ATP6V1G2; COX11; COX5A; COX5B; COX6C; COX7A2; COX7A2L; COX7B; COX7C; NDUFA1; NDUFA11; NDUFA2; NDUFA4; NDUFA5; NDUFA6; NDUFA7; NDUFA8; NDUFA9; NDUFAB1; NDUFB10; NDUFB2; NDUFB3; NDUFB5; NDUFB6; NDUFB9; NDUFC1; NDUFC2; N…
GenMAPP pathway	Hs_Electron Transport Chain	54	210	78	867	5.67974e-18	3.25e-14	291; 292; 498; 506; 509; 513; 515; 516; 518; 522; 539; 1329; 1345; 1347; 1349; 1350; 1353; 4694; 4695; 4697; 4698; 4700; 4701; 4702; 4704; 4706; 4708; 4709; 4711; 4712; 4715; 4716; 4717; 4718; 4719; 4720; 4722; 4723; 4724; 4728; 4729; 6392; 7381; 7384; 7385; 7386; 9016; 9167; 9377; 9551; 10476; 10632; 54205; 93974	ATP5A1; ATP5B; ATP5C1; ATP5D; ATP5F1; ATP5G1; ATP5G3; ATP5H; ATP5J; ATP5J2; ATP5L; ATP5O; ATPIF1; COX11; COX5A; COX5B; COX6C; COX7A2; COX7A2L; COX7B; COX7C; CYCS; NDUFA1; NDUFA2; NDUFA4; NDUFA5; NDUFA6; NDUFA7; NDUFA8; NDUFA9; NDUFAB1; NDUFB10; NDUFB2; NDUFB3; NDUFB5; NDUFB6; NDUFB9; NDUFC1; NDUFC2; NDUFS1; NDUFS2; NDUFS3; NDUFS4; NDUFS8; NDUFV1; NDUFV2; SDHD; SLC25A14; SLC25A4; SLC25A5; UQCRB; U…
SwissProt keyword	Mitochondrion	134	1069	337	5301	2.45889e-17	1.41e-13	36; 211; 291; 292; 498; 506; 509; 513; 515; 516; 518; 522; 539; 549; 598; 708; 1329; 1345; 1347; 1349; 1350; 1353; 1431; 1537; 1737; 1738; 2021; 2271; 2744; 2806; 3052; 3419; 3420; 3421; 4191; 4694; 4695; 4697; 4698; 4700; 4701; 4702; 4704; 4706; 4708; 4709; 4711; 4712; 4715; 4716; 4717; 4718; 4719; 4720; 4722; 4723; 4724; 4728; 4729; 4942; 4967; 4976; 5095; 5160; 5162; 5165; 5250; 6182; 6183; 63…	ACADSB; ALAS1; ALDH5A1; AMACR; ATP5A1; ATP5B; ATP5C1; ATP5D; ATP5F1; ATP5G1; ATP5G3; ATP5H; ATP5J; ATP5J2; ATP5L; ATP5O; ATPIF1; AUH; BCL2L1; BCL2L13; C14ORF2; C1QBP; COQ3; COX11; COX5A; COX5B; COX6C; COX7A2; COX7A2L; COX7B; COX7C; CS; CYC1; CYCS; DLAT; DLD; ENDOG; FH; GLS; GOT2; HCCS; IDH3A; IDH3B; IDH3G; IMMT; LACTB; LIAS; MDH2; ME3; MLYCD; MRPL12; MRPL3; MRPL32; MRPL34; MRPL39; MRPL40; MRPL45;…
KEGG pathway	Oxidative phosphorylation - Homo sapiens	60	323	88	1223	8.66684e-17	4.97e-13	498; 506; 509; 513; 515; 516; 518; 522; 523; 526; 527; 528; 529; 533; 534; 539; 1329; 1345; 1347; 1349; 1350; 1353; 1537; 4694; 4695; 4697; 4698; 4700; 4701; 4702; 4704; 4706; 4708; 4709; 4711; 4712; 4715; 4716; 4717; 4718; 4719; 4720; 4722; 4723; 4724; 4728; 4729; 6392; 7381; 7384; 7385; 7386; 9114; 9167; 9377; 9551; 10476; 10632; 51382; 126328	ATP5A1; ATP5B; ATP5C1; ATP5D; ATP5F1; ATP5G1; ATP5G3; ATP5H; ATP5J; ATP5J2; ATP5L; ATP5O; ATP6V0B; ATP6V0C; ATP6V0D1; ATP6V1A; ATP6V1B2; ATP6V1C1; ATP6V1D; ATP6V1E1; ATP6V1G2; COX11; COX5A; COX5B; COX6C; COX7A2; COX7A2L; COX7B; COX7C; CYC1; NDUFA1; NDUFA11; NDUFA2; NDUFA4; NDUFA5; NDUFA6; NDUFA7; NDUFA8; NDUFA9; NDUFAB1; NDUFB10; NDUFB2; NDUFB3; NDUFB5; NDUFB6; NDUFB9; NDUFC1; NDUFC2; NDUFS1; NDU…
GO Cellular Component	mitochondrion	174	1337	507	6719	3.14963e-15	1.8e-11	36; 132; 211; 291; 292; 327; 498; 506; 509; 513; 515; 516; 518; 522; 529; 539; 549; 598; 637; 708; 844; 1329; 1345; 1347; 1349; 1350; 1353; 1431; 1537; 1633; 1737; 1738; 1770; 2021; 2194; 2271; 2631; 2744; 2806; 3052; 3419; 3420; 3421; 4191; 4436; 4694; 4695; 4697; 4698; 4700; 4701; 4702; 4704; 4706; 4708; 4709; 4711; 4712; 4715; 4716; 4717; 4718; 4719; 4720; 4722; 4723; 4724; 4728; 4729; 4942; 4…	ABCF2; ACADSB; ADK; ALAS1; ALDH5A1; AMACR; APEH; ATP5A1; ATP5B; ATP5C1; ATP5D; ATP5F1; ATP5G1; ATP5G3; ATP5H; ATP5J; ATP5J2; ATP5L; ATP5O; ATP6V1E1; ATPAF1; ATPIF1; AUH; BCL2L1; BCL2L13; BID; C14ORF2; C1QBP; CASQ1; CIAO1; COQ3; COX11; COX5A; COX5B; COX6C; COX7A2; COX7A2L; COX7B; COX7C; CS; CYC1; CYCS; DCK; DLAT; DLD; DNAH9; ENDOG; FASN; FH; FIBP; GAS7; GBAS; GLRX2; GLS; GOT2; HCCS; IDH3A; IDH3B; …
GO Molecular Function	transporter activity	316	1396	1085	6910	1.66679e-14	9.55e-11	21; 40; 128; 150; 160; 162; 231; 291; 292; 320; 375; 377; 378; 381; 403; 439; 476; 478; 483; 488; 491; 498; 506; 509; 513; 515; 516; 518; 522; 523; 526; 527; 528; 529; 533; 534; 539; 610; 644; 738; 776; 777; 783; 1036; 1128; 1141; 1173; 1174; 1175; 1183; 1258; 1317; 1329; 1345; 1347; 1349; 1350; 1353; 1537; 1645; 1738; 1893; 2029; 2030; 2170; 2172; 2273; 2554; 2555; 2556; 2557; 2558; 2562; 2563; …	ABCA3; ABCF2; ACCN1; ADH5; ADRA2A; AKAP12; AKAP5; AKR1B1; AKR1C1; ALDH5A1; AP1B1; AP1S1; AP1S2; AP2A1; AP2M1; AP2S1; AP3B2; AP3D1; AP3M2; AP4S1; APBA1; ARF1; ARF3; ARF4; ARF5; ARL3; ARL6; ARPP-19; ASNA1; ATP1A1; ATP1A3; ATP1B3; ATP2A2; ATP2B2; ATP2C1; ATP5A1; ATP5B; ATP5C1; ATP5D; ATP5F1; ATP5G1; ATP5G3; ATP5H; ATP5J; ATP5J2; ATP5L; ATP5O; ATP6V0B; ATP6V0C; ATP6V0D1; ATP6V1A; ATP6V1B2; ATP6V1C1; …
KEGG pathway	Energy Metabolism - Homo sapiens	75	323	136	1223	1.11631e-13	6.4e-10	128; 226; 440; 498; 506; 509; 513; 515; 516; 518; 522; 523; 526; 527; 528; 529; 533; 534; 539; 1329; 1345; 1347; 1349; 1350; 1353; 1537; 2271; 2744; 2805; 2806; 4190; 4191; 4694; 4695; 4697; 4698; 4700; 4701; 4702; 4704; 4706; 4708; 4709; 4711; 4712; 4715; 4716; 4717; 4718; 4719; 4720; 4722; 4723; 4724; 4728; 4729; 5230; 5315; 6392; 6799; 6821; 7381; 7384; 7385; 7386; 8803; 9114; 9167; 9377; 9551…	ADH5; ALDOA; ASNS; ATP5A1; ATP5B; ATP5C1; ATP5D; ATP5F1; ATP5G1; ATP5G3; ATP5H; ATP5J; ATP5J2; ATP5L; ATP5O; ATP6V0B; ATP6V0C; ATP6V0D1; ATP6V1A; ATP6V1B2; ATP6V1C1; ATP6V1D; ATP6V1E1; ATP6V1G2; COX11; COX5A; COX5B; COX6C; COX7A2; COX7A2L; COX7B; COX7C; CYC1; FH; GLS; GOT1; GOT2; MDH1; MDH2; ME3; NDUFA1; NDUFA11; NDUFA2; NDUFA4; NDUFA5; NDUFA6; NDUFA7; NDUFA8; NDUFA9; NDUFAB1; NDUFB10; NDUFB2; ND…
GO Molecular Function	cation transporter activity	74	1396	164	6910	8.67512e-13	4.97e-09	476; 478; 483; 488; 491; 498; 506; 509; 513; 515; 516; 518; 522; 523; 526; 527; 528; 529; 533; 534; 539; 1317; 1329; 1345; 1347; 1349; 1350; 1353; 4694; 4695; 4697; 4698; 4700; 4701; 4702; 4704; 4706; 4708; 4709; 4711; 4712; 4715; 4716; 4717; 4718; 4719; 4720; 4722; 4723; 4724; 4728; 4729; 6505; 6511; 6546; 7381; 7384; 7385; 7386; 7781; 8402; 9114; 9167; 9377; 9551; 10079; 10476; 10632; 23530; 26…	ATP1A1; ATP1A3; ATP1B3; ATP2A2; ATP2B2; ATP2C1; ATP5A1; ATP5B; ATP5C1; ATP5D; ATP5F1; ATP5G1; ATP5G3; ATP5H; ATP5J; ATP5J2; ATP5L; ATP5O; ATP6V0B; ATP6V0C; ATP6V0D1; ATP6V1A; ATP6V1B2; ATP6V1C1; ATP6V1D; ATP6V1E1; ATP6V1G2; ATP8A2; ATP9A; COX11; COX5A; COX5B; COX6C; COX7A2; COX7A2L; COX7B; COX7C; NDUFA1; NDUFA11; NDUFA2; NDUFA4; NDUFA5; NDUFA6; NDUFA7; NDUFA8; NDUFA9; NDUFAB1; NDUFB10; NDUFB2; ND…
GO Cellular Component	cytoplasm	683	1337	2887	6719	1.93307e-11	1.11e-07	16; 27; 36; 47; 52; 104; 119; 132; 156; 160; 161; 162; 191; 211; 226; 273; 286; 287; 291; 292; 309; 320; 327; 375; 377; 378; 381; 396; 398; 400; 403; 439; 488; 498; 506; 509; 513; 515; 516; 518; 522; 523; 526; 527; 529; 534; 539; 549; 586; 598; 637; 669; 708; 793; 801; 805; 826; 830; 844; 891; 894; 990; 996; 1020; 1032; 1047; 1072; 1113; 1173; 1174; 1175; 1211; 1212; 1329; 1345; 1347; 1349; 1350;…	A2BP1; AARS; ABCF2; ABL2; ACADSB; ACLY; ACP1; ACTR10; ACTR1B; ACTR2; ACTR3; ACTR6; ADARB1; ADD2; ADK; ADRBK1; AHCY; AKAP11; AKAP12; AKAP6; AKR1C1; ALAS1; ALDH5A1; ALDOA; AMACR; AMPH; ANK1; ANK2; ANXA6; AP1B1; AP1S1; AP1S2; AP2A1; AP2A2; AP2M1; AP2S1; AP3B2; AP3D1; AP3M2; AP4S1; APBA1; APEH; ARF1; ARF3; ARF4; ARF5; ARFGEF2; ARHGDIA; ARHGDIG; ARHGEF9; ARL1; ARL3; ARL6; ARPC1A; ARPC3; ARPP-19; ASB6;…
organismal role	Neuronal transmission	58	322	138	1725	7.32362e-11	4.2e-07	40; 43; 273; 320; 610; 1141; 1392; 1812; 2554; 2555; 2556; 2557; 2558; 2562; 2563; 2566; 2571; 2572; 2743; 2890; 2892; 2893; 2897; 2902; 2903; 2907; 2911; 2915; 2918; 3358; 3777; 3798; 4842; 4884; 4986; 5179; 5594; 6014; 6327; 6505; 6511; 6529; 6750; 6804; 6843; 6854; 6857; 6861; 7781; 8448; 8927; 9143; 9229; 9369; 9378; 9495; 30819; 30820	ACCN1; ACHE; AKAP5; AMPH; APBA1; BSN; CHRNB2; CRH; DLGAP1; DOC2A; DRD1; GABRA1; GABRA2; GABRA3; GABRA4; GABRA5; GABRB3; GABRD; GABRG2; GAD1; GAD2; GLRB; GRIA1; GRIA3; GRIA4; GRIK1; GRIN1; GRIN2A; GRINA; GRM1; GRM5; GRM8; HCN2; HTR2C; KCNIP1; KCNIP2; KCNK3; KIF5A; MAPK1; NOS1; NPTX1; NRXN1; NRXN3; OPRK1; PENK; RIT2; SCN2B; SLC1A1; SLC1A6; SLC30A3; SLC6A1; SST; STX1A; SYN2; SYNGR3; SYT1; SYT5; VAMP1
subcellular localization	Mitochondrial	80	414	194	1921	1.08579e-10	6.22e-07	36; 291; 498; 506; 509; 513; 515; 516; 518; 522; 539; 598; 637; 844; 1329; 1345; 1347; 1349; 1350; 1353; 1431; 1537; 1737; 1738; 2021; 2271; 2806; 3052; 3419; 3420; 4694; 4695; 4697; 4698; 4700; 4701; 4702; 4706; 4708; 4711; 4712; 4715; 4716; 4717; 4718; 4719; 4720; 4722; 4723; 4724; 4728; 4729; 5095; 5160; 5162; 5165; 5250; 6182; 6183; 6392; 6770; 7284; 7381; 7384; 7385; 7416; 7417; 8604; 9016; …	ABCF2; ACADSB; ATP5A1; ATP5B; ATP5C1; ATP5D; ATP5F1; ATP5G1; ATP5G3; ATP5J; ATP5O; ATPIF1; BCL2L1; BID; CASQ1; COX11; COX5A; COX5B; COX6C; COX7A2; COX7B; COX7C; CS; CYC1; CYCS; DLAT; DLD; ENDOG; FH; FIBP; GOT2; HCCS; IDH3A; IDH3B; MRPL12; MRPS12; MTRF1; NDUFA1; NDUFA2; NDUFA4; NDUFA5; NDUFA6; NDUFA7; NDUFA8; NDUFAB1; NDUFB10; NDUFB2; NDUFB5; NDUFB6; NDUFB9; NDUFC1; NDUFC2; NDUFS1; NDUFS2; NDUFS3;…
GO Molecular Function	NADH dehydrogenase (ubiquinone) activity	25	1396	34	6910	2.8243e-10	1.62e-06	4694; 4695; 4697; 4698; 4700; 4701; 4702; 4704; 4706; 4708; 4709; 4711; 4712; 4715; 4716; 4717; 4718; 4719; 4720; 4722; 4723; 4724; 4728; 4729; 126328	NDUFA1; NDUFA11; NDUFA2; NDUFA4; NDUFA5; NDUFA6; NDUFA7; NDUFA8; NDUFA9; NDUFAB1; NDUFB10; NDUFB2; NDUFB3; NDUFB5; NDUFB6; NDUFB9; NDUFC1; NDUFC2; NDUFS1; NDUFS2; NDUFS3; NDUFS4; NDUFS8; NDUFV1; NDUFV2
SwissProt keyword	Transit peptide	86	1069	226	5301	4.15639e-10	2.38e-06	36; 211; 498; 506; 509; 513; 515; 516; 518; 522; 539; 549; 708; 1329; 1347; 1349; 1350; 1353; 1431; 1537; 1737; 1738; 2021; 2271; 2744; 2806; 3419; 3420; 3421; 4191; 4704; 4706; 4708; 4711; 4717; 4719; 4720; 4722; 4723; 4724; 4728; 4729; 4942; 4967; 4976; 5095; 5160; 5162; 5165; 5250; 5264; 6182; 6183; 6392; 6770; 6821; 7284; 7384; 7385; 7386; 7915; 8803; 9054; 9167; 9377; 9617; 10102; 10873; 109…	ACADSB; ALAS1; ALDH5A1; ATP5A1; ATP5B; ATP5C1; ATP5D; ATP5F1; ATP5G1; ATP5G3; ATP5J; ATP5O; ATPIF1; AUH; C1QBP; COQ3; COX11; COX5A; COX5B; COX7A2; COX7A2L; COX7B; COX7C; CS; CYC1; DLAT; DLD; ENDOG; FH; GLS; GOT2; IDH3A; IDH3B; IDH3G; LIAS; MDH2; ME3; MLYCD; MRPL12; MRPL32; MRPL34; MRPL40; MRPL45; MRPS12; MRPS17; MRPS18A; MRPS18C; MRPS26; MTRF1; NDUFA9; NDUFAB1; NDUFB2; NDUFB5; NDUFC1; NDUFS1; NDU…
GO Molecular Function	oxidoreductase activity\, acting on NADH or NADPH\, quinone or similar compound as acceptor	26	1396	37	6910	5.18705e-10	2.97e-06	4694; 4695; 4697; 4698; 4700; 4701; 4702; 4704; 4706; 4708; 4709; 4711; 4712; 4715; 4716; 4717; 4718; 4719; 4720; 4722; 4723; 4724; 4728; 4729; 9946; 126328	CRYZL1; NDUFA1; NDUFA11; NDUFA2; NDUFA4; NDUFA5; NDUFA6; NDUFA7; NDUFA8; NDUFA9; NDUFAB1; NDUFB10; NDUFB2; NDUFB3; NDUFB5; NDUFB6; NDUFB9; NDUFC1; NDUFC2; NDUFS1; NDUFS2; NDUFS3; NDUFS4; NDUFS8; NDUFV1; NDUFV2
GO Molecular Function	sodium ion transporter activity	26	1396	37	6910	5.18705e-10	2.97e-06	4694; 4695; 4697; 4698; 4700; 4701; 4702; 4704; 4706; 4708; 4709; 4711; 4712; 4715; 4716; 4717; 4718; 4719; 4720; 4722; 4723; 4724; 4728; 4729; 6546; 126328	NDUFA1; NDUFA11; NDUFA2; NDUFA4; NDUFA5; NDUFA6; NDUFA7; NDUFA8; NDUFA9; NDUFAB1; NDUFB10; NDUFB2; NDUFB3; NDUFB5; NDUFB6; NDUFB9; NDUFC1; NDUFC2; NDUFS1; NDUFS2; NDUFS3; NDUFS4; NDUFS8; NDUFV1; NDUFV2; SLC8A1
cellular role	Energy generation	50	315	109	1565	7.96861e-10	4.57e-06	36; 291; 292; 506; 509; 518; 522; 1329; 1345; 1347; 1349; 1350; 1353; 1431; 1537; 1737; 1738; 1962; 2271; 3052; 3421; 4694; 4695; 4700; 4701; 4706; 4708; 4711; 4712; 4715; 4716; 4717; 4718; 4719; 4720; 4722; 4723; 4728; 4729; 4967; 5250; 6392; 7381; 7384; 7385; 8803; 9377; 23530; 54205; 93974	ACADSB; ATP5B; ATP5C1; ATP5G3; ATP5J; ATPIF1; COX11; COX5A; COX5B; COX6C; COX7A2; COX7B; COX7C; CS; CYC1; CYCS; DLAT; DLD; EHHADH; FH; HCCS; IDH3G; NDUFA1; NDUFA2; NDUFA6; NDUFA7; NDUFAB1; NDUFB10; NDUFB2; NDUFB5; NDUFB6; NDUFB9; NDUFC1; NDUFC2; NDUFS1; NDUFS2; NDUFS3; NDUFS8; NDUFV1; NDUFV2; NNT; OGDH; SDHD; SLC25A3; SLC25A4; SLC25A5; SUCLA2; UQCRB; UQCRC1; UQCRC2
GO Molecular Function	ion transporter activity	79	1396	204	6910	1.25619e-09	7.2e-06	439; 476; 478; 483; 488; 491; 498; 506; 509; 513; 515; 516; 518; 522; 523; 526; 527; 528; 529; 533; 534; 539; 1317; 1329; 1345; 1347; 1349; 1350; 1353; 1645; 4694; 4695; 4697; 4698; 4700; 4701; 4702; 4704; 4706; 4708; 4709; 4711; 4712; 4715; 4716; 4717; 4718; 4719; 4720; 4722; 4723; 4724; 4728; 4729; 5250; 6505; 6508; 6511; 6546; 7381; 7384; 7385; 7386; 7781; 8402; 9114; 9167; 9377; 9551; 10079; …	AKR1C1; ASNA1; ATP1A1; ATP1A3; ATP1B3; ATP2A2; ATP2B2; ATP2C1; ATP5A1; ATP5B; ATP5C1; ATP5D; ATP5F1; ATP5G1; ATP5G3; ATP5H; ATP5J; ATP5J2; ATP5L; ATP5O; ATP6V0B; ATP6V0C; ATP6V0D1; ATP6V1A; ATP6V1B2; ATP6V1C1; ATP6V1D; ATP6V1E1; ATP6V1G2; ATP8A2; ATP9A; COX11; COX5A; COX5B; COX6C; COX7A2; COX7A2L; COX7B; COX7C; NDUFA1; NDUFA11; NDUFA2; NDUFA4; NDUFA5; NDUFA6; NDUFA7; NDUFA8; NDUFA9; NDUFAB1; NDUF…
GO Biological Process	synaptic transmission	68	1361	167	6771	1.47596e-09	8.46e-06	40; 43; 273; 320; 777; 869; 1128; 1141; 1175; 1392; 1812; 2554; 2555; 2556; 2557; 2558; 2562; 2563; 2566; 2567; 2571; 2572; 2743; 2890; 2892; 2893; 2897; 2902; 2903; 2911; 2915; 2918; 3358; 3777; 3798; 4842; 4884; 4986; 5594; 5864; 6014; 6327; 6505; 6511; 6529; 6750; 6799; 6854; 6857; 6860; 6861; 6863; 6999; 8448; 8867; 8927; 9215; 9229; 9362; 9495; 11255; 22999; 26258; 27065; 27445; 30819; 30820…	ACCN1; ACHE; AKAP5; AMPH; AP2S1; APBA1; BSN; CACNA1E; CBLN1; CHRM1; CHRNB2; CPNE6; CRH; D4S234E; DLGAP1; DOC2A; DRD1; GABRA1; GABRA2; GABRA3; GABRA4; GABRA5; GABRB3; GABRD; GABRG2; GABRG3; GAD1; GAD2; GLRB; GRIA1; GRIA3; GRIA4; GRIK1; GRIN1; GRIN2A; GRM1; GRM5; GRM8; HRH3; HTR2C; KCNIP1; KCNIP2; KCNK3; KIF5A; LARGE; MAPK1; NOS1; NPTX1; OPRK1; PCLO; PLDN; RAB14; RAB3A; RIMS1; RIT2; SCN2B; SLC1A1; …
GO Biological Process	transmission of nerve impulse	69	1361	172	6771	2.31888e-09	1.33e-05	40; 43; 273; 320; 777; 869; 1128; 1141; 1175; 1392; 1812; 2554; 2555; 2556; 2557; 2558; 2562; 2563; 2566; 2567; 2571; 2572; 2743; 2890; 2892; 2893; 2897; 2902; 2903; 2911; 2915; 2918; 3358; 3777; 3798; 4842; 4884; 4986; 5594; 5864; 6014; 6327; 6505; 6511; 6529; 6750; 6799; 6854; 6857; 6860; 6861; 6863; 6999; 8448; 8867; 8927; 9215; 9229; 9362; 9495; 11255; 22999; 26047; 26258; 27065; 27445; 30819…	ACCN1; ACHE; AKAP5; AMPH; AP2S1; APBA1; BSN; CACNA1E; CBLN1; CHRM1; CHRNB2; CNTNAP2; CPNE6; CRH; D4S234E; DLGAP1; DOC2A; DRD1; GABRA1; GABRA2; GABRA3; GABRA4; GABRA5; GABRB3; GABRD; GABRG2; GABRG3; GAD1; GAD2; GLRB; GRIA1; GRIA3; GRIA4; GRIK1; GRIN1; GRIN2A; GRM1; GRM5; GRM8; HRH3; HTR2C; KCNIP1; KCNIP2; KCNK3; KIF5A; LARGE; MAPK1; NOS1; NPTX1; OPRK1; PCLO; PLDN; RAB14; RAB3A; RIMS1; RIT2; SCN2B;…
GO Molecular Function	oxidoreductase activity\, acting on NADH or NADPH\, other acceptor	24	1396	34	6910	2.51219e-09	1.44e-05	4694; 4695; 4697; 4698; 4700; 4701; 4702; 4704; 4708; 4709; 4711; 4712; 4715; 4716; 4717; 4718; 4719; 4720; 4722; 4723; 4724; 4728; 4729; 4835	NDUFA1; NDUFA2; NDUFA4; NDUFA5; NDUFA6; NDUFA7; NDUFA8; NDUFA9; NDUFB10; NDUFB2; NDUFB3; NDUFB5; NDUFB6; NDUFB9; NDUFC1; NDUFC2; NDUFS1; NDUFS2; NDUFS3; NDUFS4; NDUFS8; NDUFV1; NDUFV2; NQO2
GO Molecular Function	NADH dehydrogenase activity	23	1396	32	6910	3.52217e-09	2.02e-05	4694; 4695; 4697; 4698; 4700; 4701; 4702; 4704; 4708; 4709; 4711; 4712; 4715; 4716; 4717; 4718; 4719; 4720; 4722; 4723; 4724; 4728; 4729	NDUFA1; NDUFA2; NDUFA4; NDUFA5; NDUFA6; NDUFA7; NDUFA8; NDUFA9; NDUFB10; NDUFB2; NDUFB3; NDUFB5; NDUFB6; NDUFB9; NDUFC1; NDUFC2; NDUFS1; NDUFS2; NDUFS3; NDUFS4; NDUFS8; NDUFV1; NDUFV2
SwissProt keyword	Ubiquinone	23	1069	33	5301	7.97203e-09	4.57e-05	4694; 4695; 4697; 4698; 4700; 4701; 4702; 4704; 4708; 4709; 4711; 4712; 4715; 4716; 4717; 4718; 4719; 4720; 4722; 4723; 4724; 4728; 4729	NDUFA1; NDUFA2; NDUFA4; NDUFA5; NDUFA6; NDUFA7; NDUFA8; NDUFA9; NDUFB10; NDUFB2; NDUFB3; NDUFB5; NDUFB6; NDUFB9; NDUFC1; NDUFC2; NDUFS1; NDUFS2; NDUFS3; NDUFS4; NDUFS8; NDUFV1; NDUFV2
GO Molecular Function	oxidoreductase activity\, acting on NADH or NADPH	30	1396	51	6910	8.07805e-09	4.63e-05	4694; 4695; 4697; 4698; 4700; 4701; 4702; 4704; 4706; 4708; 4709; 4711; 4712; 4715; 4716; 4717; 4718; 4719; 4720; 4722; 4723; 4724; 4728; 4729; 4835; 9946; 10935; 23530; 51292; 126328	CRYZL1; GMPR2; NDUFA1; NDUFA11; NDUFA2; NDUFA4; NDUFA5; NDUFA6; NDUFA7; NDUFA8; NDUFA9; NDUFAB1; NDUFB10; NDUFB2; NDUFB3; NDUFB5; NDUFB6; NDUFB9; NDUFC1; NDUFC2; NDUFS1; NDUFS2; NDUFS3; NDUFS4; NDUFS8; NDUFV1; NDUFV2; NNT; NQO2; PRDX3
GO Cellular Component	clathrin-coated vesicle	33	1337	63	6719	3.68618e-08	0.000211	160; 161; 273; 320; 1113; 1173; 1174; 1175; 1211; 1212; 2902; 2978; 5864; 5865; 6812; 6843; 6854; 6855; 6857; 6860; 6861; 7781; 8448; 8905; 10947; 11154; 22931; 27445; 51440; 57586; 83988; 84258; 132204	AMPH; AP1S1; AP1S2; AP2A1; AP2A2; AP2M1; AP2S1; AP3M2; AP4S1; APBA1; CHGA; CLTA; CLTB; DOC2A; GRIN1; GUCA1A; HPCAL4; NCALD; PCLO; RAB18; RAB3A; RAB3B; SLC30A3; STXBP1; SYN2; SYNPR; SYP; SYT1; SYT13; SYT3; SYT4; SYT5; VAMP1
SwissProt keyword	Hydrogen ion transport	21	1069	30	5301	3.90702e-08	0.000224	498; 506; 509; 513; 515; 516; 518; 522; 523; 526; 527; 528; 529; 533; 534; 539; 9114; 9551; 10476; 10632; 51382	ATP5A1; ATP5B; ATP5C1; ATP5D; ATP5F1; ATP5G1; ATP5G3; ATP5H; ATP5J; ATP5J2; ATP5L; ATP5O; ATP6V0B; ATP6V0C; ATP6V0D1; ATP6V1A; ATP6V1B2; ATP6V1C1; ATP6V1D; ATP6V1E1; ATP6V1G2
SwissProt keyword	NAD	40	1069	84	5301	4.15165e-08	0.000238	128; 191; 644; 1725; 1738; 1962; 2582; 3419; 3420; 3421; 3939; 3945; 4190; 4191; 4694; 4695; 4697; 4698; 4700; 4701; 4702; 4704; 4708; 4709; 4711; 4712; 4715; 4716; 4717; 4718; 4719; 4720; 4722; 4723; 4724; 4728; 4729; 7915; 23057; 23530	ADH5; AHCY; ALDH5A1; BLVRA; DHPS; DLD; EHHADH; GALE; IDH3A; IDH3B; IDH3G; LDHA; LDHB; MDH1; MDH2; NDUFA1; NDUFA2; NDUFA4; NDUFA5; NDUFA6; NDUFA7; NDUFA8; NDUFA9; NDUFB10; NDUFB2; NDUFB3; NDUFB5; NDUFB6; NDUFB9; NDUFC1; NDUFC2; NDUFS1; NDUFS2; NDUFS3; NDUFS4; NDUFS8; NDUFV1; NDUFV2; NMNAT2; NNT
EC number	1.6.5.3	23	297	30	1125	6.44555e-08	0.000369	4694; 4695; 4697; 4698; 4700; 4701; 4702; 4704; 4706; 4708; 4709; 4711; 4712; 4715; 4716; 4717; 4718; 4719; 4720; 4722; 4724; 4728; 126328	NDUFA1; NDUFA11; NDUFA2; NDUFA4; NDUFA5; NDUFA6; NDUFA7; NDUFA8; NDUFA9; NDUFAB1; NDUFB10; NDUFB2; NDUFB3; NDUFB5; NDUFB6; NDUFB9; NDUFC1; NDUFC2; NDUFS1; NDUFS2; NDUFS3; NDUFS4; NDUFS8
GO Cellular Component	coated vesicle	35	1337	72	6719	1.3941e-07	0.000799	160; 161; 273; 320; 1113; 1173; 1174; 1175; 1211; 1212; 2902; 2978; 5864; 5865; 6812; 6843; 6854; 6855; 6857; 6860; 6861; 7781; 8120; 8448; 8905; 10484; 10947; 11154; 22931; 27445; 51440; 57586; 83988; 84258; 132204	AMPH; AP1S1; AP1S2; AP2A1; AP2A2; AP2M1; AP2S1; AP3B2; AP3M2; AP4S1; APBA1; CHGA; CLTA; CLTB; DOC2A; GRIN1; GUCA1A; HPCAL4; NCALD; PCLO; RAB18; RAB3A; RAB3B; SEC23A; SLC30A3; STXBP1; SYN2; SYNPR; SYP; SYT1; SYT13; SYT3; SYT4; SYT5; VAMP1
GO Molecular Function	primary active transporter activity	61	1396	158	6910	1.39935e-07	0.000802	21; 439; 476; 478; 483; 488; 491; 506; 523; 526; 527; 528; 529; 1329; 1345; 1347; 1349; 1350; 1353; 4694; 4695; 4697; 4698; 4700; 4701; 4702; 4704; 4706; 4708; 4709; 4711; 4712; 4715; 4716; 4717; 4718; 4719; 4720; 4722; 4723; 4724; 4728; 4729; 7381; 7384; 7385; 7386; 9167; 9377; 10061; 10079; 10431; 10440; 23480; 23530; 26519; 27032; 27255; 29928; 51761; 126328	ABCA3; ABCF2; ASNA1; ATP1A1; ATP1A3; ATP1B3; ATP2A2; ATP2B2; ATP2C1; ATP5B; ATP6V0C; ATP6V1A; ATP6V1B2; ATP6V1C1; ATP6V1E1; ATP8A2; ATP9A; CNTN6; COX11; COX5A; COX5B; COX6C; COX7A2; COX7A2L; COX7B; COX7C; NDUFA1; NDUFA11; NDUFA2; NDUFA4; NDUFA5; NDUFA6; NDUFA7; NDUFA8; NDUFA9; NDUFAB1; NDUFB10; NDUFB2; NDUFB3; NDUFB5; NDUFB6; NDUFB9; NDUFC1; NDUFC2; NDUFS1; NDUFS2; NDUFS3; NDUFS4; NDUFS8; NDUFV1;…
GO Cellular Component	inner membrane	43	1337	98	6719	1.52403e-07	0.000873	132; 291; 292; 498; 506; 509; 513; 516; 518; 522; 529; 539; 1329; 1345; 1347; 1537; 1770; 3052; 4715; 4723; 4953; 4976; 5250; 5702; 7257; 7381; 7384; 7385; 7386; 8402; 8604; 9016; 9377; 10431; 10440; 10730; 10989; 23116; 23530; 26519; 29928; 54205; 56950	ADK; ATP5A1; ATP5B; ATP5C1; ATP5D; ATP5G1; ATP5G3; ATP5J; ATP5O; ATP6V1E1; COX5A; COX5B; COX6C; COX7A2; CYC1; CYCS; DNAH9; HCCS; IMMT; KIAA0423; NDUFB9; NDUFV1; NNT; ODC1; OPA1; PSMC3; SLC25A11; SLC25A12; SLC25A14; SLC25A3; SLC25A4; SLC25A5; SMYD2; TIMM10; TIMM17A; TIMM22; TIMM23; TSNAX; UQCRB; UQCRC1; UQCRC2; UQCRFS1; YME1L1
Blue module, WM network
System	Gene Category	List Hits	List Total	Population Hits	Population Total	EASE score	Bonferroni	Gene identifiers	Gene Symbol
GO Molecular Function	transporter activity	497	2383	1085	6910	4.49382e-17	3.41e-13	21; 23; 40; 128; 150; 160; 163; 217; 225; 291; 292; 293; 320; 321; 375; 377; 381; 402; 403; 439; 444; 476; 477; 478; 480; 481; 488; 490; 491; 492; 493; 498; 506; 509; 513; 515; 516; 518; 522; 523; 526; 527; 528; 529; 533; 534; 535; 539; 540; 610; 644; 738; 773; 774; 775; 776; 777; 782; 783; 784; 785; 818; 1036; 1128; 1131; 1141; 1173; 1174; 1175; 1183; 1185; 1258; 1327; 1329; 1337; 1345; 1346; 13…	ABCA3; ABCB9; ABCC5; ABCD2; ABCF1; ABCF2; ABCG4; ACCN1; ADH5; ADRA2A; AIM1L; AKAP12; AKAP5; AKR1C2; AKR7A3; ALDH2; ALDH4A1; ALDH5A1; ANKH; AP1M1; AP1S1; AP1S2; AP2A1; AP2B1; AP2M1; AP2S1; AP3B2; AP3M2; AP4S1; APBA1; APBA2; APOM; ARF1; ARF3; ARF5; ARL2; ARL3; ARL6; ARPP-19; ASB13; ASNA1; ASPH; ATP1A1; ATP1A2; ATP1A3; ATP1A4; ATP1B1; ATP2A2; ATP2B1; ATP2B2; ATP2B3; ATP2B4; ATP2C1; ATP5A1; ATP5B; AT…
GO Biological Process	transmission of nerve impulse	113	2347	172	6771	1.64631e-16	1.25e-12	18; 40; 43; 273; 320; 773; 774; 777; 869; 1128; 1131; 1141; 1175; 1325; 1392; 1728; 1742; 1759; 1812; 2550; 2554; 2555; 2556; 2557; 2558; 2560; 2561; 2562; 2563; 2566; 2571; 2572; 2644; 2743; 2776; 2890; 2891; 2892; 2893; 2897; 2898; 2902; 2903; 2904; 2906; 2911; 2914; 2915; 2917; 2918; 3354; 3356; 3358; 3363; 3736; 3749; 3777; 3778; 3780; 3785; 3798; 4128; 4842; 4857; 4884; 4986; 5173; 5594; 586…	ABAT; ACCN1; ACHE; AKAP5; AMPH; AP2S1; APBA1; BAIAP3; BSN; CACNA1A; CACNA1B; CACNA1E; CBLN1; CHRM1; CHRM3; CHRNB2; CNTNAP2; CORT; CPLX1; CPNE6; CRH; D4S234E; DLG4; DLGAP1; DLGAP2; DNM1; DOC2A; DRD1; GABARAP; GABBR1; GABRA1; GABRA2; GABRA3; GABRA4; GABRA5; GABRB1; GABRB2; GABRB3; GABRD; GABRG2; GAD1; GAD2; GCHFR; GLRB; GNAQ; GRIA1; GRIA2; GRIA3; GRIA4; GRIK1; GRIK2; GRIN1; GRIN2A; GRIN2B; GRIN2D; …
GO Molecular Function	monovalent inorganic cation transporter activity	76	2383	101	6910	2.3449e-16	1.78e-12	476; 477; 478; 480; 498; 506; 509; 513; 515; 516; 518; 522; 523; 526; 527; 528; 529; 533; 534; 535; 539; 1327; 1329; 1337; 1345; 1346; 1347; 1349; 1350; 1353; 3736; 4694; 4695; 4696; 4697; 4698; 4700; 4701; 4702; 4704; 4706; 4707; 4708; 4709; 4711; 4713; 4714; 4715; 4716; 4717; 4718; 4719; 4720; 4722; 4723; 4724; 4728; 4729; 4731; 6546; 6548; 6549; 7384; 7385; 7386; 9114; 9167; 9296; 9377; 9550; …	ATP1A1; ATP1A2; ATP1A3; ATP1A4; ATP5A1; ATP5B; ATP5C1; ATP5D; ATP5F1; ATP5G1; ATP5G3; ATP5H; ATP5J; ATP5J2; ATP5L; ATP5O; ATP6V0A1; ATP6V0B; ATP6V0C; ATP6V0D1; ATP6V1A; ATP6V1B2; ATP6V1C1; ATP6V1D; ATP6V1E1; ATP6V1F; ATP6V1G1; ATP6V1G2; COX11; COX4I1; COX5A; COX5B; COX6A1; COX6C; COX7A1; COX7A2; COX7A2L; COX7B; COX7C; KCNA1; NDUFA1; NDUFA2; NDUFA3; NDUFA4; NDUFA5; NDUFA6; NDUFA7; NDUFA8; NDUFA9; …
organismal role	Neuronal transmission	92	578	138	1725	3.86581e-16	2.94e-12	40; 43; 273; 320; 610; 773; 774; 815; 1141; 1325; 1392; 1812; 2554; 2555; 2556; 2557; 2558; 2560; 2561; 2562; 2563; 2566; 2571; 2572; 2743; 2747; 2890; 2891; 2892; 2893; 2897; 2898; 2902; 2903; 2904; 2907; 2911; 2914; 2915; 2917; 2918; 3354; 3356; 3358; 3363; 3736; 3749; 3777; 3778; 3780; 3785; 3798; 4842; 4857; 4884; 4986; 5270; 5300; 5594; 5621; 6014; 6324; 6327; 6328; 6505; 6506; 6511; 6529; 6…	ACCN1; ACHE; AKAP5; AMPH; APBA1; BAIAP3; BSN; CACNA1A; CACNA1B; CAMK2A; CHRNB2; CNTNAP1; CORT; CPLX1; CRH; DLGAP1; DOC2A; DRD1; GABARAP; GABRA1; GABRA2; GABRA3; GABRA4; GABRA5; GABRB1; GABRB2; GABRB3; GABRD; GABRG2; GAD1; GAD2; GLRB; GLUD2; GRIA1; GRIA2; GRIA3; GRIA4; GRIK1; GRIK2; GRIN1; GRIN2A; GRIN2B; GRINA; GRM1; GRM4; GRM5; GRM7; GRM8; HCN2; HTR1E; HTR2A; HTR2C; HTR7; KCNA1; KCNC4; KCNIP1; K…
GO Biological Process	synaptic transmission	109	2347	167	6771	1.19996e-15	9.11e-12	18; 40; 43; 273; 320; 773; 774; 777; 869; 1128; 1131; 1141; 1175; 1325; 1392; 1728; 1742; 1759; 1812; 2550; 2554; 2555; 2556; 2557; 2558; 2560; 2561; 2562; 2563; 2566; 2571; 2572; 2644; 2743; 2890; 2891; 2892; 2893; 2897; 2898; 2902; 2903; 2904; 2906; 2911; 2914; 2915; 2917; 2918; 3354; 3356; 3358; 3363; 3736; 3749; 3777; 3778; 3780; 3785; 3798; 4128; 4842; 4857; 4884; 4986; 5173; 5594; 5864; 601…	ABAT; ACCN1; ACHE; AKAP5; AMPH; AP2S1; APBA1; BAIAP3; BSN; CACNA1A; CACNA1B; CACNA1E; CBLN1; CHRM1; CHRM3; CHRNB2; CORT; CPLX1; CPNE6; CRH; D4S234E; DLG4; DLGAP1; DLGAP2; DNM1; DOC2A; DRD1; GABARAP; GABBR1; GABRA1; GABRA2; GABRA3; GABRA4; GABRA5; GABRB1; GABRB2; GABRB3; GABRD; GABRG2; GAD1; GAD2; GCHFR; GLRB; GRIA1; GRIA2; GRIA3; GRIA4; GRIK1; GRIK2; GRIN1; GRIN2A; GRIN2B; GRIN2D; GRM1; GRM4; GRM…
GO Molecular Function	hydrogen ion transporter activity	70	2383	93	6910	4.08513e-15	3.1e-11	498; 506; 509; 513; 515; 516; 518; 522; 523; 526; 527; 528; 529; 533; 534; 535; 539; 1327; 1329; 1337; 1345; 1346; 1347; 1349; 1350; 1353; 4694; 4695; 4696; 4697; 4698; 4700; 4701; 4702; 4704; 4706; 4707; 4708; 4709; 4711; 4713; 4714; 4715; 4716; 4717; 4718; 4719; 4720; 4722; 4723; 4724; 4728; 4729; 4731; 6548; 6549; 7384; 7385; 7386; 9114; 9167; 9296; 9377; 9550; 9551; 10476; 10479; 10632; 23530…	ATP5A1; ATP5B; ATP5C1; ATP5D; ATP5F1; ATP5G1; ATP5G3; ATP5H; ATP5J; ATP5J2; ATP5L; ATP5O; ATP6V0A1; ATP6V0B; ATP6V0C; ATP6V0D1; ATP6V1A; ATP6V1B2; ATP6V1C1; ATP6V1D; ATP6V1E1; ATP6V1F; ATP6V1G1; ATP6V1G2; COX11; COX4I1; COX5A; COX5B; COX6A1; COX6C; COX7A1; COX7A2; COX7A2L; COX7B; COX7C; NDUFA1; NDUFA2; NDUFA3; NDUFA4; NDUFA5; NDUFA6; NDUFA7; NDUFA8; NDUFA9; NDUFAB1; NDUFB1; NDUFB10; NDUFB2; NDUFB…
SwissProt keyword	Mitochondrion	184	1857	337	5301	5.63468e-14	4.28e-10	18; 34; 36; 50; 211; 217; 275; 291; 292; 293; 384; 498; 506; 509; 513; 515; 516; 518; 522; 539; 549; 598; 664; 708; 1160; 1327; 1329; 1337; 1345; 1346; 1347; 1349; 1350; 1353; 1374; 1431; 1537; 1678; 1737; 1738; 1892; 2021; 2108; 2271; 2731; 2744; 2746; 2747; 2806; 2879; 2936; 3052; 3419; 3420; 3421; 4128; 4191; 4200; 4285; 4694; 4695; 4696; 4697; 4698; 4700; 4701; 4702; 4704; 4706; 4707; 4708; 4…	ABAT; ACADM; ACADSB; ACO2; AFG3L2; AK3L1; ALAS1; ALDH2; ALDH4A1; ALDH5A1; AMACR; AMT; ARG2; ATP5A1; ATP5B; ATP5C1; ATP5D; ATP5F1; ATP5G1; ATP5G3; ATP5H; ATP5J; ATP5J2; ATP5L; ATP5O; AUH; BCKDK; BCL2L1; BCL2L13; BNIP3; C14ORF2; C1QBP; CKMT2; COQ3; COX11; COX4I1; COX5A; COX5B; COX6A1; COX6C; COX7A1; COX7A2; COX7A2L; COX7B; COX7C; CPT1A; CS; CYC1; CYCS; DLAT; DLD; DMGDH; ECHS1; ENDOG; ETFA; FH; GCAT…
KEGG pathway	Oxidative phosphorylation - Homo sapiens	67	466	88	1223	2.69908e-13	2.05e-09	498; 506; 509; 513; 515; 516; 518; 522; 523; 526; 527; 528; 529; 533; 534; 535; 539; 1327; 1329; 1337; 1345; 1346; 1347; 1349; 1350; 1353; 1537; 4694; 4695; 4696; 4697; 4698; 4700; 4701; 4702; 4704; 4706; 4707; 4708; 4709; 4711; 4713; 4714; 4715; 4716; 4717; 4718; 4719; 4720; 4722; 4723; 4724; 4728; 4729; 4731; 7384; 7385; 7386; 9114; 9167; 9296; 9377; 9550; 9551; 10476; 10632; 51382	ATP5A1; ATP5B; ATP5C1; ATP5D; ATP5F1; ATP5G1; ATP5G3; ATP5H; ATP5J; ATP5J2; ATP5L; ATP5O; ATP6V0A1; ATP6V0B; ATP6V0C; ATP6V0D1; ATP6V1A; ATP6V1B2; ATP6V1C1; ATP6V1D; ATP6V1E1; ATP6V1F; ATP6V1G1; ATP6V1G2; COX11; COX4I1; COX5A; COX5B; COX6A1; COX6C; COX7A1; COX7A2; COX7A2L; COX7B; COX7C; CYC1; NDUFA1; NDUFA2; NDUFA3; NDUFA4; NDUFA5; NDUFA6; NDUFA7; NDUFA8; NDUFA9; NDUFAB1; NDUFB1; NDUFB10; NDUFB2;…
GO Biological Process	monovalent inorganic cation transport	107	2347	175	6771	1.25002e-12	9.5e-09	40; 476; 477; 478; 480; 481; 488; 498; 506; 509; 513; 515; 516; 518; 522; 523; 526; 527; 528; 529; 533; 534; 535; 539; 610; 774; 776; 1258; 2890; 2891; 2892; 2893; 2897; 2898; 2902; 3736; 3737; 3739; 3745; 3746; 3748; 3749; 3751; 3754; 3755; 3757; 3760; 3761; 3763; 3767; 3768; 3773; 3775; 3777; 3778; 3780; 3781; 3785; 3787; 3788; 4704; 6323; 6324; 6327; 6328; 6528; 6543; 6546; 6547; 6548; 6549; 7…	ACCN1; ATP1A1; ATP1A2; ATP1A3; ATP1A4; ATP1B1; ATP2A2; ATP5A1; ATP5B; ATP5C1; ATP5D; ATP5F1; ATP5G1; ATP5G3; ATP5H; ATP5J; ATP5J2; ATP5L; ATP5O; ATP6V0A1; ATP6V0B; ATP6V0C; ATP6V0D1; ATP6V1A; ATP6V1B2; ATP6V1C1; ATP6V1D; ATP6V1E1; ATP6V1F; ATP6V1G1; ATP6V1G2; CACNA1B; CACNA1D; CACNA1I; CHP; CNGB1; CNNM1; CNNM2; GRIA1; GRIA2; GRIA3; GRIA4; GRIK1; GRIK2; GRIN1; HCN1; HCN2; KCNA1; KCNA2; KCNA4; KCNA…
KEGG pathway	Energy Metabolism - Homo sapiens	91	466	136	1223	1.60013e-12	1.22e-08	50; 128; 226; 230; 275; 440; 498; 506; 509; 513; 515; 516; 518; 522; 523; 526; 527; 528; 529; 533; 534; 535; 539; 762; 770; 1327; 1329; 1337; 1345; 1346; 1347; 1349; 1350; 1353; 1491; 1537; 2271; 2744; 2746; 2747; 2805; 2806; 4190; 4191; 4199; 4694; 4695; 4696; 4697; 4698; 4700; 4701; 4702; 4704; 4706; 4707; 4708; 4709; 4711; 4713; 4714; 4715; 4716; 4717; 4718; 4719; 4720; 4722; 4723; 4724; 4728;…	ACO2; ADH5; ALDOA; ALDOC; AMT; ASNS; ATP5A1; ATP5B; ATP5C1; ATP5D; ATP5F1; ATP5G1; ATP5G3; ATP5H; ATP5J; ATP5J2; ATP5L; ATP5O; ATP6V0A1; ATP6V0B; ATP6V0C; ATP6V0D1; ATP6V1A; ATP6V1B2; ATP6V1C1; ATP6V1D; ATP6V1E1; ATP6V1F; ATP6V1G1; ATP6V1G2; CA11; CA4; COX11; COX4I1; COX5A; COX5B; COX6A1; COX6C; COX7A1; COX7A2; COX7A2L; COX7B; COX7C; CTH; CYC1; FH; GLS; GLUD1; GLUD2; GOT1; GOT2; MDH1; MDH2; ME1; …
GO Molecular Function	cation transporter activity	101	2383	164	6910	2.21739e-12	1.68e-08	476; 477; 478; 480; 481; 488; 490; 491; 492; 493; 498; 506; 509; 513; 515; 516; 518; 522; 523; 526; 527; 528; 529; 533; 534; 535; 539; 540; 1327; 1329; 1337; 1345; 1346; 1347; 1349; 1350; 1353; 3736; 4694; 4695; 4696; 4697; 4698; 4700; 4701; 4702; 4704; 4706; 4707; 4708; 4709; 4711; 4713; 4714; 4715; 4716; 4717; 4718; 4719; 4720; 4722; 4723; 4724; 4728; 4729; 4731; 6505; 6506; 6509; 6511; 6546; 6…	ATP1A1; ATP1A2; ATP1A3; ATP1A4; ATP1B1; ATP2A2; ATP2B1; ATP2B2; ATP2B3; ATP2B4; ATP2C1; ATP5A1; ATP5B; ATP5C1; ATP5D; ATP5F1; ATP5G1; ATP5G3; ATP5H; ATP5J; ATP5J2; ATP5L; ATP5O; ATP6V0A1; ATP6V0B; ATP6V0C; ATP6V0D1; ATP6V1A; ATP6V1B2; ATP6V1C1; ATP6V1D; ATP6V1E1; ATP6V1F; ATP6V1G1; ATP6V1G2; ATP7B; ATP8A2; ATP8B2; ATP9A; ATP9B; COX11; COX4I1; COX5A; COX5B; COX6A1; COX6C; COX7A1; COX7A2; COX7A2L; …
GenMAPP pathway	Hs_Electron Transport Chain	60	341	78	867	7.95843e-12	6.05e-08	291; 292; 293; 498; 506; 509; 513; 515; 516; 518; 522; 539; 1327; 1329; 1337; 1345; 1346; 1347; 1349; 1350; 1353; 4694; 4695; 4696; 4697; 4698; 4700; 4701; 4702; 4704; 4706; 4707; 4708; 4709; 4711; 4713; 4714; 4715; 4716; 4717; 4718; 4719; 4720; 4722; 4723; 4724; 4728; 4729; 4731; 6341; 7384; 7385; 7386; 9016; 9167; 9377; 9551; 10476; 10632; 54205	ATP5A1; ATP5B; ATP5C1; ATP5D; ATP5F1; ATP5G1; ATP5G3; ATP5H; ATP5J; ATP5J2; ATP5L; ATP5O; COX11; COX4I1; COX5A; COX5B; COX6A1; COX6C; COX7A1; COX7A2; COX7A2L; COX7B; COX7C; CYCS; NDUFA1; NDUFA2; NDUFA3; NDUFA4; NDUFA5; NDUFA6; NDUFA7; NDUFA8; NDUFA9; NDUFAB1; NDUFB1; NDUFB10; NDUFB2; NDUFB3; NDUFB5; NDUFB7; NDUFB8; NDUFB9; NDUFC1; NDUFC2; NDUFS1; NDUFS2; NDUFS3; NDUFS4; NDUFS8; NDUFV1; NDUFV2; ND…
GO Biological Process	transport	507	2347	1179	6771	5.38323e-11	4.09e-07	21; 23; 40; 160; 161; 163; 225; 249; 273; 291; 292; 293; 320; 321; 375; 377; 381; 402; 403; 439; 476; 477; 478; 480; 481; 488; 490; 491; 492; 493; 498; 506; 509; 513; 515; 516; 518; 522; 523; 526; 527; 528; 529; 533; 534; 535; 539; 540; 610; 773; 774; 775; 776; 777; 782; 783; 784; 785; 818; 1012; 1114; 1121; 1122; 1141; 1173; 1174; 1175; 1183; 1185; 1211; 1212; 1258; 1272; 1374; 1381; 1646; 1678;…	ABCA3; ABCB9; ABCC5; ABCD2; ABCF1; ABCF2; ABCG4; ACCN1; ACTR1B; AIM1L; AKAP12; AKAP5; AKAP6; AKAP7; AKR1C2; ALPL; AMPH; ANKH; AP1M1; AP1S1; AP1S2; AP2A1; AP2A2; AP2B1; AP2M1; AP2S1; AP3B2; AP3M2; AP4S1; APBA1; APBA2; APOM; ARF1; ARF3; ARF5; ARFGEF2; ARL2; ARL3; ARL6; ARPP-19; ASNA1; ATCAY; ATP1A1; ATP1A2; ATP1A3; ATP1A4; ATP1B1; ATP2A2; ATP2B1; ATP2B2; ATP2B3; ATP2B4; ATP2C1; ATP5A1; ATP5B; ATP5C…
subcellular localization	Mitochondrial	107	639	194	1921	7.25977e-11	5.51e-07	34; 36; 50; 217; 275; 291; 384; 498; 506; 509; 513; 515; 516; 518; 522; 539; 598; 637; 844; 1160; 1327; 1329; 1337; 1345; 1346; 1347; 1349; 1350; 1353; 1374; 1431; 1537; 1737; 1738; 1892; 2021; 2108; 2271; 2746; 2747; 2806; 3052; 3419; 3420; 4200; 4285; 4694; 4695; 4696; 4697; 4698; 4700; 4701; 4702; 4706; 4707; 4708; 4711; 4713; 4714; 4715; 4716; 4717; 4718; 4719; 4720; 4722; 4723; 4724; 4728; 4…	ABCF2; ACADM; ACADSB; ACO2; AFG3L2; ALDH2; ALDH4A1; AMT; ARG2; ATP5A1; ATP5B; ATP5C1; ATP5D; ATP5F1; ATP5G1; ATP5G3; ATP5J; ATP5O; BCKDK; BCL2L1; BID; CASQ1; CKMT2; COX11; COX4I1; COX5A; COX5B; COX6A1; COX6C; COX7A1; COX7A2; COX7B; COX7C; CPT1A; CS; CYC1; CYCS; DLAT; DLD; ECHS1; ENDOG; ETFA; FH; FIBP; GLUD1; GLUD2; GOT2; HAX1; HCCS; IDH3A; IDH3B; ME2; MIPEP; MRPL12; MRPS12; NDUFA1; NDUFA2; NDUFA3…
GO Biological Process	ion transport	189	2347	373	6771	9.26769e-11	7.04e-07	40; 439; 476; 477; 478; 480; 481; 488; 490; 491; 492; 493; 498; 506; 509; 513; 515; 516; 518; 522; 523; 526; 527; 528; 529; 533; 534; 535; 539; 540; 610; 773; 774; 775; 776; 777; 782; 783; 784; 785; 1141; 1183; 1185; 1258; 1646; 2554; 2555; 2556; 2557; 2558; 2560; 2561; 2562; 2563; 2566; 2743; 2890; 2891; 2892; 2893; 2897; 2898; 2902; 2903; 2904; 2906; 3708; 3736; 3737; 3739; 3745; 3746; 3748; 37…	ACCN1; AKAP7; AKR1C2; ANKH; ASNA1; ATP1A1; ATP1A2; ATP1A3; ATP1A4; ATP1B1; ATP2A2; ATP2B1; ATP2B2; ATP2B3; ATP2B4; ATP2C1; ATP5A1; ATP5B; ATP5C1; ATP5D; ATP5F1; ATP5G1; ATP5G3; ATP5H; ATP5J; ATP5J2; ATP5L; ATP5O; ATP6V0A1; ATP6V0B; ATP6V0C; ATP6V0D1; ATP6V1A; ATP6V1B2; ATP6V1C1; ATP6V1D; ATP6V1E1; ATP6V1F; ATP6V1G1; ATP6V1G2; ATP7B; ATP8A2; ATP8B2; ATP9A; ATP9B; CACNA1A; CACNA1B; CACNA1C; CACNA1D…
organismal role	CNS-specific functions	99	578	176	1725	1.27285e-10	9.67e-07	40; 104; 114; 321; 610; 680; 773; 774; 777; 815; 869; 1016; 1039; 1268; 1821; 2262; 2746; 2897; 2911; 2914; 2915; 2917; 2947; 3241; 3785; 3897; 3984; 4062; 4692; 4697; 4698; 4728; 4729; 4745; 4753; 4852; 4857; 4862; 4886; 4900; 4986; 5026; 5063; 5100; 5121; 5138; 5141; 5144; 5153; 5264; 5274; 5526; 5528; 5550; 5621; 5625; 5664; 5828; 6324; 6456; 6622; 6638; 6656; 6999; 7087; 8448; 8601; 8745; 891…	ACCN1; ADAM23; ADARB1; ADCY8; APBA2; BASP1; BRS3; C7ORF16; C9ORF4; CABP1; CACNA1A; CACNA1B; CACNA1E; CACNA1G; CACNA1I; CACNG2; CAMK2A; CBLN1; CDH18; CDR2; CNR1; CNTN6; CSPG5; CYP46A1; DOC2A; DRP2; FMN2; FOXP2; GLUD1; GPC5; GRIK1; GRM1; GRM4; GRM5; GRM7; GSTM3; HCN2; HPCAL1; ICAM5; ITM2B; JPH3; KCNQ2; L1CAM; LGI1; LHX6; LIMK1; LY6H; NCKAP1; NDN; NDUFA4; NDUFA5; NDUFS8; NDUFV2; NELL1; NELL2; NOVA1;…
GO Molecular Function	ion transporter activity	115	2383	204	6910	1.76542e-10	1.34e-06	439; 476; 477; 478; 480; 481; 488; 490; 491; 492; 493; 498; 506; 509; 513; 515; 516; 518; 522; 523; 526; 527; 528; 529; 533; 534; 535; 539; 540; 1327; 1329; 1337; 1345; 1346; 1347; 1349; 1350; 1353; 1646; 3736; 4694; 4695; 4696; 4697; 4698; 4700; 4701; 4702; 4704; 4706; 4707; 4708; 4709; 4711; 4713; 4714; 4715; 4716; 4717; 4718; 4719; 4720; 4722; 4723; 4724; 4728; 4729; 4731; 5172; 5250; 6505; 65…	ABCC5; AKR1C2; ANKH; ASNA1; ATP1A1; ATP1A2; ATP1A3; ATP1A4; ATP1B1; ATP2A2; ATP2B1; ATP2B2; ATP2B3; ATP2B4; ATP2C1; ATP5A1; ATP5B; ATP5C1; ATP5D; ATP5F1; ATP5G1; ATP5G3; ATP5H; ATP5J; ATP5J2; ATP5L; ATP5O; ATP6V0A1; ATP6V0B; ATP6V0C; ATP6V0D1; ATP6V1A; ATP6V1B2; ATP6V1C1; ATP6V1D; ATP6V1E1; ATP6V1F; ATP6V1G1; ATP6V1G2; ATP7B; ATP8A2; ATP8B2; ATP9A; ATP9B; CLIC5; COX11; COX4I1; COX5A; COX5B; COX6A…
SwissProt keyword	Ionic channel	89	1857	146	5301	2.50635e-10	1.9e-06	40; 610; 773; 774; 775; 776; 777; 782; 783; 784; 785; 1128; 1131; 1141; 1183; 1185; 2554; 2555; 2556; 2557; 2558; 2560; 2561; 2562; 2563; 2566; 2743; 2890; 2891; 2892; 2893; 2897; 2898; 2902; 2903; 2904; 2906; 3708; 3736; 3737; 3739; 3745; 3746; 3748; 3749; 3754; 3755; 3757; 3760; 3761; 3763; 3767; 3768; 3773; 3775; 3777; 3780; 3781; 3785; 3787; 3788; 5026; 5348; 6261; 6262; 6323; 6324; 6327; 632…	ACCN1; CACNA1A; CACNA1B; CACNA1C; CACNA1D; CACNA1E; CACNA1G; CACNA1I; CACNB1; CACNB2; CACNB3; CACNB4; CACNG2; CACNG3; CHRM1; CHRM3; CHRNB2; CLCN4; CLCN6; CLIC5; FXYD1; FXYD6; FXYD7; GABRA1; GABRA2; GABRA3; GABRA4; GABRA5; GABRB1; GABRB2; GABRB3; GABRD; GABRG2; GLRB; GRIA1; GRIA2; GRIA3; GRIA4; GRIK1; GRIK2; GRIN1; GRIN2A; GRIN2B; GRIN2D; HCN1; HCN2; ITPR1; KCNA1; KCNA2; KCNA4; KCNAB1; KCNAB2; KCN…
GO Cellular Component	clathrin-coated vesicle	47	2310	63	6719	3.65965e-10	2.78e-06	160; 161; 273; 320; 1113; 1173; 1174; 1175; 1211; 1212; 2902; 2904; 2978; 3208; 3241; 5864; 5865; 6812; 6843; 6844; 6853; 6854; 6855; 6857; 6860; 6861; 7781; 8448; 8905; 8907; 8938; 9066; 9545; 9847; 9900; 10947; 11154; 22818; 22895; 22931; 27445; 51440; 57586; 83988; 84258; 91683; 132204	AMPH; AP1M1; AP1S1; AP1S2; AP2A1; AP2A2; AP2M1; AP2S1; AP3M2; AP4S1; APBA1; BAIAP3; CHGA; CLTA; CLTB; COPZ1; DOC2A; GRIN1; GRIN2B; GUCA1A; HPCA; HPCAL1; HPCAL4; KIAA0528; NCALD; PCLO; RAB18; RAB3A; RAB3B; RAB3D; RPH3A; SLC30A3; STXBP1; SV2A; SYN1; SYN2; SYNPR; SYP; SYT1; SYT12; SYT13; SYT3; SYT4; SYT5; SYT7; VAMP1; VAMP2
GO Biological Process	cation transport	144	2347	272	6771	4.70202e-10	3.57e-06	40; 476; 477; 478; 480; 481; 488; 490; 491; 492; 493; 498; 506; 509; 513; 515; 516; 518; 522; 523; 526; 527; 528; 529; 533; 534; 535; 539; 540; 610; 773; 774; 775; 776; 777; 782; 783; 784; 785; 1258; 2890; 2891; 2892; 2893; 2897; 2898; 2902; 3708; 3736; 3737; 3739; 3745; 3746; 3748; 3749; 3751; 3754; 3755; 3757; 3760; 3761; 3763; 3767; 3768; 3773; 3775; 3777; 3778; 3780; 3781; 3785; 3787; 3788; 4…	ACCN1; ATP1A1; ATP1A2; ATP1A3; ATP1A4; ATP1B1; ATP2A2; ATP2B1; ATP2B2; ATP2B3; ATP2B4; ATP2C1; ATP5A1; ATP5B; ATP5C1; ATP5D; ATP5F1; ATP5G1; ATP5G3; ATP5H; ATP5J; ATP5J2; ATP5L; ATP5O; ATP6V0A1; ATP6V0B; ATP6V0C; ATP6V0D1; ATP6V1A; ATP6V1B2; ATP6V1C1; ATP6V1D; ATP6V1E1; ATP6V1F; ATP6V1G1; ATP6V1G2; ATP7B; ATP8A2; ATP8B2; ATP9A; ATP9B; CACNA1A; CACNA1B; CACNA1C; CACNA1D; CACNA1E; CACNA1G; CACNA1I;…
GO Molecular Function	ion channel activity	116	2383	209	6910	5.29447e-10	4.02e-06	40; 498; 506; 523; 526; 610; 773; 774; 775; 776; 777; 782; 783; 784; 785; 1128; 1131; 1141; 1183; 1185; 1258; 2554; 2555; 2556; 2557; 2558; 2560; 2561; 2562; 2563; 2566; 2743; 2890; 2891; 2892; 2893; 2897; 2898; 2902; 2903; 2904; 2906; 3708; 3736; 3737; 3739; 3745; 3746; 3748; 3749; 3751; 3754; 3755; 3757; 3760; 3761; 3763; 3767; 3768; 3773; 3775; 3777; 3778; 3780; 3781; 3785; 3787; 3788; 5026; 5…	ACCN1; ATP5A1; ATP5B; ATP6V1A; ATP6V1B2; CACNA1A; CACNA1B; CACNA1C; CACNA1D; CACNA1E; CACNA1G; CACNA1I; CACNA2D2; CACNA2D3; CACNB1; CACNB2; CACNB3; CACNB4; CACNG2; CACNG3; CHRM1; CHRM3; CHRNB2; CLCN4; CLCN6; CLIC5; CNGB1; CNNM1; CNNM2; FXYD1; FXYD6; FXYD7; GABRA1; GABRA2; GABRA3; GABRA4; GABRA5; GABRB1; GABRB2; GABRB3; GABRD; GABRG2; GLRB; GRIA1; GRIA2; GRIA3; GRIA4; GRIK1; GRIK2; GRIN1; GRIN2A; …
GO Biological Process	metal ion transport	112	2347	201	6771	1.11022e-09	8.43e-06	40; 476; 477; 478; 480; 481; 488; 490; 491; 492; 493; 540; 610; 773; 774; 775; 776; 777; 782; 783; 784; 785; 1258; 2890; 2891; 2892; 2893; 2897; 2898; 2902; 3708; 3736; 3737; 3739; 3745; 3746; 3748; 3749; 3751; 3754; 3755; 3757; 3760; 3761; 3763; 3767; 3768; 3773; 3775; 3777; 3778; 3780; 3781; 3785; 3787; 3788; 4704; 4852; 6261; 6262; 6323; 6324; 6327; 6328; 6528; 6543; 6546; 6547; 6548; 6549; 70…	ACCN1; ATP1A1; ATP1A2; ATP1A3; ATP1A4; ATP1B1; ATP2A2; ATP2B1; ATP2B2; ATP2B3; ATP2B4; ATP2C1; ATP7B; CACNA1A; CACNA1B; CACNA1C; CACNA1D; CACNA1E; CACNA1G; CACNA1I; CACNB1; CACNB2; CACNB3; CACNB4; CACNG2; CACNG3; CHP; CNGB1; CNNM1; CNNM2; GRIA1; GRIA2; GRIA3; GRIA4; GRIK1; GRIK2; GRIN1; HCN1; HCN2; ITPR1; KCNA1; KCNA2; KCNA4; KCNAB1; KCNAB2; KCNB1; KCNB2; KCNC1; KCNC3; KCNC4; KCND2; KCNF1; KCNG1;…
GO Cellular Component	coated vesicle	51	2310	72	6719	1.13211e-09	8.6e-06	160; 161; 273; 320; 1113; 1173; 1174; 1175; 1211; 1212; 2902; 2904; 2978; 3208; 3241; 5864; 5865; 6812; 6843; 6844; 6853; 6854; 6855; 6857; 6860; 6861; 7781; 7804; 8120; 8448; 8905; 8907; 8938; 9066; 9545; 9847; 9900; 10427; 10484; 10947; 11154; 22818; 22895; 22931; 27445; 51440; 57586; 83988; 84258; 91683; 132204	AMPH; AP1M1; AP1S1; AP1S2; AP2A1; AP2A2; AP2M1; AP2S1; AP3B2; AP3M2; AP4S1; APBA1; BAIAP3; CHGA; CLTA; CLTB; COPZ1; DOC2A; GRIN1; GRIN2B; GUCA1A; HPCA; HPCAL1; HPCAL4; KIAA0528; LRP8; NCALD; PCLO; RAB18; RAB3A; RAB3B; RAB3D; RPH3A; SEC23A; SEC24B; SLC30A3; STXBP1; SV2A; SYN1; SYN2; SYNPR; SYP; SYT1; SYT12; SYT13; SYT3; SYT4; SYT5; SYT7; VAMP1; VAMP2
GO Cellular Component	mitochondrion	237	2310	507	6719	2.53381e-09	1.92e-05	18; 34; 36; 50; 211; 217; 275; 291; 292; 293; 327; 384; 498; 506; 509; 513; 515; 516; 518; 522; 529; 539; 549; 598; 637; 664; 708; 844; 1160; 1327; 1329; 1337; 1345; 1346; 1347; 1349; 1350; 1353; 1374; 1431; 1537; 1633; 1678; 1737; 1738; 1770; 1819; 1892; 2021; 2108; 2194; 2237; 2271; 2631; 2731; 2744; 2746; 2747; 2806; 2879; 2936; 3052; 3268; 3419; 3420; 3421; 3795; 4128; 4191; 4200; 4285; 4306;…	ABAT; ABCF2; ACADM; ACADSB; ACO2; AFG3L2; AK3L1; ALAS1; ALDH2; ALDH4A1; ALDH5A1; AMACR; AMT; APEH; ARG2; ATP5A1; ATP5B; ATP5C1; ATP5D; ATP5F1; ATP5G1; ATP5G3; ATP5H; ATP5J; ATP5J2; ATP5L; ATP5O; ATP6V1E1; ATP6V1F; ATPAF1; AUH; BCKDK; BCL2L1; BCL2L13; BID; BNIP3; BZRAP1; C14ORF2; C1QBP; CASQ1; CDS2; CIAO1; CKMT2; COQ3; COX11; COX4I1; COX5A; COX5B; COX6A1; COX6C; COX7A1; COX7A2; COX7A2L; COX7B; COX…
GO Molecular Function	channel/pore class transporter activity	123	2383	231	6910	4.65486e-09	3.54e-05	40; 498; 506; 523; 526; 610; 773; 774; 775; 776; 777; 782; 783; 784; 785; 1128; 1131; 1141; 1183; 1185; 1258; 2554; 2555; 2556; 2557; 2558; 2560; 2561; 2562; 2563; 2566; 2706; 2743; 2890; 2891; 2892; 2893; 2897; 2898; 2902; 2903; 2904; 2906; 2907; 3268; 3708; 3736; 3737; 3739; 3745; 3746; 3748; 3749; 3751; 3754; 3755; 3757; 3760; 3761; 3763; 3767; 3768; 3773; 3775; 3777; 3778; 3780; 3781; 3785; 3…	ACCN1; ATP5A1; ATP5B; ATP6V1A; ATP6V1B2; CACNA1A; CACNA1B; CACNA1C; CACNA1D; CACNA1E; CACNA1G; CACNA1I; CACNA2D2; CACNA2D3; CACNB1; CACNB2; CACNB3; CACNB4; CACNG2; CACNG3; CHRM1; CHRM3; CHRNB2; CLCN4; CLCN6; CLIC5; CNGB1; CNNM1; CNNM2; FXYD1; FXYD6; FXYD7; GABRA1; GABRA2; GABRA3; GABRA4; GABRA5; GABRB1; GABRB2; GABRB3; GABRD; GABRG2; GJB2; GJB6; GJC1; GLRB; GRIA1; GRIA2; GRIA3; GRIA4; GRIK1; GRIK…
GO Molecular Function	alpha-type channel activity	119	2383	222	6910	5.1138e-09	3.88e-05	40; 498; 506; 523; 526; 610; 773; 774; 775; 776; 777; 782; 783; 784; 785; 1128; 1131; 1141; 1183; 1185; 1258; 2554; 2555; 2556; 2557; 2558; 2560; 2561; 2562; 2563; 2566; 2706; 2743; 2890; 2891; 2892; 2893; 2897; 2898; 2902; 2903; 2904; 2906; 3708; 3736; 3737; 3739; 3745; 3746; 3748; 3749; 3751; 3754; 3755; 3757; 3760; 3761; 3763; 3767; 3768; 3773; 3775; 3777; 3778; 3780; 3781; 3785; 3787; 3788; 5…	ACCN1; ATP5A1; ATP5B; ATP6V1A; ATP6V1B2; CACNA1A; CACNA1B; CACNA1C; CACNA1D; CACNA1E; CACNA1G; CACNA1I; CACNA2D2; CACNA2D3; CACNB1; CACNB2; CACNB3; CACNB4; CACNG2; CACNG3; CHRM1; CHRM3; CHRNB2; CLCN4; CLCN6; CLIC5; CNGB1; CNNM1; CNNM2; FXYD1; FXYD6; FXYD7; GABRA1; GABRA2; GABRA3; GABRA4; GABRA5; GABRB1; GABRB2; GABRB3; GABRD; GABRG2; GJB2; GJB6; GJC1; GLRB; GRIA1; GRIA2; GRIA3; GRIA4; GRIK1; GRIK…
subcellular localization	Unspecified membrane	178	639	387	1921	6.14368e-09	4.67e-05	21; 40; 119; 287; 412; 476; 478; 481; 488; 498; 509; 513; 515; 516; 518; 522; 523; 526; 527; 528; 529; 533; 539; 540; 610; 637; 762; 782; 783; 784; 785; 801; 1128; 1183; 1185; 1209; 1258; 1272; 1363; 1605; 2030; 2523; 2631; 2650; 2677; 2823; 3156; 3321; 3338; 3716; 3736; 3737; 3739; 3745; 3746; 3748; 3749; 3754; 3755; 3757; 3760; 3761; 3767; 3768; 3775; 3778; 3780; 3785; 3798; 3897; 4062; 4121; 4…	ABCA3; ABCB9; ABCC5; ABCF2; ACCN1; ADD2; ANK2; APOM; ATP1A1; ATP1A3; ATP1B1; ATP2A2; ATP2C1; ATP5A1; ATP5C1; ATP5D; ATP5F1; ATP5G1; ATP5G3; ATP5J; ATP5O; ATP6V0B; ATP6V0C; ATP6V0D1; ATP6V1A; ATP6V1B2; ATP6V1C1; ATP6V1E1; ATP6V1F; ATP7B; ATP8A2; BID; CA4; CACNA1G; CACNA1I; CACNB1; CACNB2; CACNB3; CACNB4; CACNG2; CALM1; CHRM1; CHST10; CLCN4; CLCN6; CLPTM1; CNGB1; CNTN1; CNTNAP1; CPE; CRIM1; CSPG5; …
GO Molecular Function	oxidoreductase activity\, acting on NADH or NADPH\, other acceptor	29	2383	34	6910	1.22815e-08	9.33e-05	1728; 4694; 4695; 4696; 4697; 4698; 4700; 4701; 4702; 4704; 4707; 4708; 4709; 4711; 4713; 4714; 4715; 4716; 4717; 4718; 4719; 4720; 4722; 4723; 4724; 4728; 4729; 4731; 4835	NDUFA1; NDUFA2; NDUFA3; NDUFA4; NDUFA5; NDUFA6; NDUFA7; NDUFA8; NDUFA9; NDUFB1; NDUFB10; NDUFB2; NDUFB3; NDUFB5; NDUFB7; NDUFB8; NDUFB9; NDUFC1; NDUFC2; NDUFS1; NDUFS2; NDUFS3; NDUFS4; NDUFS8; NDUFV1; NDUFV2; NDUFV3; NQO1; NQO2
SwissProt keyword	Transit peptide	120	1857	226	5301	2.14521e-08	0.000163	18; 34; 36; 50; 211; 217; 275; 384; 498; 506; 509; 513; 515; 516; 518; 522; 539; 549; 708; 1160; 1327; 1329; 1337; 1346; 1347; 1349; 1350; 1353; 1431; 1537; 1737; 1738; 1892; 2021; 2108; 2271; 2731; 2744; 2746; 2747; 2806; 2879; 2936; 3419; 3420; 3421; 4191; 4200; 4285; 4704; 4706; 4708; 4711; 4714; 4717; 4719; 4720; 4722; 4723; 4724; 4728; 4729; 4731; 4942; 4976; 5018; 5091; 5095; 5160; 5162; 51…	ABAT; ACADM; ACADSB; ACO2; ALAS1; ALDH2; ALDH4A1; ALDH5A1; AMT; ARG2; ATP5A1; ATP5B; ATP5C1; ATP5D; ATP5F1; ATP5G1; ATP5G3; ATP5J; ATP5O; AUH; BCKDK; C1QBP; CKMT2; COQ3; COX11; COX4I1; COX5A; COX5B; COX6A1; COX7A1; COX7A2; COX7A2L; COX7B; COX7C; CS; CYC1; DLAT; DLD; DMGDH; ECHS1; ENDOG; ETFA; FH; GCAT; GLDC; GLS; GLUD1; GLUD2; GOT2; GPX4; GSR; HIBADH; IDH3A; IDH3B; IDH3G; LARS2; LIAS; MAGMAS; MDH…
GO Molecular Function	potassium channel activity	53	2383	81	6910	3.96063e-08	0.000301	610; 776; 1258; 2890; 2891; 2892; 2893; 2897; 2898; 2902; 3736; 3737; 3739; 3745; 3746; 3748; 3749; 3751; 3754; 3755; 3757; 3760; 3761; 3763; 3767; 3768; 3773; 3775; 3777; 3778; 3780; 3781; 3785; 3787; 3788; 7126; 7881; 8514; 8911; 9132; 9312; 10242; 23415; 23416; 26507; 27012; 27133; 30819; 54805; 56660; 57582; 170850; 348980	CACNA1D; CACNA1I; CNGB1; CNNM1; CNNM2; GRIA1; GRIA2; GRIA3; GRIA4; GRIK1; GRIK2; GRIN1; HCN1; HCN2; KCNA1; KCNA2; KCNA4; KCNAB1; KCNAB2; KCNB1; KCNB2; KCNC1; KCNC3; KCNC4; KCND2; KCNF1; KCNG1; KCNG3; KCNH2; KCNH3; KCNH4; KCNH5; KCNIP2; KCNJ11; KCNJ12; KCNJ16; KCNJ3; KCNJ4; KCNJ6; KCNK1; KCNK12; KCNK3; KCNMA1; KCNMB2; KCNN1; KCNN2; KCNQ2; KCNQ4; KCNS1; KCNS2; KCNT1; KCNV1; TNFAIP1
GO Cellular Component	synaptic vesicle	34	2310	44	6719	3.97057e-08	0.000302	273; 320; 1113; 1175; 2902; 2904; 2978; 3241; 5864; 5865; 6812; 6843; 6844; 6853; 6854; 6855; 6857; 6860; 6861; 7781; 8448; 8938; 9066; 9545; 9847; 9900; 22895; 22931; 27445; 51440; 57586; 84258; 91683; 132204	AMPH; AP2S1; APBA1; BAIAP3; CHGA; DOC2A; GRIN1; GRIN2B; GUCA1A; HPCAL1; HPCAL4; KIAA0528; PCLO; RAB18; RAB3A; RAB3B; RAB3D; RPH3A; SLC30A3; STXBP1; SV2A; SYN1; SYN2; SYNPR; SYP; SYT1; SYT12; SYT13; SYT3; SYT4; SYT5; SYT7; VAMP1; VAMP2
cellular role	Energy generation	62	495	109	1565	4.0092e-08	0.000305	34; 36; 39; 50; 291; 292; 293; 506; 509; 518; 522; 1152; 1160; 1327; 1329; 1337; 1345; 1346; 1347; 1349; 1350; 1353; 1374; 1431; 1534; 1537; 1737; 1738; 1892; 2108; 2271; 3052; 3421; 4694; 4695; 4696; 4700; 4701; 4706; 4708; 4711; 4713; 4714; 4715; 4716; 4717; 4718; 4719; 4720; 4722; 4723; 4728; 4729; 5018; 5250; 6341; 7384; 7385; 8803; 9377; 23530; 54205	ACADM; ACADSB; ACAT2; ACO2; ATP5B; ATP5C1; ATP5G3; ATP5J; CKB; CKMT2; COX11; COX4I1; COX5A; COX5B; COX6A1; COX6C; COX7A1; COX7A2; COX7B; COX7C; CPT1A; CS; CYB561; CYC1; CYCS; DLAT; DLD; ECHS1; ETFA; FH; HCCS; IDH3G; NDUFA1; NDUFA2; NDUFA3; NDUFA6; NDUFA7; NDUFAB1; NDUFB10; NDUFB2; NDUFB5; NDUFB7; NDUFB8; NDUFB9; NDUFC1; NDUFC2; NDUFS1; NDUFS2; NDUFS3; NDUFS8; NDUFV1; NDUFV2; NNT; OXA1L; SCO1; SLC…
GO Biological Process	potassium ion transport	62	2347	100	6771	5.5342e-08	0.00042	476; 477; 478; 480; 481; 610; 776; 1258; 2890; 2891; 2892; 2893; 2897; 2898; 2902; 3736; 3737; 3739; 3745; 3746; 3748; 3749; 3751; 3754; 3755; 3757; 3760; 3761; 3763; 3767; 3768; 3773; 3775; 3777; 3778; 3780; 3781; 3785; 3787; 3788; 7126; 7881; 8514; 8911; 9132; 9312; 10242; 11261; 23415; 23416; 26507; 27012; 27133; 30819; 54805; 56660; 57419; 57468; 57582; 123041; 170850; 348980	ATP1A1; ATP1A2; ATP1A3; ATP1A4; ATP1B1; CACNA1D; CACNA1I; CHP; CNGB1; CNNM1; CNNM2; GRIA1; GRIA2; GRIA3; GRIA4; GRIK1; GRIK2; GRIN1; HCN1; HCN2; KCNA1; KCNA2; KCNA4; KCNAB1; KCNAB2; KCNB1; KCNB2; KCNC1; KCNC3; KCNC4; KCND2; KCNF1; KCNG1; KCNG3; KCNH2; KCNH3; KCNH4; KCNH5; KCNIP2; KCNJ11; KCNJ12; KCNJ16; KCNJ3; KCNJ4; KCNJ6; KCNK1; KCNK12; KCNK3; KCNMA1; KCNMB2; KCNN1; KCNN2; KCNQ2; KCNQ4; KCNS1; …
organismal role	Neuronal development	77	578	139	1725	6.42094e-08	0.000488	320; 429; 627; 869; 1016; 1271; 1272; 1400; 1501; 1639; 1742; 1749; 1750; 1812; 1826; 1859; 1910; 1993; 1996; 2016; 2018; 2173; 2257; 2258; 2259; 2596; 2675; 2821; 2823; 2897; 3897; 4130; 4131; 4137; 4208; 4692; 4760; 4761; 4826; 4862; 4897; 5048; 5361; 5457; 5538; 5631; 5828; 6092; 6585; 6622; 6656; 7182; 7337; 7804; 8507; 9148; 9353; 9362; 9486; 9615; 10458; 10472; 10505; 10570; 10612; 11075; 1…	APBA1; ASCL1; BAIAP2; BDNF; CBLN1; CDH18; CHST10; CNTFR; CNTN1; CPNE6; CRIM1; CRMP1; CTNND2; DCTN1; DLG4; DLX5; DLX6; DPYSL4; DRD1; DSCAM; DYRK1A; EDNRB; ELAVL2; ELAVL4; EMX1; EMX2; ENC1; FABP7; FGF12; FGF13; FGF14; FOXP2; GAP43; GDA; GDAP1; GFRA2; GPI; GPM6A; GRIK1; HNT; L1CAM; LRP8; MAP1A; MAP1B; MAPT; MEF2C; NDN; NEURL; NEUROD1; NEUROD2; NNAT; NPAS2; NR2C2; NRCAM; PAFAH1B1; PCDHB10; PCDHB14; P…
SwissProt keyword	Voltage-gated channel	53	1857	81	5301	6.73571e-08	0.000512	610; 773; 774; 775; 776; 777; 782; 783; 784; 785; 1183; 1185; 3736; 3737; 3739; 3745; 3746; 3748; 3749; 3754; 3755; 3757; 3760; 3761; 3763; 3767; 3768; 3773; 3775; 3777; 3785; 3787; 3788; 6323; 6324; 6327; 6328; 7881; 8514; 8911; 8913; 9132; 9312; 10368; 10369; 23415; 23416; 27133; 53405; 55800; 56660; 170850; 348980	CACNA1A; CACNA1B; CACNA1C; CACNA1D; CACNA1E; CACNA1G; CACNA1I; CACNB1; CACNB2; CACNB3; CACNB4; CACNG2; CACNG3; CLCN4; CLCN6; CLIC5; HCN1; HCN2; KCNA1; KCNA2; KCNA4; KCNAB1; KCNAB2; KCNB1; KCNB2; KCNC1; KCNC3; KCNC4; KCNF1; KCNG1; KCNG3; KCNH2; KCNH3; KCNH4; KCNH5; KCNJ11; KCNJ12; KCNJ16; KCNJ3; KCNJ4; KCNJ6; KCNK1; KCNK12; KCNK3; KCNQ2; KCNQ4; KCNS1; KCNS2; SCN1A; SCN1B; SCN2B; SCN3A; SCN3B
GO Molecular Function	NADH dehydrogenase activity	27	2383	32	6910	7.1156e-08	0.000541	4694; 4695; 4696; 4697; 4698; 4700; 4701; 4702; 4704; 4707; 4708; 4709; 4711; 4713; 4714; 4715; 4716; 4717; 4718; 4719; 4720; 4722; 4723; 4724; 4728; 4729; 4731	NDUFA1; NDUFA2; NDUFA3; NDUFA4; NDUFA5; NDUFA6; NDUFA7; NDUFA8; NDUFA9; NDUFB1; NDUFB10; NDUFB2; NDUFB3; NDUFB5; NDUFB7; NDUFB8; NDUFB9; NDUFC1; NDUFC2; NDUFS1; NDUFS2; NDUFS3; NDUFS4; NDUFS8; NDUFV1; NDUFV2; NDUFV3
GO Biological Process	cell-cell signaling	157	2347	320	6771	7.30206e-08	0.000555	18; 40; 43; 116; 273; 320; 773; 774; 777; 818; 869; 1128; 1131; 1141; 1175; 1325; 1392; 1728; 1742; 1759; 1812; 1908; 1944; 1948; 1949; 2254; 2257; 2258; 2259; 2550; 2554; 2555; 2556; 2557; 2558; 2560; 2561; 2562; 2563; 2566; 2571; 2572; 2644; 2706; 2743; 2776; 2890; 2891; 2892; 2893; 2897; 2898; 2902; 2903; 2904; 2906; 2911; 2914; 2915; 2917; 2918; 3354; 3356; 3358; 3363; 3627; 3714; 3736; 3749;…	ABAT; ACCN1; ACHE; ADCYAP1; AKAP5; AMPH; AP2S1; APBA1; BAIAP3; BSN; CACNA1A; CACNA1B; CACNA1E; CAMK2G; CBLN1; CHRD; CHRM1; CHRM3; CHRNB2; CNTNAP2; CORT; CPLX1; CPNE6; CRH; CX3CL1; CXCL10; CXCL14; CXCL5; CXCL6; D4S234E; DLG4; DLGAP1; DLGAP2; DNM1; DOC2A; DRD1; EDN3; EFNA3; EFNB2; EFNB3; FGF12; FGF13; FGF14; FGF9; FJX1; GABARAP; GABBR1; GABRA1; GABRA2; GABRA3; GABRA4; GABRA5; GABRB1; GABRB2; GABRB3…
GO Molecular Function	NADH dehydrogenase (ubiquinone) activity	28	2383	34	6910	9.66804e-08	0.000734	4694; 4695; 4696; 4697; 4698; 4700; 4701; 4702; 4704; 4706; 4707; 4708; 4709; 4711; 4713; 4714; 4715; 4716; 4717; 4718; 4719; 4720; 4722; 4723; 4724; 4728; 4729; 4731	NDUFA1; NDUFA2; NDUFA3; NDUFA4; NDUFA5; NDUFA6; NDUFA7; NDUFA8; NDUFA9; NDUFAB1; NDUFB1; NDUFB10; NDUFB2; NDUFB3; NDUFB5; NDUFB7; NDUFB8; NDUFB9; NDUFC1; NDUFC2; NDUFS1; NDUFS2; NDUFS3; NDUFS4; NDUFS8; NDUFV1; NDUFV2; NDUFV3
GO Cellular Component	cytoplasmic vesicle	60	2310	98	6719	1.27511e-07	0.000969	29; 160; 161; 273; 320; 398; 613; 1113; 1173; 1174; 1175; 1211; 1212; 2245; 2902; 2904; 2978; 3208; 3241; 4952; 5064; 5864; 5865; 6812; 6843; 6844; 6853; 6854; 6855; 6857; 6860; 6861; 7781; 7804; 8120; 8313; 8448; 8905; 8907; 8938; 9066; 9545; 9847; 9900; 10427; 10484; 10947; 11154; 22818; 22895; 22931; 25837; 26511; 27445; 51440; 57586; 83988; 84258; 91683; 132204	ABR; AMPH; AP1M1; AP1S1; AP1S2; AP2A1; AP2A2; AP2M1; AP2S1; AP3B2; AP3M2; AP4S1; APBA1; ARHGDIG; AXIN2; BAIAP3; BCR; CHGA; CHIC2; CLTA; CLTB; COPZ1; DOC2A; FGD1; GRIN1; GRIN2B; GUCA1A; HPCA; HPCAL1; HPCAL4; KIAA0528; LRP8; NCALD; OCRL; PALM; PCLO; RAB18; RAB26; RAB3A; RAB3B; RAB3D; RPH3A; SEC23A; SEC24B; SLC30A3; STXBP1; SV2A; SYN1; SYN2; SYNPR; SYP; SYT1; SYT12; SYT13; SYT3; SYT4; SYT5; SYT7; VA…
Brown module, BG network
System	Gene Category	List Hits	List Total	Population Hits	Population Total	EASE score	Bonferroni	Gene identifiers	Gene Symbol
GO Biological Process	cell proliferation	42	240	702	6771	0.000742952	1	596; 985; 1021; 1059; 1663; 1871; 1906; 2050; 2064; 2069; 2621; 3561; 3594; 3611; 4176; 4681; 4739; 4750; 4752; 5036; 5155; 5156; 5813; 5879; 5932; 6191; 6300; 6464; 7039; 7043; 7410; 8829; 10013; 10491; 10608; 10732; 22919; 51053; 51512; 51564; 55743; 64682	ANAPC1; BCL2; CDC2L2; CDK6; CENPB; CHFR; CRTAP; DDX11; E2F3; EDN1; EPHB4; ERBB2; EREG; GAS6; GMNN; GTSE1; HDAC6; HDAC7A; IL12RB1; IL2RG; ILK; MAPK12; MAPRE1; MCM7; MXD4; NBL1; NEDD9; NEK1; NEK3; NRP1; PA2G4; PDGFB; PDGFRA; PURA; RAC1; RBBP8; RPS4X; SHC1; TCFL5; TGFA; TGFB3; VAV2
GO Biological Process	cellular process	157	240	3741	6771	0.000861163	1	32; 596; 842; 857; 858; 985; 1021; 1040; 1059; 1290; 1294; 1302; 1376; 1490; 1608; 1663; 1871; 1902; 1906; 2034; 2050; 2064; 2069; 2317; 2621; 2764; 2828; 2979; 3384; 3483; 3561; 3594; 3611; 3799; 4128; 4134; 4176; 4286; 4296; 4302; 4357; 4681; 4739; 4750; 4752; 4882; 4899; 4958; 5036; 5069; 5151; 5155; 5156; 5243; 5600; 5802; 5813; 5879; 5932; 6103; 6191; 6218; 6300; 6424; 6464; 6513; 6566; 6584…	ABCB1; ABCG2; ACACB; ANAPC1; AP3S2; ARFGAP1; ARFRP1; ASB1; ASB13; ATP10A; AXIN2; BAZ2A; BCAS1; BCL2; CASP9; CAV1; CAV2; CDC2L2; CDK6; CDS1; CENPB; CENTA1; CENTG3; CHFR; CIDEB; CLPX; COL11A2; COL5A2; COL7A1; CORO1C; CPT2; CRTAP; CTGF; CTNNAL1; DDAH2; DDX11; DGKG; E2F3; EDG2; EDN1; EHD4; EPAS1; EPHB4; EPN2; ERBB2; EREG; FASTK; FLJ10815; FLJ20254; FLNB; FRAT1; FXYD5; GAB2; GAS6; GJC1; GMFB; GMNN; GP…
Interpro	General substrate transporters	5	115	15	3358	0.00128728	1	4128; 6513; 6566; 6584; 9120	MAOA; SLC16A1; SLC16A6; SLC22A5; SLC2A1
GO Biological Process	cell growth and/or maintenance	104	240	2325	6771	0.00259644	1	32; 596; 857; 858; 985; 1021; 1059; 1290; 1376; 1490; 1663; 1871; 1906; 2050; 2064; 2069; 2317; 2621; 3561; 3594; 3611; 3799; 4134; 4176; 4302; 4357; 4681; 4739; 4750; 4752; 4899; 5036; 5155; 5156; 5243; 5813; 5879; 5932; 6103; 6191; 6218; 6300; 6464; 6513; 6566; 6584; 6599; 6602; 6829; 7037; 7039; 7043; 7410; 7442; 8537; 8829; 8835; 9120; 9429; 9632; 10013; 10023; 10239; 10284; 10335; 10491; 106…	ABCB1; ABCG2; ACACB; ANAPC1; AP3S2; ARFGAP1; ATP10A; BAZ2A; BCAS1; BCL2; CAV1; CAV2; CDC2L2; CDK6; CENPB; CHFR; CLPX; COL5A2; CORO1C; CPT2; CRTAP; CTGF; DDX11; E2F3; EDN1; EHD4; EPHB4; EPN2; ERBB2; EREG; FLJ10815; FLJ20254; FLNB; FRAT1; FXYD5; GAS6; GJC1; GMNN; GTSE1; HDAC6; HDAC7A; IL12RB1; IL2RG; ILK; IPO11; KCNH5; KIAA1598; KIF1C; KIF5B; KLHL5; MAP4; MAPK12; MAPRE1; MCM7; MLLT6; MPST; MRVI1; M…
GO Biological Process	regulation of cell cycle	21	240	298	6771	0.00413526	1	596; 985; 1021; 1663; 1871; 2069; 4681; 4739; 5036; 5155; 5932; 6191; 6300; 7039; 7043; 7410; 22919; 51053; 51512; 51564; 55743	BCL2; CDC2L2; CDK6; CHFR; DDX11; E2F3; EREG; GMNN; GTSE1; HDAC7A; MAPK12; MAPRE1; NBL1; NEDD9; PA2G4; PDGFB; RBBP8; RPS4X; TGFA; TGFB3; VAV2
PIR keyword	ribosome	8	72	60	2027	0.00420381	1	6159; 6167; 6191; 6203; 6210; 6218; 7311; 25873	RPL29; RPL36; RPL37; RPS15A; RPS17; RPS4X; RPS9; UBA52
GO Biological Process	transmembrane receptor protein tyrosine kinase signaling pathway	9	240	77	6771	0.00551441	1	1490; 2050; 2064; 2069; 5156; 6464; 7010; 9846; 58533	CTGF; EPHB4; ERBB2; EREG; GAB2; PDGFRA; SHC1; SNX6; TEK
GO Biological Process	enzyme linked receptor protein signaling pathway	11	240	115	6771	0.00720158	1	1490; 2050; 2064; 2069; 2979; 5156; 6464; 7010; 9846; 58533; 64750	CTGF; EPHB4; ERBB2; EREG; GAB2; GUCA1B; PDGFRA; SHC1; SMURF2; SNX6; TEK
GO Biological Process	EGF receptor signaling pathway	4	240	12	6771	0.00754245	1	2069; 6464; 9846; 58533	EREG; GAB2; SHC1; SNX6
GO Biological Process	cell cycle	29	240	493	6771	0.007931	1	596; 985; 1021; 1059; 1663; 1871; 2069; 4176; 4681; 4739; 4750; 4752; 5036; 5155; 5813; 5932; 6191; 6300; 7039; 7043; 7410; 10013; 10491; 22919; 51053; 51512; 51564; 55743; 64682	ANAPC1; BCL2; CDC2L2; CDK6; CENPB; CHFR; CRTAP; DDX11; E2F3; EREG; GMNN; GTSE1; HDAC6; HDAC7A; MAPK12; MAPRE1; MCM7; NBL1; NEDD9; NEK1; NEK3; PA2G4; PDGFB; PURA; RBBP8; RPS4X; TGFA; TGFB3; VAV2
KEGG pathway	Ribosome - Homo sapiens	8	46	71	1223	0.0126696	1	6159; 6167; 6191; 6203; 6210; 6218; 7311; 25873	RPL29; RPL36; RPL37; RPS15A; RPS17; RPS4X; RPS9; UBA52
GO Biological Process	chromatin modification	7	240	57	6771	0.0146447	1	6599; 6602; 6829; 10013; 10284; 11176; 51564	BAZ2A; HDAC6; HDAC7A; SAP18; SMARCC1; SMARCD1; SUPT5H
molecular localization	Ribosome-associated	8	69	76	1933	0.0154708	1	6159; 6167; 6191; 6203; 6210; 6218; 7311; 7957	EPM2A; RPL29; RPL37; RPS15A; RPS17; RPS4X; RPS9; UBA52
GO Molecular Function	protein kinase activity	22	246	363	6910	0.0178723	1	985; 1021; 2050; 2064; 3611; 4296; 4750; 4752; 4882; 5156; 5600; 6300; 7010; 7039; 8829; 9064; 10922; 27133; 27148; 28996; 140609; 284086	CDC2L2; CDK6; EPHB4; ERBB2; FASTK; HIPK2; ILK; KCNH5; MAP3K11; MAP3K6; MAPK11; MAPK12; NEK1; NEK3; NEK7; NEK8; NPR2; NRP1; PDGFRA; STK36; TEK; TGFA
GO Cellular Component	cytosolic ribosome (sensu Eukarya)	7	234	61	6719	0.0184461	1	6159; 6167; 6191; 6203; 6210; 6218; 25873	RPL29; RPL36; RPL37; RPS15A; RPS17; RPS4X; RPS9
GO Molecular Function	cytoskeletal protein binding	15	246	213	6910	0.0188592	1	2317; 2764; 4739; 6876; 8727; 9632; 10013; 22905; 22919; 23500; 23603; 27185; 51088; 53827; 57698	CORO1C; CTNNAL1; DAAM2; DISC1; EPN2; FLNB; FXYD5; GMFB; HDAC6; KIAA1598; KLHL5; MAPRE1; NEDD9; SEC24C; TAGLN
biochemical function	Ribosomal subunit	7	97	67	2995	0.0191274	1	6159; 6167; 6191; 6203; 6210; 6218; 7311	RPL29; RPL37; RPS15A; RPS17; RPS4X; RPS9; UBA52
SwissProt keyword	Phosphorylation	37	188	727	5301	0.0196862	1	32; 251; 596; 857; 858; 985; 1021; 2034; 2050; 2064; 2764; 3611; 4134; 4286; 4739; 4750; 4752; 4882; 4899; 5156; 5600; 5787; 5932; 6300; 6464; 7010; 7037; 7410; 8313; 10749; 10922; 11328; 51512; 51564; 57194; 60436; 284086	ACACB; ALPPL2; ATP10A; AXIN2; BCL2; CAV1; CAV2; CDC2L2; CDK6; EPAS1; EPHB4; ERBB2; FASTK; FKBP9; GMFB; GTSE1; HDAC7A; ILK; KIF1C; MAP4; MAPK11; MAPK12; MITF; NEDD9; NEK1; NEK3; NEK8; NPR2; NRF1; PDGFRA; PTPRB; RBBP8; SHC1; TEK; TFRC; TGIF2; VAV2
PIR keyword	protein biosynthesis	8	72	80	2027	0.0197909	1	6159; 6167; 6191; 6203; 6210; 6218; 7311; 25873	RPL29; RPL36; RPL37; RPS15A; RPS17; RPS4X; RPS9; UBA52
GO Biological Process	signal transduction	65	240	1431	6771	0.0200653	1	1040; 1490; 1608; 1902; 1906; 2034; 2050; 2064; 2069; 2317; 2621; 2764; 2828; 2979; 3483; 3561; 3594; 3611; 4296; 4739; 4882; 5151; 5156; 5600; 5879; 6300; 6424; 6464; 6687; 7010; 7043; 7410; 7442; 8313; 8490; 8681; 8829; 8835; 9064; 9213; 9429; 9846; 9895; 10023; 10083; 10139; 10276; 10922; 11021; 11033; 11251; 23564; 23603; 25960; 26188; 27133; 51665; 55890; 58533; 64344; 64750; 79754; 83871; 1…	ABCG2; ARFRP1; ASB1; ASB13; AXIN2; CDS1; CENTA1; CENTG3; CORO1C; CTGF; DDAH2; DGKG; EDG2; EDN1; EPAS1; EPHB4; ERBB2; EREG; FASTK; FLNB; FRAT1; GAB2; GAS6; GMFB; GPR116; GPR124; GPR4; GPR44; GPRC5C; GUCA1B; HIF3A; IGFALS; IL12RB1; IL2RG; ILK; KCNH5; KIAA0329; MAP3K11; MAP3K6; MAPK11; MAPK12; NEDD9; NET1; NPR2; NRP1; OR1C1; PDE8A; PDGFRA; PLA2G4B; RAB34; RAB35; RAC1; RGS5; SFRP4; SHC1; SMURF2; SNX6…
SwissProt keyword	ATP-binding	27	188	489	5301	0.0211708	1	32; 204; 985; 1021; 2050; 2064; 3611; 3799; 4176; 4750; 4752; 4833; 5156; 5243; 5600; 6300; 6687; 7010; 9064; 9429; 10749; 10845; 28996; 30844; 57194; 140609; 284086	ABCB1; ABCG2; ACACB; AK2; ATP10A; CDC2L2; CDK6; CLPX; EHD4; EPHB4; ERBB2; HIPK2; ILK; KIF1C; KIF5B; MAP3K6; MAPK11; MAPK12; MCM7; NEK1; NEK3; NEK7; NEK8; NME4; PDGFRA; SPG7; TEK
SwissProt keyword	Cell cycle	9	188	99	5301	0.0228919	1	985; 1021; 1871; 4176; 4750; 4752; 6300; 51053; 64682	ANAPC1; CDC2L2; CDK6; E2F3; GMNN; MAPK12; MCM7; NEK1; NEK3
GO Molecular Function	protein-tyrosine kinase activity	13	246	177	6910	0.0230988	1	985; 2050; 2064; 3611; 4296; 4750; 4752; 5156; 7010; 7039; 8829; 140609; 284086	CDC2L2; EPHB4; ERBB2; ILK; MAP3K11; NEK1; NEK3; NEK7; NEK8; NRP1; PDGFRA; TEK; TGFA
GO Molecular Function	actin binding	12	246	158	6910	0.0243957	1	2317; 2764; 4739; 6876; 8727; 9632; 10013; 23500; 23603; 27185; 51088; 53827	CORO1C; CTNNAL1; DAAM2; DISC1; FLNB; FXYD5; GMFB; HDAC6; KLHL5; NEDD9; SEC24C; TAGLN
GO Biological Process	cell surface receptor linked signal transduction	31	240	589	6771	0.025143	1	1490; 1608; 1902; 2050; 2064; 2069; 2828; 2979; 3594; 3611; 4739; 4882; 5156; 6464; 7010; 7442; 8313; 8490; 9213; 9429; 9846; 9895; 10023; 11033; 11251; 25960; 26188; 55890; 58533; 64750; 221395	ABCG2; AXIN2; CENTA1; CTGF; DGKG; EDG2; EPHB4; ERBB2; EREG; FRAT1; GAB2; GPR116; GPR124; GPR4; GPR44; GPRC5C; GUCA1B; IL12RB1; ILK; KIAA0329; NEDD9; NPR2; OR1C1; PDGFRA; RGS5; SHC1; SMURF2; SNX6; TEK; TRPV1; XPR1
GenMAPP pathway	Hs_Cell cycle	7	31	69	867	0.0262167	1	596; 1021; 1871; 4176; 7043; 10013; 51564	BCL2; CDK6; E2F3; HDAC6; HDAC7A; MCM7; TGFB3
GO Biological Process	phosphate metabolism	27	240	501	6771	0.0294776	1	251; 985; 1021; 2050; 2064; 2764; 3611; 3700; 4296; 4750; 4752; 4882; 5156; 5600; 5787; 5802; 6300; 7010; 7957; 9064; 9647; 10922; 11099; 27148; 28996; 140609; 284086	ALPPL2; CDC2L2; CDK6; EPHB4; EPM2A; ERBB2; FASTK; GMFB; HIPK2; ILK; ITIH4; MAP3K11; MAP3K6; MAPK11; MAPK12; NEK1; NEK3; NEK7; NEK8; NPR2; PDGFRA; PPM1F; PTPN21; PTPRB; PTPRS; STK36; TEK
GO Biological Process	phosphorus metabolism	27	240	501	6771	0.0294776	1	251; 985; 1021; 2050; 2064; 2764; 3611; 3700; 4296; 4750; 4752; 4882; 5156; 5600; 5787; 5802; 6300; 7010; 7957; 9064; 9647; 10922; 11099; 27148; 28996; 140609; 284086	ALPPL2; CDC2L2; CDK6; EPHB4; EPM2A; ERBB2; FASTK; GMFB; HIPK2; ILK; ITIH4; MAP3K11; MAP3K6; MAPK11; MAPK12; NEK1; NEK3; NEK7; NEK8; NPR2; PDGFRA; PPM1F; PTPN21; PTPRB; PTPRS; STK36; TEK
Brown module, FC network
System	Gene Category	List Hits	List Total	Population Hits	Population Total	EASE score	Bonferroni	Gene identifiers	Gene Symbol
GO Molecular Function	transcription regulator activity	100	617	707	6910	1.6121e-06	0.00588	429; 867; 941; 1387; 1649; 1748; 1871; 2002; 2018; 2034; 2113; 2120; 2262; 2294; 2295; 2296; 2624; 2737; 2909; 3054; 3091; 3219; 3400; 4150; 4204; 4297; 4300; 4302; 4335; 4487; 4601; 4665; 4760; 4761; 4774; 4781; 4782; 4790; 4853; 4899; 5015; 5080; 5089; 5308; 5326; 5371; 5451; 5453; 5467; 5970; 5989; 6096; 6256; 6297; 6601; 6650; 6660; 6662; 6666; 6829; 6877; 6909; 6924; 6925; 6929; 6932; 7029; …	ASCL1; ATF5; BAZ2A; BTG4; CAMTA1; CBL; CD80; CREBBP; DDIT3; DLX4; E2F3; ELK1; EMX2; EPAS1; ETS1; ETV6; FOXC1; FOXF1; FOXF2; FOXP1; FOXQ1; GATA2; GLI3; GMEB2; GPC5; GRLF1; HCFC1; HEY1; HEYL; HIF1A; HIRA; HOXB9; ID4; LEF1; LHX2; MAML1; MAZ; MECP2; MLL; MLL2; MLLT3; MLLT6; MNT; MSX1; MXD4; MXI1; NAB2; NCOA1; NCOR1; NEUROD1; NEUROD2; NFIA; NFIB; NFIC; NFKB1; NOTCH2; NR1D2; NRF1; NRIP1; OTX2; PAX6; PB…
GO Biological Process	regulation of transcription\, DNA-dependent	138	606	1063	6771	1.61933e-06	0.00591	429; 572; 1387; 1649; 1748; 1871; 2002; 2018; 2034; 2113; 2120; 2262; 2294; 2295; 2296; 2624; 2737; 2909; 3005; 3017; 3068; 3091; 3219; 3400; 4150; 4204; 4281; 4297; 4300; 4302; 4335; 4487; 4601; 4665; 4760; 4761; 4774; 4781; 4782; 4790; 4839; 4853; 4854; 4855; 4899; 5015; 5080; 5089; 5187; 5308; 5326; 5371; 5451; 5453; 5467; 5549; 5745; 5932; 5970; 5989; 6096; 6256; 6297; 6601; 6660; 6662; 6666;…	ASCL1; ATF5; BAD; BAZ2A; BRD7; BRPF1; C14ORF140; CIC; CLDN14; CRAMP1L; CREBBP; DDIT3; DLX4; E2F3; ELK1; EMX2; EPAS1; ETS1; ETV6; FBXL11; FLJ10038; FLJ12355; FOXC1; FOXF1; FOXF2; FOXP1; FOXQ1; FXR2; GATA2; GLI3; GPC5; GRLF1; H1F0; HDGF; HELZ; HEY1; HEYL; HIF1A; HIRA; HIST1H2BD; HOXB9; ID4; KHSRP; KIAA0194; KIAA0427; LEF1; LHX2; MAZ; MECP2; MED8; MID1; MLL; MLL2; MLLT3; MLLT6; MNT; MSX1; MXD4; MXI1…
SwissProt keyword	Transcription regulation	89	489	596	5301	1.94299e-06	0.00709	1387; 1649; 1871; 2002; 2034; 2113; 2120; 2294; 2295; 2296; 2624; 2737; 2909; 3091; 3219; 4150; 4204; 4281; 4297; 4300; 4335; 4487; 4601; 4665; 4760; 4761; 4774; 4781; 4782; 4790; 4853; 4854; 4855; 4899; 5080; 5089; 5187; 5326; 5371; 5451; 5453; 5467; 5970; 5989; 6096; 6256; 6297; 6660; 6662; 6877; 6909; 6924; 6925; 6929; 6932; 6934; 7029; 7290; 7343; 7528; 7561; 7594; 7745; 7753; 7862; 8085; 820…	ATF5; BAZ2A; BRPF1; CREBBP; DDIT3; E2F3; ELK1; EPAS1; ETS1; ETV6; FOXC1; FOXF1; FOXF2; FOXP1; FOXQ1; GATA2; GLI3; GRLF1; HEY1; HIF1A; HIRA; HOXB9; KHSRP; LEF1; LHX2; MAZ; MECP2; MED8; MID1; MLL; MLL2; MLLT3; MNT; MSX1; MXD4; MXI1; NAB2; NCOR1; NEUROD1; NEUROD2; NFIA; NFIB; NFIC; NFKB1; NOTCH2; NOTCH3; NOTCH4; NR1D2; NRF1; NRIP1; PAX6; PBX2; PER1; PLAGL2; PML; POU2F1; POU3F1; PPARD; RELA; RFX1; RO…
GO Biological Process	transcription\, DNA-dependent	143	606	1115	6771	1.96756e-06	0.00718	429; 572; 1387; 1649; 1748; 1871; 2002; 2018; 2034; 2113; 2120; 2262; 2294; 2295; 2296; 2624; 2737; 2909; 2975; 3005; 3017; 3054; 3068; 3091; 3219; 3400; 4150; 4204; 4281; 4297; 4300; 4302; 4335; 4487; 4601; 4665; 4760; 4761; 4774; 4781; 4782; 4790; 4839; 4853; 4854; 4855; 4899; 5015; 5080; 5089; 5187; 5308; 5326; 5371; 5451; 5453; 5467; 5549; 5745; 5932; 5970; 5989; 6096; 6256; 6297; 6601; 6660;…	ASCL1; ATF5; BAD; BAZ2A; BRD7; BRPF1; C14ORF140; CIC; CLDN14; CRAMP1L; CREBBP; DDIT3; DLX4; E2F3; ELK1; EMX2; EPAS1; ETS1; ETV6; FBXL11; FLJ10038; FLJ12355; FOXC1; FOXF1; FOXF2; FOXP1; FOXQ1; FXR2; GATA2; GLI3; GMEB2; GPC5; GRLF1; GTF3C1; H1F0; HCFC1; HDGF; HELZ; HEY1; HEYL; HIF1A; HIRA; HIST1H2BD; HOXB9; ID4; KHSRP; KIAA0194; KIAA0280; KIAA0427; LEF1; LHX2; MAZ; MECP2; MED8; MID1; MLL; MLL2; MLL…
Chromosome	Homo sapiens 19	77	724	499	7977	2.89178e-06	0.0106	346; 558; 1048; 1455; 1762; 1995; 2067; 2204; 2523; 2639; 2767; 2828; 2901; 2909; 3748; 3812; 4782; 4854; 5064; 5296; 5348; 5349; 5442; 5566; 5589; 5609; 5802; 5819; 5886; 5989; 6234; 6253; 6415; 6455; 6829; 6929; 7408; 7561; 7594; 7667; 8174; 8498; 8570; 9244; 9322; 9668; 10298; 10452; 10498; 10945; 22809; 23152; 23476; 23645; 23770; 25865; 27113; 29924; 30846; 51477; 51548; 53615; 54850; 55311;…	ADAMTS10; APOC4; ATF5; AXL; BBC3; BRD4; BTBD2; CACNG6; CARM1; CEACAM5; CIC; CRLF1; CSNK1G2; DMWD; DPP9; EHD2; ELAVL3; EPN1; ERCC1; FBXL12; FBXO27; FCAR; FKBP8; FLJ12355; FLJ21369; FUT1; FXYD1; FXYD3; GCDH; GNA11; GPR108; GPR4; GRIK5; GRLF1; ISYNA1; ITPKC; KCNC3; KDELR1; KHSRP; KIR3DL2; LOC284296; MADCAM1; MAP2K7; MBD3; MIDN; NFIC; NOTCH3; PAK4; PALM; PIK3R2; POLRMT; PPP1R15A; PRKACA; PRKCSH; PRKD…
GO Biological Process	regulation of transcription	139	606	1086	6771	3.28412e-06	0.012	429; 572; 941; 1387; 1649; 1748; 1871; 2002; 2018; 2034; 2113; 2120; 2262; 2294; 2295; 2296; 2624; 2737; 2909; 3005; 3017; 3068; 3091; 3219; 3400; 4150; 4204; 4281; 4297; 4300; 4302; 4335; 4487; 4601; 4665; 4760; 4761; 4774; 4781; 4782; 4790; 4839; 4853; 4854; 4855; 4899; 5015; 5080; 5089; 5187; 5308; 5326; 5371; 5451; 5453; 5467; 5549; 5745; 5932; 5970; 5989; 6096; 6256; 6297; 6601; 6660; 6662; …	ASCL1; ATF5; BAD; BAZ2A; BRD7; BRPF1; C14ORF140; CD80; CIC; CLDN14; CRAMP1L; CREBBP; DDIT3; DLX4; E2F3; ELK1; EMX2; EPAS1; ETS1; ETV6; FBXL11; FLJ10038; FLJ12355; FOXC1; FOXF1; FOXF2; FOXP1; FOXQ1; FXR2; GATA2; GLI3; GPC5; GRLF1; H1F0; HDGF; HELZ; HEY1; HEYL; HIF1A; HIRA; HIST1H2BD; HOXB9; ID4; KHSRP; KIAA0194; KIAA0427; LEF1; LHX2; MAZ; MECP2; MED8; MID1; MLL; MLL2; MLLT3; MLLT6; MNT; MSX1; MXD4…
GO Molecular Function	transcription factor activity	73	617	478	6910	3.9282e-06	0.0143	429; 867; 1387; 1649; 1748; 1871; 2002; 2018; 2034; 2113; 2120; 2262; 2294; 2295; 2296; 2624; 2737; 3054; 3091; 3219; 4297; 4302; 4335; 4487; 4761; 4774; 4781; 4782; 4790; 4899; 5015; 5080; 5089; 5308; 5326; 5371; 5451; 5453; 5467; 5970; 5989; 6096; 6256; 6297; 6650; 6660; 6877; 6909; 6929; 7029; 7290; 7528; 7745; 7753; 8085; 9355; 9794; 9975; 10608; 11244; 23261; 23462; 25921; 26508; 27086; 2985…	ASCL1; BTG4; CAMTA1; CBL; CREBBP; DDIT3; DLX4; E2F3; ELK1; EMX2; EPAS1; ETS1; ETV6; FOXC1; FOXF1; FOXF2; FOXP1; FOXQ1; GATA2; GLI3; GPC5; HCFC1; HEY1; HEYL; HIF1A; HIRA; HOXB9; LEF1; LHX2; MAML1; MLL; MLL2; MLLT6; MNT; MSX1; MXD4; NEUROD2; NFIA; NFIB; NFIC; NFKB1; NR1D2; NRF1; OTX2; PAX6; PBX2; PITX2; PLAGL2; PML; POU2F1; POU3F1; PPARD; RELA; RFX1; RORB; RXRA; SALL2; SOLH; SOX5; TAF5; TBX10; TBX2…
GO Biological Process	transcription	146	606	1165	6771	5.63332e-06	0.0206	429; 572; 941; 1387; 1649; 1748; 1871; 2002; 2018; 2034; 2113; 2120; 2262; 2294; 2295; 2296; 2624; 2737; 2909; 2975; 3005; 3017; 3054; 3068; 3091; 3219; 3400; 4150; 4204; 4281; 4297; 4300; 4302; 4335; 4487; 4601; 4665; 4760; 4761; 4774; 4781; 4782; 4790; 4839; 4853; 4854; 4855; 4899; 5015; 5080; 5089; 5187; 5308; 5326; 5371; 5442; 5451; 5453; 5467; 5549; 5745; 5932; 5970; 5989; 6096; 6256; 6297; …	ASCL1; ATF5; BAD; BAZ2A; BRD7; BRPF1; C14ORF140; CD80; CIC; CLDN14; CRAMP1L; CREBBP; DDIT3; DLX4; E2F3; ELK1; EMX2; EPAS1; ETS1; ETV6; FBXL11; FLJ10038; FLJ12355; FOXC1; FOXF1; FOXF2; FOXP1; FOXQ1; FXR2; GATA2; GLI3; GMEB2; GPC5; GRLF1; GTF3C1; H1F0; HCFC1; HDGF; HELZ; HEY1; HEYL; HIF1A; HIRA; HIST1H2BD; HOXB9; ID4; KHSRP; KIAA0194; KIAA0280; KIAA0427; LEF1; LHX2; MAZ; MECP2; MED8; MID1; MLL; MLL…
SwissProt keyword	Activator	35	489	171	5301	1.0039e-05	0.0366	1387; 1871; 2002; 2034; 2294; 2295; 2624; 3091; 4300; 4760; 4774; 4781; 4782; 4790; 4853; 4854; 4855; 4899; 5089; 5326; 5451; 5467; 5970; 5989; 6660; 6925; 6932; 6934; 7029; 7343; 7528; 7862; 22809; 51176; 112950	ATF5; BRPF1; CREBBP; E2F3; ELK1; EPAS1; FOXF1; FOXF2; GATA2; HIF1A; LEF1; MED8; MLLT3; NEUROD1; NFIA; NFIB; NFIC; NFKB1; NOTCH2; NOTCH3; NOTCH4; NRF1; PBX2; PLAGL2; POU2F1; PPARD; RELA; RFX1; SOX5; TCF4; TCF7; TCF7L2; TFDP2; UBTF; YY1
cellular role	Pol II transcription	55	136	378	1565	1.38236e-05	0.0504	429; 1387; 1871; 2034; 2113; 2120; 2294; 2295; 2624; 2737; 2909; 3054; 3091; 3400; 4150; 4204; 4297; 4335; 4761; 4782; 4790; 4899; 5371; 5451; 5467; 5970; 5989; 6096; 6256; 6297; 6601; 6602; 6660; 6666; 6829; 6877; 6924; 6925; 6929; 6934; 7029; 7290; 7528; 8085; 8204; 8648; 9611; 9975; 11244; 22809; 23462; 26205; 26508; 27164; 29855	ASCL1; ATF5; CREBBP; E2F3; EPAS1; ETS1; ETV6; FOXF1; FOXF2; GATA2; GLI3; GMEB2; GRLF1; HCFC1; HEY1; HEYL; HIF1A; HIRA; ID4; MAZ; MECP2; MLL; MLL2; MNT; NCOA1; NCOR1; NEUROD2; NFIC; NFKB1; NR1D2; NRF1; NRIP1; PML; POU2F1; PPARD; RELA; RFX1; RORB; RXRA; SALL2; SALL3; SMARCC2; SMARCD1; SOX12; SOX5; SUPT5H; TAF5; TCEB3; TCF3; TCF4; TCF7L2; TFDP2; UBN1; YY1; ZHX1
GO Molecular Function	DNA binding	153	617	1258	6910	1.57425e-05	0.0574	429; 572; 867; 1387; 1649; 1748; 1762; 1871; 2002; 2018; 2034; 2067; 2113; 2120; 2262; 2294; 2295; 2296; 2624; 2737; 2909; 2975; 3005; 3017; 3054; 3068; 3091; 3219; 3359; 3400; 4150; 4204; 4297; 4302; 4335; 4487; 4595; 4601; 4760; 4761; 4774; 4781; 4782; 4790; 4839; 4899; 5015; 5080; 5089; 5308; 5326; 5371; 5442; 5451; 5453; 5467; 5549; 5745; 5886; 5970; 5989; 6096; 6256; 6297; 6497; 6601; 6650; …	ASCL1; ATF5; BAD; BAZ2A; BOC; BRD7; BRPF1; BTG4; C14ORF140; CAMTA1; CBL; CENTA1; CENTG3; CIC; CLDN14; CRAMP1L; CREBBP; DDIT3; DLX4; DMWD; DNAJC1; E2F3; EHD2; ELK1; EMX2; EPAS1; ERCC1; ETS1; ETV6; FBXL11; FLJ10038; FLJ12355; FOXC1; FOXF1; FOXF2; FOXP1; FOXQ1; FXR2; GATA2; GIT1; GLI3; GMEB2; GPC5; GRLF1; GTF3C1; H1F0; HCFC1; HDGF; HELZ; HEY1; HEYL; HIF1A; HIPK1; HIPK3; HIRA; HIST1H2BD; HOXB9; HTR3A…
SwissProt keyword	DNA-binding	88	489	630	5301	3.4682e-05	0.127	429; 1748; 1871; 2002; 2018; 2034; 2067; 2113; 2120; 2294; 2295; 2296; 2624; 2737; 2909; 3005; 3017; 3091; 3219; 4150; 4204; 4297; 4335; 4487; 4601; 4760; 4761; 4774; 4781; 4782; 4790; 4899; 5015; 5080; 5089; 5308; 5326; 5371; 5451; 5453; 5467; 5970; 5989; 6096; 6256; 6297; 6660; 6662; 6666; 6847; 6909; 6925; 6929; 6932; 6934; 7029; 7343; 7528; 7561; 7594; 7745; 7753; 7862; 8570; 9355; 9611; 9668…	ASCL1; ATF5; BAZ2A; BRPF1; DLX4; DNAJC1; E2F3; ELK1; EMX2; EPAS1; ERCC1; ETS1; ETV6; FOXC1; FOXF1; FOXF2; FOXP1; FOXQ1; GATA2; GLI3; GMEB2; GRLF1; H1F0; HEY1; HIF1A; HIST1H2BD; HOXB9; KHSRP; KIAA0194; LEF1; LHX2; MAZ; MECP2; MLL; MNT; MSX1; MXD4; MXI1; NCOR1; NEUROD1; NEUROD2; NFIA; NFIB; NFIC; NFKB1; NR1D2; NRF1; OTX2; PAX6; PBX2; PITX2; PLAGL2; PML; POU2F1; POU3F1; PPARD; RELA; RFX1; RORB; RXRA…
Chromosome	Homo sapiens 19p	38	724	219	7977	0.000137835	0.503	1455; 1995; 2639; 2767; 4782; 4854; 5064; 5442; 5566; 5589; 5609; 5802; 5886; 5989; 6234; 6455; 6929; 7561; 7594; 8174; 8498; 8570; 9244; 9322; 10498; 23476; 23770; 51477; 51548; 53615; 54850; 55643; 56927; 58525; 81794; 90007; 91039; 140782	ADAMTS10; BRD4; BTBD2; CARM1; CRLF1; CSNK1G2; DPP9; ELAVL3; FBXL12; FKBP8; GCDH; GNA11; GPR108; ISYNA1; KHSRP; MADCAM1; MAP2K7; MBD3; MIDN; NFIC; NOTCH3; PALM; POLRMT; PRKACA; PRKCSH; PTPRS; RAD23A; RANBP3; RFX1; RPS28; SAMD1; SH3GL1; SIRT6; TCF3; TRIP10; WIZ; ZNF14; ZNF43
Interpro	Basic helix-loop-helix dimerization domain (bHLH)	12	320	37	3358	0.000425486	1	429; 2034; 3091; 3400; 4335; 4601; 4760; 4761; 6925; 6929; 10608; 23462	ASCL1; EPAS1; HEY1; HIF1A; ID4; MNT; MXD4; MXI1; NEUROD1; NEUROD2; TCF3; TCF4
Interpro	Myc-type, helix-loop-helix dimerization domain	12	320	37	3358	0.000425486	1	429; 2034; 3091; 3400; 4335; 4601; 4760; 4761; 6925; 6929; 10608; 23462	ASCL1; EPAS1; HEY1; HIF1A; ID4; MNT; MXD4; MXI1; NEUROD1; NEUROD2; TCF3; TCF4
biochemical function	DNA-binding protein	51	262	369	2995	0.000591266	1	429; 1871; 2034; 2113; 2120; 2294; 2295; 2296; 2624; 2737; 2909; 2975; 3005; 4150; 4204; 4297; 4335; 4601; 4761; 4774; 4781; 4782; 4790; 4899; 5080; 5371; 5451; 5467; 5886; 5970; 5989; 6096; 6256; 6297; 6650; 6660; 6877; 6909; 6925; 6932; 7029; 7528; 7753; 8085; 8216; 9975; 11244; 22809; 23462; 26508; 27164	ASCL1; ATF5; E2F3; EPAS1; ETS1; ETV6; FOXC1; FOXF1; FOXF2; GATA2; GLI3; GRLF1; GTF3C1; H1F0; HEY1; HEYL; LZTR1; MAZ; MECP2; MLL; MLL2; MNT; MXI1; NEUROD2; NFIA; NFIB; NFIC; NFKB1; NR1D2; NRF1; PAX6; PML; POU2F1; PPARD; RAD23A; RELA; RFX1; RORB; RXRA; SALL2; SALL3; SOLH; SOX5; TAF5; TBX2; TCF4; TCF7; TFDP2; YY1; ZHX1; ZNF202
KEGG pathway	Signal Transduction - Homo sapiens	19	89	119	1223	0.001194	1	993; 1040; 1606; 1608; 1850; 1852; 1956; 2002; 5293; 5296; 5578; 5589; 5786; 5787; 5803; 5922; 6654; 8394; 26469	CDC25A; CDS1; DGKA; DGKG; DUSP8; DUSP9; EGFR; ELK1; PIK3CD; PIK3R2; PIP5K1A; PRKCA; PRKCSH; PTPN18; PTPRA; PTPRB; PTPRZ1; RASA2; SOS1
Brown module, WM network
System	Gene Category	List Hits	List Total	Population Hits	Population Total	EASE score	Bonferroni	Gene identifiers	Gene Symbol
GO Cellular Component	nucleus	188	525	1852	6719	1.40615e-05	0.0435	985; 1029; 1108; 1388; 1488; 1616; 1656; 1748; 1854; 2033; 2067; 2073; 2287; 2296; 2529; 2737; 2975; 3146; 3267; 4149; 4150; 4176; 4286; 4302; 4670; 4750; 4774; 4793; 4798; 4801; 4808; 4848; 5036; 5204; 5380; 5395; 5411; 5451; 5453; 5456; 5463; 5467; 5549; 5707; 5745; 5813; 5885; 5886; 5965; 6046; 6196; 6294; 6428; 6433; 6498; 6599; 6601; 6603; 6617; 6666; 6830; 6838; 6867; 6899; 6909; 6910; 6924…	ANAPC4; ANAPC7; ARFGAP1; ATF5; BAZ1A; BAZ1B; BRD2; BRD4; BRD7; BRD8; BRPF1; C1ORF35; CBX5; CDC14B; CDC2L2; CDKN2A; CENTA1; CENTB1; CENTG3; CHAF1A; CHD4; CHRAC1; CNOT2; CRAMP1L; CREBL1; CTBP2; CTCF; DAXX; DDX27; DDX6; DKFZP586B0319; DLX4; DNAJC1; DUT; EDF1; EOMES; EP300; ERBB2IP; ERCC1; ERCC5; FIP1L1; FKBP3; FLJ14154; FOXC1; FOXP1; FUT7; FXR1; GLI3; GMEB2; GTF3C1; GTF3C5; HAB1; HDAC3; HES2; HIPK2;…
GO Molecular Function	nucleic acid binding	176	556	1682	6910	3.66917e-05	0.114	1108; 1388; 1656; 1748; 1936; 1975; 2033; 2067; 2073; 2177; 2296; 2529; 2737; 2926; 2975; 3146; 3267; 4149; 4150; 4176; 4286; 4302; 4595; 4670; 4774; 4801; 4808; 5395; 5451; 5453; 5456; 5463; 5467; 5549; 5745; 5813; 5886; 5965; 6124; 6132; 6146; 6147; 6152; 6157; 6167; 6169; 6203; 6234; 6294; 6428; 6433; 6498; 6599; 6601; 6617; 6666; 6830; 6832; 6838; 6899; 6909; 6910; 6932; 7270; 7392; 7507; 751…	ARFGAP1; ATF5; BAZ1A; BAZ1B; BRD7; BRPF1; BZW2; C1ORF35; C20ORF117; CBX5; CENTA1; CENTB1; CENTG3; CHAF1A; CHD4; CHRAC1; CHTF18; CRAMP1L; CREBL1; CTCF; DDX27; DDX6; DGCR8; DKFZP586B0319; DLX4; DNAJC1; EDF1; EEF1D; EHD4; EIF2B4; EIF4B; EOMES; EP300; ERCC1; ERCC5; FANCD2; FLJ12529; FOXC1; FOXP1; FUT7; FXR1; GLI3; GMEB2; GRSF1; GTF3C1; HAB1; HES2; HES6; HMG2L1; HMGB1; HNRPM; HRB; HTATSF1; HUMBINDC; K…
GO Biological Process	transcription\, DNA-dependent	124	545	1115	6771	6.51533e-05	0.202	1108; 1388; 1616; 1748; 2033; 2296; 2529; 2737; 2975; 3146; 4149; 4150; 4176; 4286; 4302; 4774; 4798; 4801; 4808; 4848; 4854; 5204; 5451; 5453; 5456; 5463; 5467; 5549; 5745; 5813; 6294; 6428; 6433; 6599; 6601; 6603; 6617; 6666; 6829; 6830; 6899; 6909; 6910; 6924; 6932; 7089; 7270; 7392; 7428; 7561; 7572; 7635; 7692; 7695; 7748; 7776; 7862; 7975; 8085; 8087; 8320; 8570; 8721; 8841; 8986; 9031; 932…	ATF5; BAZ1A; BAZ1B; BRD7; BRD8; BRPF1; CENTB1; CHD4; CNOT2; CRAMP1L; CREBL1; CTCF; DAXX; DLX4; EDF1; EOMES; EP300; FIP1L1; FOXC1; FOXP1; FUT7; FXR1; GLI3; GMEB2; GTF3C1; GTF3C5; HAB1; HDAC3; HES2; HES6; HIPK2; HMG2L1; HMGB1; HTATSF1; HUMBINDC; KCNH6; KHSRP; KIAA0368; KIAA1530; KIAA1618; MAFK; MAX; MAZ; MCM7; MED8; MGC4655; MITF; MKI67IP; MLL2; MLL5; MLLT6; MRPS31; MYEF2; NCOR1; NFIA; NFRKB; NFYB;…
GO Biological Process	transcription	126	545	1165	6771	0.000197095	0.61	1108; 1388; 1616; 1748; 2033; 2296; 2529; 2737; 2975; 3146; 4149; 4150; 4176; 4286; 4302; 4774; 4793; 4798; 4801; 4808; 4848; 4854; 5204; 5451; 5453; 5456; 5463; 5467; 5549; 5745; 5813; 6294; 6428; 6433; 6599; 6601; 6603; 6617; 6666; 6829; 6830; 6899; 6909; 6910; 6924; 6932; 7089; 7270; 7392; 7428; 7561; 7572; 7635; 7692; 7695; 7748; 7776; 7862; 7975; 8085; 8087; 8320; 8570; 8721; 8841; 8986; 903…	ATF5; BAZ1A; BAZ1B; BRD7; BRD8; BRPF1; CENTB1; CHD4; CNOT2; CRAMP1L; CREBL1; CTCF; DAXX; DLX4; EDF1; EOMES; EP300; FIP1L1; FOXC1; FOXP1; FUT7; FXR1; GLI3; GMEB2; GTF3C1; GTF3C5; HAB1; HDAC3; HES2; HES6; HIPK2; HMG2L1; HMGB1; HTATSF1; HUMBINDC; KCNH6; KHSRP; KIAA0368; KIAA1530; KIAA1618; MAFK; MAX; MAZ; MCM7; MED8; MGC4655; MITF; MKI67IP; MLL2; MLL5; MLLT6; MRPS31; MYEF2; NCOR1; NFIA; NFKBIB; NFRK…
GO Molecular Function	DNA binding	132	556	1258	6910	0.00050811	1	1108; 1388; 1748; 2033; 2067; 2073; 2177; 2296; 2529; 2737; 2975; 3146; 3267; 4149; 4150; 4176; 4286; 4302; 4595; 4774; 4801; 4808; 5395; 5451; 5453; 5456; 5463; 5467; 5549; 5745; 5813; 5886; 5965; 6294; 6428; 6498; 6599; 6601; 6617; 6666; 6830; 6899; 6909; 6910; 6932; 7270; 7392; 7507; 7516; 7561; 7572; 7635; 7692; 7695; 7748; 7776; 7862; 7975; 8085; 8087; 8320; 8570; 8721; 8930; 9031; 9422; 961…	ARFGAP1; ATF5; BAZ1A; BAZ1B; BRD7; BRPF1; C20ORF117; CBX5; CENTA1; CENTB1; CENTG3; CHAF1A; CHD4; CHRAC1; CHTF18; CRAMP1L; CREBL1; CTCF; DKFZP586B0319; DLX4; DNAJC1; EDF1; EHD4; EOMES; EP300; ERCC1; ERCC5; FANCD2; FOXC1; FOXP1; FUT7; FXR1; GLI3; GMEB2; GTF3C1; HAB1; HES2; HES6; HMG2L1; HMGB1; HRB; HUMBINDC; KHSRP; KIAA0368; KIAA1530; KIAA1618; LYAR; MAFK; MAML1; MAX; MAZ; MBD3; MBD4; MCM7; MGC4655…
GO Biological Process	regulation of transcription\, DNA-dependent	113	545	1063	6771	0.000931008	1	1108; 1388; 1616; 1748; 2033; 2296; 2529; 2737; 3146; 4149; 4150; 4176; 4286; 4302; 4774; 4801; 4808; 4848; 4854; 5204; 5451; 5453; 5456; 5463; 5467; 5549; 5745; 5813; 6294; 6428; 6433; 6599; 6601; 6603; 6617; 6666; 6829; 6830; 6899; 6909; 6910; 6924; 6932; 7089; 7392; 7428; 7561; 7572; 7635; 7692; 7695; 7748; 7776; 7862; 7975; 8085; 8087; 8320; 8570; 8721; 8841; 8986; 9031; 9422; 9611; 9744; 100…	ATF5; BAZ1A; BAZ1B; BRD7; BRD8; BRPF1; CENTB1; CHD4; CNOT2; CRAMP1L; CREBL1; CTCF; DAXX; DLX4; EDF1; EOMES; EP300; FOXC1; FOXP1; FUT7; FXR1; GLI3; HAB1; HDAC3; HES2; HES6; HIPK2; HMG2L1; HMGB1; HTATSF1; KCNH6; KHSRP; KIAA0368; KIAA1530; KIAA1618; MAFK; MAX; MAZ; MCM7; MED8; MGC4655; MITF; MLL2; MLL5; MLLT6; MRPS31; NCOR1; NFIA; NFYB; NHLH2; NOTCH3; NSD1; PELP1; PFDN5; POU2F1; POU3F1; POU3F4; POU6…
SwissProt keyword	Nuclear protein	111	391	1172	5301	0.00197066	1	1108; 1388; 1488; 1616; 1656; 1748; 1854; 2033; 2067; 2073; 2287; 2296; 2737; 3146; 3267; 4149; 4150; 4176; 4286; 4302; 4670; 4750; 4774; 4793; 4801; 5036; 5395; 5451; 5453; 5456; 5463; 5467; 5813; 5885; 5886; 5965; 6046; 6196; 6433; 6666; 6838; 6867; 6899; 6909; 6910; 6924; 6932; 7089; 7392; 7428; 7507; 7516; 7561; 7572; 7692; 7695; 7748; 7776; 7862; 7975; 8085; 8320; 8479; 8570; 8841; 8996; 903…	ATF5; BAZ1A; BAZ1B; BRD2; BRD4; BRPF1; CBX5; CHAF1A; CHD4; CHRAC1; CREBL1; CTBP2; CTCF; DAXX; DDX27; DDX6; DLX4; DNAJC1; DUT; EOMES; EP300; ERCC1; ERCC5; FKBP3; FOXC1; FOXP1; GLI3; GMEB2; HDAC3; HES2; HIPK2; HIRIP3; HMG2L1; HMGB1; HNRPM; HRB; KHSRP; KIAA0020; MAFK; MAX; MAZ; MCM7; MED8; MITF; MLL2; MLLT6; MPHOSPH10; NCOR1; NDRG1; NEK1; NFIA; NFKBIB; NFYB; NOL3; NSD1; PA2G4; PAPOLB; PES1; PINX1; P…
GO Biological Process	regulation of transcription	113	545	1086	6771	0.00201835	1	1108; 1388; 1616; 1748; 2033; 2296; 2529; 2737; 3146; 4149; 4150; 4176; 4286; 4302; 4774; 4801; 4808; 4848; 4854; 5204; 5451; 5453; 5456; 5463; 5467; 5549; 5745; 5813; 6294; 6428; 6433; 6599; 6601; 6603; 6617; 6666; 6829; 6830; 6899; 6909; 6910; 6924; 6932; 7089; 7392; 7428; 7561; 7572; 7635; 7692; 7695; 7748; 7776; 7862; 7975; 8085; 8087; 8320; 8570; 8721; 8841; 8986; 9031; 9422; 9611; 9744; 100…	ATF5; BAZ1A; BAZ1B; BRD7; BRD8; BRPF1; CENTB1; CHD4; CNOT2; CRAMP1L; CREBL1; CTCF; DAXX; DLX4; EDF1; EOMES; EP300; FOXC1; FOXP1; FUT7; FXR1; GLI3; HAB1; HDAC3; HES2; HES6; HIPK2; HMG2L1; HMGB1; HTATSF1; KCNH6; KHSRP; KIAA0368; KIAA1530; KIAA1618; MAFK; MAX; MAZ; MCM7; MED8; MGC4655; MITF; MLL2; MLL5; MLLT6; MRPS31; NCOR1; NFIA; NFYB; NHLH2; NOTCH3; NSD1; PELP1; PFDN5; POU2F1; POU3F1; POU3F4; POU6…
molecular localization	DNA-associated (direct or indirect)	60	159	523	1933	0.00206159	1	1108; 1388; 2067; 2073; 2296; 2737; 2975; 4149; 4150; 4595; 4774; 4798; 5395; 5451; 5463; 5467; 5813; 5886; 5965; 6294; 6599; 6601; 6603; 6617; 6666; 6829; 6830; 6899; 6909; 6932; 7392; 7507; 7516; 7572; 7975; 8085; 8216; 8479; 8841; 8930; 8996; 9328; 9400; 9611; 10036; 10180; 10284; 10664; 10714; 10732; 10902; 11243; 11244; 22809; 23468; 26205; 27336; 29128; 29892; 50804	ATF5; BRD8; CBX5; CHAF1A; CHD4; CREBL1; CTCF; ERCC1; ERCC5; FOXC1; GLI3; GMEB2; GTF3C1; GTF3C5; HDAC3; HIRIP3; HTATSF1; HUMBINDC; LZTR1; MAFK; MAX; MAZ; MBD4; MLL2; MUTYH; MYEF2; NCOR1; NFIA; NFRKB; NOL3; PMF1; PMS2; POLD3; POU2F1; POU6F1; PPARD; PURA; RAD23A; RBM6; RECQL; RECQL5; SAFB; SAP18; SMARCC1; SMARCC2; SMARCD2; SNAPC1; SOX12; SUPT5H; SUPT6H; TBX1; TBX2; TCF7; TCFL5; UHRF1; USF2; XPA; XRC…
GO Molecular Function	transcription regulator activity	78	556	707	6910	0.00274143	1	1748; 2033; 2296; 2737; 4149; 4150; 4286; 4302; 4774; 4793; 4798; 4801; 4848; 5204; 5451; 5453; 5456; 5463; 5467; 5813; 6599; 6601; 6603; 6617; 6666; 6829; 6830; 6899; 6909; 6910; 6924; 6932; 7270; 7392; 7572; 7635; 7692; 7695; 7776; 7975; 8085; 8320; 8721; 9031; 9049; 9328; 9611; 9794; 10172; 10284; 10664; 10902; 11243; 11244; 11262; 22809; 23309; 23648; 26046; 26205; 27086; 27097; 27336; 28996;…	AIP; ATF5; BAZ1B; BRD8; CNOT2; CTCF; DLX4; EDF1; EOMES; EP300; FIP1L1; FOXC1; FOXP1; GLI3; GMEB2; GTF3C5; HES6; HIPK2; HTATSF1; HUMBINDC; KIAA1618; MAFK; MAML1; MAX; MAZ; MITF; MLL2; MLLT6; MYEF2; NCOR1; NFIA; NFKBIB; NFRKB; NFYB; PFDN5; PMF1; POU2F1; POU3F1; POU3F4; POU6F1; PPARD; PURA; SAP18; SIN3B; SLC26A10; SMARCC1; SMARCC2; SMARCD2; SNAPC1; SOX12; SOX6; SP140; SSBP3; SSBP4; SUPT5H; SUPT6H; T…
GO Biological Process	nucleobase\, nucleoside\, nucleotide and nucleic acid metabolism	167	545	1726	6771	0.00335802	1	514; 521; 985; 1108; 1388; 1454; 1616; 1719; 1748; 1854; 2033; 2067; 2073; 2296; 2529; 2737; 2926; 2975; 3146; 3267; 4149; 4150; 4176; 4286; 4302; 4595; 4705; 4774; 4793; 4798; 4801; 4808; 4848; 4854; 5204; 5379; 5380; 5395; 5451; 5453; 5456; 5463; 5467; 5549; 5745; 5813; 5885; 5886; 5965; 6294; 6428; 6433; 6599; 6601; 6603; 6617; 6666; 6829; 6830; 6899; 6909; 6910; 6924; 6932; 7089; 7270; 7392; …	ATF5; ATP5E; ATP5I; BAZ1A; BAZ1B; BRD7; BRD8; BRPF1; C14ORF133; CBX5; CDC2L2; CENTB1; CHAF1A; CHD4; CHRAC1; CHTF18; CNOT2; CRAMP1L; CREBL1; CSNK1E; CTCF; DAXX; DHFR; DLX4; DUT; EDF1; EOMES; EP300; ERCC1; ERCC5; FIP1L1; FOXC1; FOXP1; FUT7; FXR1; GLI3; GMEB2; GRSF1; GTF3C1; GTF3C5; HAB1; HDAC3; HES2; HES6; HIPK2; HMG2L1; HMGB1; HRB; HTATSF1; HUMBINDC; KCNH6; KHSRP; KIAA0368; KIAA1530; KIAA1618; LOC…
GO Cellular Component	intracellular	376	525	4449	6719	0.00370276	1	32; 35; 118; 152; 210; 288; 351; 408; 514; 521; 593; 605; 686; 827; 842; 985; 1029; 1108; 1339; 1388; 1454; 1488; 1616; 1656; 1717; 1719; 1748; 1798; 1825; 1838; 1854; 1856; 1936; 1975; 2033; 2067; 2073; 2109; 2137; 2287; 2296; 2312; 2318; 2524; 2529; 2737; 2764; 2767; 2801; 2877; 2926; 2975; 2979; 3002; 3030; 3060; 3146; 3267; 3476; 3690; 3694; 3696; 3700; 3792; 3799; 3800; 3850; 3856; 3991; 413…	AADAT; AAK1; ACACB; ACADS; ACP6; ADD1; ADRA2C; AIP; ALAD; ALG5; ALS2; ANAPC4; ANAPC7; ANK3; APP; ARFGAP1; ARFRP1; ARRB1; ASB1; ATF5; ATP5E; ATP5I; B4GALT4; B4GALT7; BAZ1A; BAZ1B; BCAS1; BCKDHA; BCL7A; BRD2; BRD4; BRD7; BRD8; BRPF1; BTD; BZW2; C12ORF4; C14ORF112; C1ORF35; C20ORF117; C20ORF23; C20ORF70; C21ORF33; CAPN6; CASP9; CBX5; CDC14B; CDC2L2; CDK5RAP2; CDKN2A; CENTA1; CENTB1; CENTG3; CHAF1A; …
Interpro	Cytochrome c family heme-binding site	10	238	46	3358	0.00408372	1	1838; 3694; 5588; 7267; 7398; 7561; 7862; 9610; 10664; 10845	BRPF1; CLPX; CTCF; DTNB; ITGB6; PRKCQ; RIN1; TTC3; USP1; ZNF14
SwissProt keyword	Bromodomain	7	391	23	5301	0.00524916	1	2033; 6046; 7862; 9031; 11177; 11262; 23476	BAZ1A; BAZ1B; BRD2; BRD4; BRPF1; EP300; SP140
SwissProt keyword	Alternative splicing	120	391	1322	5301	0.00556049	1	32; 93; 118; 152; 288; 351; 408; 755; 842; 974; 985; 1302; 1388; 1616; 1748; 1798; 1825; 1838; 1854; 2066; 2155; 2318; 2348; 2678; 2775; 2801; 3455; 3690; 3700; 4050; 4134; 4149; 4176; 4286; 4301; 4337; 4355; 4515; 4582; 4670; 4750; 4898; 4919; 5097; 5228; 5451; 5618; 5669; 5786; 5802; 6013; 6498; 6899; 6910; 6932; 7148; 7267; 7375; 7392; 7428; 7748; 7776; 8085; 8209; 8398; 8479; 8481; 8502; 8784…	ACACB; ACVR2B; ADD1; ADRA2C; ALS2; ANAPC2; ANAPC4; ANK3; APP; ARFGAP1; ARRB1; ASB9; BAZ1A; BAZ1B; BCL2L11; C14ORF48; C20ORF160; C20ORF32; C21ORF2; C21ORF33; C21ORF63; C6ORF54; CASP9; CD79B; CDC2L2; CDK5RAP2; CHAF1A; COL11A2; CREBL1; CRYZL1; DAXX; DDX27; DGCR8; DLX4; DPAGT1; DSC3; DTNB; DUSP15; DUT; EIF2B4; ERBB4; F7; FLNC; FOLR1; FOXP1; GGA1; GGT1; GHRL; GNAO1; GOLGA2; GPSN2; HDAC3; HES2; HIPK2; …
SwissProt keyword	Transcription regulation	61	391	596	5301	0.0059423	1	1108; 1388; 1616; 2033; 2296; 2737; 4149; 4150; 4176; 4286; 4774; 4801; 4808; 4854; 5451; 5453; 5456; 5463; 5467; 5813; 6433; 6617; 6899; 6909; 6910; 6924; 6932; 7089; 7392; 7561; 7572; 7692; 7695; 7776; 7862; 7975; 8085; 8320; 8570; 8841; 9031; 9422; 9611; 10172; 10284; 10664; 10732; 11177; 22809; 23648; 27086; 54626; 55553; 57336; 64324; 80264; 112950; 169841; 171017; 252884; 347853	ATF5; BAZ1A; BAZ1B; BRPF1; CHD4; CREBL1; CTCF; DAXX; EOMES; EP300; FOXC1; FOXP1; GLI3; HDAC3; HES2; KHSRP; MAFK; MAX; MAZ; MCM7; MED8; MITF; MLL2; NCOR1; NFIA; NFYB; NHLH2; NOTCH3; NSD1; POU2F1; POU3F1; POU3F4; POU6F1; PPARD; PURA; SAP18; SFRS8; SNAPC1; SOX6; SSBP3; TBX1; TBX10; TBX2; TBX5; TCEB3; TCF7; TCFL5; TLE2; USF2; ZNF133; ZNF136; ZNF14; ZNF169; ZNF236; ZNF24; ZNF256; ZNF264; ZNF287; ZNF38…
GO Biological Process	embryogenesis and morphogenesis	10	545	43	6771	0.00620039	1	2067; 2246; 4854; 6599; 6832; 6910; 7472; 9092; 10573; 347853	ERCC1; FGF1; MRPL28; NOTCH3; SART1; SMARCC1; SUPV3L1; TBX10; TBX5; WNT2
GO Molecular Function	single-stranded DNA binding	7	556	23	6910	0.00808126	1	2073; 3146; 5813; 5886; 23648; 51729; 170463	ERCC5; HMGB1; PURA; RAD23A; SSBP3; SSBP4; WBP11
SwissProt keyword	DNA-binding	63	391	630	5301	0.00852088	1	1108; 1388; 1748; 2067; 2073; 2296; 2737; 3146; 3267; 4149; 4150; 4176; 4286; 4774; 4801; 4808; 5451; 5453; 5456; 5463; 5467; 5813; 5965; 6666; 6899; 6909; 6910; 6932; 7392; 7507; 7516; 7561; 7572; 7692; 7695; 7748; 7776; 7862; 7975; 8320; 8570; 9422; 9611; 10042; 10172; 10664; 10732; 11262; 22809; 23648; 26205; 27086; 54108; 54626; 55553; 57336; 64215; 80264; 169841; 170463; 171017; 252884; 3478…	ATF5; BRPF1; CHD4; CHRAC1; CREBL1; CTCF; DLX4; DNAJC1; EOMES; ERCC1; ERCC5; FOXC1; FOXP1; GLI3; GMEB2; HES2; HMG2L1; HMGB1; HRB; KHSRP; MAFK; MAX; MAZ; MCM7; MITF; NCOR1; NFIA; NFYB; NHLH2; POU2F1; POU3F1; POU3F4; POU6F1; PPARD; PURA; RECQL; SOX12; SOX6; SP140; SSBP3; SSBP4; TBX1; TBX10; TBX2; TBX5; TCF7; TCFL5; USF2; XPA; XRCC2; ZNF133; ZNF136; ZNF14; ZNF169; ZNF195; ZNF236; ZNF24; ZNF256; ZNF26…
Interpro	'POU' domain	4	238	7	3358	0.00981991	1	5451; 5453; 5456; 5463	POU2F1; POU3F1; POU3F4; POU6F1
Cyan module, BG network
System	Gene Category	List Hits	List Total	Population Hits	Population Total	EASE score	Bonferroni	Gene identifiers	Gene Symbol
GO Molecular Function	transferase activity	22	89	878	6910	0.00276971	1	18; 275; 1798; 1956; 2132; 2529; 2944; 3032; 4139; 4860; 4915; 5566; 6470; 9329; 10196; 10201; 11197; 22859; 23396; 23408; 30834; 54578	ABAT; AMT; DPAGT1; EGFR; EXT2; FUT7; GSTM1; GTF3C4; HADHB; LPHN1; MARK1; NME6; NP; NTRK2; PIP5K1C; PRKACA; PRMT3; SHMT1; SIRT5; UGT1A6; WIF1; ZNRD1
KEGG pathway	Metabolism of Other Amino Acids - Homo sapiens	6	23	66	1223	0.00506014	1	18; 217; 223; 1610; 2944; 6470	ABAT; ALDH2; ALDH9A1; DAO; GSTM1; SHMT1
SwissProt keyword	Transferase	15	69	534	5301	0.00682946	1	18; 275; 1798; 1956; 2132; 2529; 2944; 3032; 4860; 4915; 5566; 6470; 10196; 10201; 54578	ABAT; AMT; DPAGT1; EGFR; EXT2; FUT7; GSTM1; HADHB; NME6; NP; NTRK2; PRKACA; PRMT3; SHMT1; UGT1A6
SwissProt keyword	Glycosyltransferase	5	69	60	5301	0.00704273	1	1798; 2132; 2529; 4860; 54578	DPAGT1; EXT2; FUT7; NP; UGT1A6
GO Molecular Function	transferase activity\, transferring glycosyl groups	6	89	101	6910	0.00908403	1	1798; 2132; 2529; 4860; 23408; 54578	DPAGT1; EXT2; FUT7; NP; SIRT5; UGT1A6
SwissProt keyword	Signal	21	69	978	5301	0.0181599	1	411; 811; 1271; 1948; 1956; 2155; 2192; 2662; 4878; 4915; 5444; 6866; 7499; 8038; 9547; 11197; 23071; 51768; 54578; 65078; 93145	ADAM12; ARSB; CALR; CNTFR; CXCL14; EFNB2; EGFR; F7; FBLN1; GDF10; NPPA; NTRK2; OLFM2; PON1; RTN4R; TAC3; TM7SF3; TXNDC4; UGT1A6; WIF1; XG
GO Biological Process	serine family amino acid metabolism	3	91	16	6771	0.0185776	1	275; 6470; 63826	AMT; SHMT1; SRR
Chromosome	Homo sapiens 13q	7	106	166	7977	0.0219992	1	1948; 2155; 5611; 7027; 9071; 10804; 53342	CLDN10; DNAJC3; EFNB2; F7; GJB6; IL17D; TFDP1
Chromosome	Homo sapiens 13	7	106	169	7977	0.0237804	1	1948; 2155; 5611; 7027; 9071; 10804; 53342	CLDN10; DNAJC3; EFNB2; F7; GJB6; IL17D; TFDP1
KEGG pathway	Biodegradation of Xenobiotics - Homo sapiens	4	23	37	1223	0.0264179	1	217; 223; 3032; 5444	ALDH2; ALDH9A1; HADHB; PON1
GO Biological Process	amine metabolism	8	91	220	6771	0.0265811	1	18; 223; 275; 411; 2132; 6470; 11313; 63826	ABAT; ALDH9A1; AMT; ARSB; EXT2; LYPLA2; SHMT1; SRR
KEGG pathway	Bile acid biosynthesis - Homo sapiens	3	23	15	1223	0.0281604	1	217; 223; 3032	ALDH2; ALDH9A1; HADHB
GO Biological Process	carboxylic acid metabolism	9	91	281	6771	0.0326231	1	18; 223; 225; 275; 3032; 6470; 8644; 11313; 63826	ABAT; ABCD2; AKR1C3; ALDH9A1; AMT; HADHB; LYPLA2; SHMT1; SRR
GO Molecular Function	electron transporter activity	7	89	190	6910	0.033689	1	217; 223; 1610; 1956; 8644; 23071; 140612	AKR1C3; ALDH2; ALDH9A1; DAO; EGFR; TXNDC4; ZFP28
GO Biological Process	organic acid metabolism	9	91	283	6771	0.0338228	1	18; 223; 225; 275; 3032; 6470; 8644; 11313; 63826	ABAT; ABCD2; AKR1C3; ALDH9A1; AMT; HADHB; LYPLA2; SHMT1; SRR
GO Biological Process	serine family amino acid catabolism	2	91	3	6771	0.039354	1	275; 6470	AMT; SHMT1
KEGG pathway	beta-Alanine metabolism - Homo sapiens	3	23	19	1223	0.0439133	1	18; 217; 223	ABAT; ALDH2; ALDH9A1
KEGG pathway	Butanoate metabolism - Homo sapiens	3	23	19	1223	0.0439133	1	18; 217; 223	ABAT; ALDH2; ALDH9A1
PIR keyword	transferase	3	30	25	2027	0.048391	1	275; 2944; 6470	AMT; GSTM1; SHMT1
PIR keyword	glycosyltransferase	3	30	25	2027	0.048391	1	2529; 4860; 54578	FUT7; NP; UGT1A6
Green module, FC network
System	Gene Category	List Hits	List Total	Population Hits	Population Total	EASE score	Bonferroni	Gene identifiers	Gene Symbol
GO Cellular Component	intracellular	253	310	4449	6719	7.08489e-10	1.57e-06	14; 38; 39; 158; 159; 322; 331; 427; 435; 573; 642; 665; 790; 813; 902; 1024; 1069; 1385; 1478; 1819; 1967; 1973; 2071; 2108; 2188; 2224; 2230; 2237; 2517; 2632; 2665; 2730; 2802; 2804; 2937; 2958; 2963; 2968; 3066; 3184; 3185; 3190; 3422; 3608; 3609; 3670; 3795; 4074; 4116; 4171; 4172; 4673; 4691; 4713; 4726; 4927; 5007; 5018; 5034; 5093; 5111; 5134; 5188; 5191; 5204; 5245; 5283; 5316; 5356; 538…	AAMP; ABCB10; ABCE1; ACAD8; ACAT1; ACAT2; ADAT1; ADNP; ADSL; ADSS; AFG3L2; AP4B1; APBB1; ASAH1; ASL; ATP6V1E2; BAG1; BIRC4; BLMH; BNIP3L; C1ORF25; C20ORF111; C2ORF3; C3ORF1; C7ORF11; CAD; CALU; CAPN7; CARD9; CBX1; CCNH; CDK8; CDYL; CENTG2; CETN2; CIP29; CNOT8; COPE; COPS7B; COX17; CPSF2; CREB1; CRIPT; CRNKL1; CSNK1G1; CSTF2; DAP3; DCTN2; DCTN4; DMAP1; DNAJB11; DRAP1; DRG2; EIF2B1; EIF2S2; EIF4A1;…
GO Biological Process	mRNA metabolism	23	305	121	6771	1.42799e-08	3.17e-05	1478; 3184; 5093; 5356; 6427; 6629; 6632; 6634; 6636; 8487; 8732; 10465; 10657; 10992; 22803; 23658; 27258; 51340; 51690; 51691; 51726; 53981; 57819	CPSF2; CRNKL1; CSTF2; DNAJB11; HNRPD; KHDRBS1; LSM2; LSM3; LSM5; LSM7; LSM8; PCBP1; PLRG1; PPIH; RNGTT; SF3B2; SFRS2; SIP1; SNRPB2; SNRPD1; SNRPD3; SNRPF; XRN2
GO Biological Process	mRNA processing	21	305	107	6771	4.07967e-08	9.07e-05	1478; 5356; 6427; 6629; 6632; 6634; 6636; 8487; 8732; 10465; 10657; 10992; 22803; 23658; 27258; 51340; 51690; 51691; 51726; 53981; 57819	CPSF2; CRNKL1; CSTF2; DNAJB11; KHDRBS1; LSM2; LSM3; LSM5; LSM7; LSM8; PLRG1; PPIH; RNGTT; SF3B2; SFRS2; SIP1; SNRPB2; SNRPD1; SNRPD3; SNRPF; XRN2
GO Molecular Function	RNA binding	41	316	351	6910	5.00492e-08	0.000111	1478; 1973; 3184; 3185; 3190; 3608; 3609; 4691; 5093; 5436; 6041; 6130; 6135; 6171; 6427; 6499; 6629; 6632; 6634; 6636; 6726; 8487; 8894; 9183; 10137; 10657; 10992; 11193; 22803; 23536; 23658; 24149; 27258; 28957; 51095; 51690; 51691; 53981; 54033; 57819; 81627	ADAT1; C1ORF25; CPSF2; CSTF2; EIF2S2; EIF4A1; HNRPD; HNRPF; HNRPK; ILF2; ILF3; KHDRBS1; LSM2; LSM3; LSM5; LSM7; LSM8; MRPS28; NCL; PCBP1; POLR2G; RBM11; RBM12; RNASEL; RPL11; RPL41; RPL7A; SF3B2; SFRS2; SIP1; SKIV2L; SNRPB2; SNRPD1; SNRPD3; SNRPF; SRP9; TRNT1; WBP4; XRN2; ZNF318; ZW10
GO Cellular Component	ribonucleoprotein complex	36	310	307	6719	4.44502e-07	0.000988	158; 3184; 3185; 3190; 5093; 5356; 6130; 6135; 6166; 6171; 6233; 6427; 6629; 6632; 6634; 6636; 7818; 8487; 8894; 9349; 10465; 10992; 11193; 23658; 27258; 28957; 28973; 28998; 29093; 51690; 51691; 54033; 57819; 60528; 64963; 64965	ADSL; DAP3; EIF2S2; ELAC2; HNRPD; HNRPF; HNRPK; LSM2; LSM3; LSM5; LSM7; LSM8; MRPL13; MRPL22; MRPS11; MRPS18B; MRPS28; MRPS9; PCBP1; PLRG1; PPIH; RBM11; RPL11; RPL23; RPL36AL; RPL41; RPL7A; RPS27A; SF3B2; SFRS2; SIP1; SNRPB2; SNRPD1; SNRPD3; SNRPF; WBP4
GO Biological Process	RNA splicing\, via transesterification reactions	15	305	64	6771	6.28918e-07	0.0014	5356; 6427; 6629; 6632; 6634; 6636; 8487; 10465; 10992; 23658; 27258; 51340; 51690; 51691; 57819	CRNKL1; LSM2; LSM3; LSM5; LSM7; LSM8; PLRG1; PPIH; SF3B2; SFRS2; SIP1; SNRPB2; SNRPD1; SNRPD3; SNRPF
GO Biological Process	RNA splicing\, via transesterification reactions with bulged adenosine as nucleophile	15	305	64	6771	6.28918e-07	0.0014	5356; 6427; 6629; 6632; 6634; 6636; 8487; 10465; 10992; 23658; 27258; 51340; 51690; 51691; 57819	CRNKL1; LSM2; LSM3; LSM5; LSM7; LSM8; PLRG1; PPIH; SF3B2; SFRS2; SIP1; SNRPB2; SNRPD1; SNRPD3; SNRPF
GO Biological Process	nuclear mRNA splicing\, via spliceosome	15	305	64	6771	6.28918e-07	0.0014	5356; 6427; 6629; 6632; 6634; 6636; 8487; 10465; 10992; 23658; 27258; 51340; 51690; 51691; 57819	CRNKL1; LSM2; LSM3; LSM5; LSM7; LSM8; PLRG1; PPIH; SF3B2; SFRS2; SIP1; SNRPB2; SNRPD1; SNRPD3; SNRPF
GO Biological Process	RNA processing	29	305	232	6771	1.37572e-06	0.00306	1478; 3184; 3185; 3190; 5356; 6427; 6629; 6632; 6634; 6636; 8487; 8732; 10465; 10657; 10992; 22803; 23536; 23658; 27258; 51095; 51340; 51690; 51691; 51726; 53981; 55006; 57819; 80324; 81627	ADAT1; C1ORF25; CPSF2; CRNKL1; CSTF2; DNAJB11; FLJ20628; HNRPD; HNRPF; HNRPK; KHDRBS1; LSM2; LSM3; LSM5; LSM7; LSM8; PLRG1; PPIH; PUS1; RNGTT; SF3B2; SFRS2; SIP1; SNRPB2; SNRPD1; SNRPD3; SNRPF; TRNT1; XRN2
GO Biological Process	RNA metabolism	30	305	251	6771	2.17972e-06	0.00484	1478; 3184; 3185; 3190; 5093; 5356; 6427; 6629; 6632; 6634; 6636; 8487; 8732; 10465; 10657; 10992; 22803; 23536; 23658; 27258; 51095; 51340; 51690; 51691; 51726; 53981; 55006; 57819; 80324; 81627	ADAT1; C1ORF25; CPSF2; CRNKL1; CSTF2; DNAJB11; FLJ20628; HNRPD; HNRPF; HNRPK; KHDRBS1; LSM2; LSM3; LSM5; LSM7; LSM8; PCBP1; PLRG1; PPIH; PUS1; RNGTT; SF3B2; SFRS2; SIP1; SNRPB2; SNRPD1; SNRPD3; SNRPF; TRNT1; XRN2
SwissProt keyword	mRNA processing	13	239	54	5301	3.25285e-06	0.00723	6629; 6636; 8487; 8732; 10465; 10992; 22803; 23658; 51340; 51690; 51691; 53981; 57819	CPSF2; CRNKL1; LSM2; LSM5; LSM7; LSM8; PPIH; RNGTT; SF3B2; SIP1; SNRPB2; SNRPF; XRN2
GO Biological Process	metabolism	216	305	3965	6771	4.81134e-06	0.0107	23; 38; 39; 102; 114; 158; 159; 322; 427; 435; 475; 642; 790; 902; 1024; 1385; 1478; 1595; 1652; 1967; 1973; 2071; 2108; 2188; 2224; 2230; 2237; 2517; 2632; 2730; 2937; 2958; 2963; 2968; 3066; 3184; 3185; 3190; 3422; 3609; 3670; 3795; 4012; 4171; 4172; 4258; 4673; 4726; 4898; 5007; 5018; 5034; 5093; 5111; 5184; 5188; 5204; 5245; 5283; 5316; 5356; 5381; 5383; 5436; 5441; 5447; 5499; 5520; 5641; 56…	ABCE1; ABCF1; ACAD8; ACAT1; ACAT2; ADAM10; ADAM9; ADAT1; ADCY8; ADNP; ADSL; ADSS; AFG3L2; APBB1; ASAH1; ASL; ATOX1; ATP6V1E2; BLMH; BTN2A1; C1ORF25; C2ORF3; C3ORF1; C7ORF11; CAD; CAPN7; CBX1; CCNH; CDK8; CDYL; CIP29; CNOT8; COPS7B; COX17; CPSF2; CREB1; CRIPT; CRNKL1; CSNK1G1; CSTF2; CYP51A1; DDT; DMAP1; DNAJB11; DRAP1; EIF2B1; EIF2S2; EIF4A1; ERCC3; ETFA; FANCF; FBXO25; FBXO3; FBXO4; FDPS; FDX1; …
GO Biological Process	RNA splicing	15	305	78	6771	7.6103e-06	0.0169	5356; 6427; 6629; 6632; 6634; 6636; 8487; 10465; 10992; 23658; 27258; 51340; 51690; 51691; 57819	CRNKL1; LSM2; LSM3; LSM5; LSM7; LSM8; PLRG1; PPIH; SF3B2; SFRS2; SIP1; SNRPB2; SNRPD1; SNRPD3; SNRPF
molecular localization	RNA-associated	22	92	161	1933	8.02033e-06	0.0178	1478; 3184; 3185; 3190; 4691; 5093; 6427; 6499; 6629; 6632; 6634; 6636; 6726; 8487; 8732; 10657; 10992; 22803; 23536; 23658; 27258; 53981	ADAT1; CPSF2; CSTF2; HNRPD; HNRPF; HNRPK; KHDRBS1; LSM3; LSM5; NCL; PCBP1; RNGTT; SF3B2; SFRS2; SIP1; SKIV2L; SNRPB2; SNRPD1; SNRPD3; SNRPF; SRP9; XRN2
GO Cellular Component	small nucleolar ribonucleoprotein complex	8	310	18	6719	8.34846e-06	0.0186	6632; 6634; 6636; 23658; 27258; 51690; 51691; 57819	LSM2; LSM3; LSM5; LSM7; LSM8; SNRPD1; SNRPD3; SNRPF
GO Molecular Function	mRNA binding	15	316	78	6910	9.101e-06	0.0202	1973; 3184; 6427; 6629; 6632; 6634; 6636; 8487; 10657; 10992; 23658; 27258; 51690; 51691; 57819	EIF4A1; HNRPD; KHDRBS1; LSM2; LSM3; LSM5; LSM7; LSM8; SF3B2; SFRS2; SIP1; SNRPB2; SNRPD1; SNRPD3; SNRPF
subcellular localization	Nuclear	48	94	565	1921	9.23696e-06	0.0205	642; 902; 1385; 1478; 2237; 3066; 3184; 3185; 3190; 3608; 3609; 4171; 4172; 4673; 4691; 5111; 5356; 5436; 5441; 5983; 6047; 6117; 6119; 6418; 6427; 6629; 6632; 6634; 6636; 7158; 7247; 7507; 7520; 8487; 8732; 9337; 10001; 10111; 10456; 10465; 10951; 10992; 22803; 23658; 27258; 27336; 53981; 55869	BLMH; CBX1; CCNH; CNOT8; CPSF2; CREB1; CSTF2; FEN1; HAX1; HDAC2; HDAC8; HNRPD; HNRPF; HNRPK; HTATSF1; ILF2; ILF3; LSM3; LSM5; MCM2; MCM3; MED6; NAP1L1; NCL; PCNA; PLRG1; POLR2G; POLR2L; PPIH; RAD50; RFC3; RNF4; RNGTT; RPA1; RPA3; SET; SF3B2; SFRS2; SIP1; SNRPB2; SNRPD1; SNRPD3; SNRPF; TP53BP1; TSN; XPA; XRCC5; XRN2
GO Molecular Function	pre-mRNA splicing factor activity	12	316	53	6910	2.02719e-05	0.045	6427; 6629; 6632; 6634; 6636; 8487; 10992; 23658; 27258; 51690; 51691; 57819	LSM2; LSM3; LSM5; LSM7; LSM8; SF3B2; SFRS2; SIP1; SNRPB2; SNRPD1; SNRPD3; SNRPF
SwissProt keyword	RNA-binding	21	239	161	5301	2.82743e-05	0.0628	1478; 3184; 3185; 3609; 4691; 5093; 6041; 6427; 6499; 6629; 6636; 6726; 10137; 22803; 23658; 51095; 51690; 51691; 53981; 54033; 57819	CPSF2; CSTF2; HNRPD; HNRPF; ILF3; LSM2; LSM5; LSM7; LSM8; NCL; PCBP1; RBM11; RBM12; RNASEL; SFRS2; SKIV2L; SNRPB2; SNRPF; SRP9; TRNT1; XRN2
SwissProt keyword	mRNA splicing	11	239	49	5301	4.82075e-05	0.107	6427; 6629; 6636; 8487; 10465; 10992; 23658; 51340; 51690; 51691; 57819	CRNKL1; LSM2; LSM5; LSM7; LSM8; PPIH; SF3B2; SFRS2; SIP1; SNRPB2; SNRPF
GO Molecular Function	nucleic acid binding	108	316	1682	6910	5.26452e-05	0.117	23; 1385; 1478; 1967; 1973; 2071; 2237; 2958; 2963; 2968; 3066; 3184; 3185; 3190; 3608; 3609; 3670; 4171; 4172; 4673; 4691; 5093; 5111; 5134; 5188; 5316; 5381; 5383; 5436; 5966; 5983; 6041; 6047; 6117; 6119; 6130; 6135; 6171; 6418; 6419; 6427; 6499; 6629; 6632; 6634; 6636; 6726; 6908; 6936; 7024; 7158; 7247; 7507; 7520; 7553; 7556; 7559; 7565; 7769; 7775; 7965; 8487; 8504; 8629; 8894; 9147; 9183;…	ABCF1; ADAT1; ADNP; BRUNOL6; C1ORF25; C2ORF3; C7ORF11; CBX1; CDYL; CENTG2; CIP29; CNOT8; CPSF2; CREB1; CSTF2; DMAP1; DRAP1; EIF2B1; EIF2S2; EIF4A1; EP400; ERCC3; FEN1; GTF2A2; GTF2F2; GTF2H4; HAX1; HDAC2; HEL308; HNRPD; HNRPF; HNRPK; HTATSF1; ILF2; ILF3; ISL1; JRK; JTV1; KHDRBS1; LSM2; LSM3; LSM5; LSM7; LSM8; MCM2; MCM3; MRPS28; N6AMT1; NAP1L1; NCL; ORC3L; PCBP1; PCNA; PDCD2; PET112L; PEX3; PKNOX…
GO Biological Process	DNA metabolism	33	305	342	6771	5.39592e-05	0.12	902; 2071; 2188; 2237; 2968; 3066; 4171; 4172; 4673; 5111; 5245; 5381; 5383; 5436; 5983; 6117; 6119; 6240; 6418; 6419; 7247; 7507; 7520; 9425; 10111; 10951; 11232; 22803; 23583; 23595; 29104; 55869; 55929	CBX1; CCNH; CDYL; DMAP1; ERCC3; FANCF; FEN1; GTF2H4; HDAC2; HDAC8; MCM2; MCM3; N6AMT1; NAP1L1; ORC3L; PCNA; PHB; PMS2L3; PMS2L5; POLG2; POLR2G; RAD50; RFC3; RPA1; RPA3; RRM1; SET; SETMAR; SMUG1; TSN; XPA; XRCC5; XRN2
GO Cellular Component	nucleus	117	310	1852	6719	5.99185e-05	0.133	322; 642; 902; 1385; 1478; 2071; 2188; 2237; 2958; 2963; 2968; 3066; 3184; 3185; 3190; 3608; 3609; 3670; 4116; 4171; 4172; 4673; 4691; 4927; 5093; 5111; 5134; 5204; 5316; 5356; 5383; 5436; 5441; 5683; 5686; 5701; 5706; 5931; 5966; 5983; 6047; 6117; 6119; 6418; 6427; 6499; 6629; 6632; 6634; 6636; 6879; 6908; 6936; 7024; 7158; 7247; 7507; 7520; 7553; 7556; 7559; 7565; 7769; 7775; 8487; 8629; 8732; …	ADNP; APBB1; BLMH; C2ORF3; C7ORF11; CAPN7; CBX1; CCNH; CDYL; CENTG2; CIP29; CNOT8; COPS7B; CPSF2; CREB1; CRIPT; CRNKL1; CSTF2; DCTN4; DMAP1; DRAP1; EP400; ERCC3; FANCF; FEN1; GTF2A2; GTF2F2; GTF2H4; HAX1; HDAC2; HDAC8; HNRPD; HNRPF; HNRPK; HTATSF1; ILF2; ILF3; ISL1; ITCH; JRK; LSM2; LSM3; LSM5; LSM7; LSM8; MAGOH; MCM2; MCM3; MED6; NAP1L1; NCL; NUP62; NUP88; ORC3L; PCBP1; PCNA; PCNP; PDCD2; PFDN5;…
Interpro	Small nuclear ribonucleoprotein (Sm protein)	6	137	13	3358	0.000100269	0.223	6632; 6634; 6636; 23658; 27258; 57819	LSM2; LSM3; LSM5; SNRPD1; SNRPD3; SNRPF
GO Cellular Component	mitochondrion	43	310	507	6719	0.000113202	0.252	38; 665; 1819; 2108; 2230; 2237; 3795; 4713; 4726; 5018; 5188; 5245; 6059; 6341; 6390; 6391; 7247; 7818; 8802; 10063; 10400; 10456; 10478; 10939; 11232; 23456; 25821; 27034; 28957; 28973; 28998; 51095; 51258; 51300; 55006; 57380; 64963; 64965; 65993; 80273; 80324; 81627; 90423	ABCB10; ABCE1; ACAD8; ACAT1; AFG3L2; ATP6V1E2; BNIP3L; C1ORF25; C3ORF1; COX17; DAP3; DRG2; ETFA; FDX1; FEN1; FLJ20628; GRPEL1; HAX1; KHK; MRPL13; MRPL51; MRPS11; MRPS18B; MRPS28; MRPS34; MRPS9; MRS2L; MTO1; NDUFB7; NDUFS6; OXA1L; PEMT; PET112L; PHB; POLG2; PUS1; SCO1; SDHB; SDHC; SLC25A17; SUCLG1; TRNT1; TSN
SwissProt keyword	Ribonucleoprotein	9	239	35	5301	0.000120357	0.267	3184; 3185; 5093; 6629; 6636; 23658; 51690; 51691; 57819	HNRPD; HNRPF; LSM2; LSM5; LSM7; LSM8; PCBP1; SNRPB2; SNRPF
SwissProt keyword	Nuclear protein	78	239	1172	5301	0.000122273	0.272	902; 1385; 1478; 2071; 2188; 2237; 2958; 2963; 2968; 3066; 3184; 3185; 3609; 4116; 4171; 4172; 4673; 4691; 4927; 5093; 5111; 5134; 5316; 5441; 5701; 5931; 5966; 5983; 6047; 6117; 6119; 6418; 6427; 6629; 6636; 6879; 6908; 6936; 7158; 7247; 7507; 7520; 7553; 7556; 7559; 7565; 7769; 7775; 8487; 8629; 8732; 9337; 9425; 9978; 10001; 10137; 10168; 10465; 10992; 22803; 23394; 23473; 23595; 23636; 23658;…	ADNP; C2ORF3; CAPN7; CCNH; CDYL; CIP29; CNOT8; CPSF2; CREB1; CRNKL1; CSTF2; DMAP1; ERCC3; FANCF; FEN1; GTF2A2; GTF2F2; GTF2H4; HDAC2; HDAC8; HNRPD; HNRPF; ILF3; ITCH; JRK; LSM2; LSM5; LSM7; LSM8; MAGOH; MCM2; MCM3; MED6; NAP1L1; NCL; NUP62; NUP88; ORC3L; PCBP1; PCNA; PDCD2; PKNOX1; POLR2L; PPIH; PRMT6; PSMC2; PUS1; RBBP7; RBM12; RBX1; REL; RFC3; RNF4; RNGTT; RPA1; RPA3; SET; SF3B2; SFRS2; SIP1; S…
GO Biological Process	DNA repair	17	305	126	6771	0.000147814	0.328	902; 2071; 2188; 2237; 2968; 5111; 5381; 5383; 5436; 6117; 6119; 7507; 7520; 10111; 11232; 22803; 23583	CCNH; ERCC3; FANCF; FEN1; GTF2H4; PCNA; PMS2L3; PMS2L5; POLG2; POLR2G; RAD50; RPA1; RPA3; SMUG1; XPA; XRCC5; XRN2
GO Biological Process	nucleobase\, nucleoside\, nucleotide and nucleic acid metabolism	106	305	1726	6771	0.000204389	0.454	114; 158; 159; 322; 790; 902; 1024; 1385; 1478; 2071; 2188; 2237; 2958; 2963; 2968; 3066; 3184; 3185; 3190; 3609; 3670; 4171; 4172; 4673; 5093; 5111; 5204; 5245; 5316; 5356; 5381; 5383; 5436; 5441; 5966; 5983; 6047; 6117; 6119; 6240; 6418; 6419; 6427; 6629; 6632; 6634; 6636; 6879; 6908; 6936; 7024; 7158; 7247; 7507; 7520; 7553; 7556; 7559; 7565; 7769; 7775; 8487; 8732; 9015; 9147; 9337; 9419; 942…	ACAD8; ADAT1; ADCY8; ADNP; ADSL; ADSS; APBB1; ATP6V1E2; C1ORF25; C2ORF3; C7ORF11; CAD; CBX1; CCNH; CDK8; CDYL; CIP29; CNOT8; CPSF2; CREB1; CRIPT; CRNKL1; CSTF2; DMAP1; DNAJB11; DRAP1; ERCC3; FANCF; FBXO3; FEN1; FLJ20628; GTF2A2; GTF2F2; GTF2H4; HAX1; HDAC2; HDAC8; HNRPD; HNRPF; HNRPK; HTATSF1; ILF3; ISL1; KHDRBS1; LSM2; LSM3; LSM5; LSM7; LSM8; MCM2; MCM3; MED6; N6AMT1; NAP1L1; ORC3L; PCBP1; PCNA;…
SwissProt keyword	DNA replication	9	239	41	5301	0.000386831	0.86	4171; 4172; 5111; 5983; 6117; 6119; 6240; 11232; 23595	MCM2; MCM3; ORC3L; PCNA; POLG2; RFC3; RPA1; RPA3; RRM1
GO Biological Process	response to DNA damage stimulus	18	305	151	6771	0.000401393	0.892	902; 2071; 2188; 2237; 2968; 3184; 5111; 5381; 5383; 5436; 6117; 6119; 7507; 7520; 10111; 11232; 22803; 23583	CCNH; ERCC3; FANCF; FEN1; GTF2H4; HNRPD; PCNA; PMS2L3; PMS2L5; POLG2; POLR2G; RAD50; RPA1; RPA3; SMUG1; XPA; XRCC5; XRN2
GO Cellular Component	spliceosome complex	11	310	61	6719	0.000407924	0.906	5356; 6427; 6629; 6634; 6636; 8487; 10465; 10992; 11193; 54033; 57819	LSM2; PLRG1; PPIH; RBM11; SF3B2; SFRS2; SIP1; SNRPB2; SNRPD3; SNRPF; WBP4
Green module, WM network
System	Gene Category	List Hits	List Total	Population Hits	Population Total	EASE score	Bonferroni	Gene identifiers	Gene Symbol
GO Biological Process	metabolism	112	152	3965	6771	7.93655e-05	0.122	158; 790; 811; 1191; 1201; 1398; 1645; 1808; 1956; 1982; 1994; 2052; 2230; 2736; 3006; 3290; 3297; 3396; 3983; 4204; 4212; 4217; 4597; 4712; 4734; 4849; 4953; 5034; 5190; 5245; 5283; 5431; 5439; 5441; 5447; 5479; 5509; 5547; 5591; 5686; 5693; 5884; 5891; 6047; 6051; 6388; 6392; 6419; 6478; 6650; 6872; 6879; 6895; 7099; 7320; 7321; 7332; 7528; 7553; 7625; 7693; 7701; 8202; 8405; 8459; 8518; 8548; …	ABLIM1; ACAD8; ADSL; AKR1C1; ATP6V1E2; BLZF1; C14ORF100; CAD; CALR; CCT2; CHPT1; CLN3; CLU; CNOT3; COPS5; CRK; CRNKL1; DCLRE1C; DJ222E13.2; DMAP1; DPYSL2; EED; EGFR; EIF4G2; ELAVL1; EPHX1; FBXO8; FDX1; FIGNL1; GEMIN5; GLI2; GMNN; HIST1H1C; HSD11B1; HSF1; ICT1; IKBKAP; JDP2; KIAA0194; KIAA1161; KPNA6; LRIG1; MAP3K5; MCOLN1; MECP2; MEIS2; MGC16169; MRPS9; MTMR4; MVD; NCOA3; NDUFB6; NEDD4; NXT1; ODC…
GO Cellular Component	intracellular	119	150	4449	6719	0.000313326	0.48	81; 158; 331; 790; 811; 988; 1201; 1398; 1645; 1956; 1982; 2052; 2230; 2247; 2665; 2736; 3006; 3297; 3396; 3983; 4074; 4204; 4212; 4217; 4597; 4712; 4734; 4953; 5034; 5134; 5190; 5245; 5283; 5431; 5439; 5441; 5447; 5479; 5529; 5547; 5591; 5686; 5693; 5867; 5884; 5891; 5929; 6047; 6392; 6478; 6650; 6872; 6879; 6895; 7320; 7332; 7415; 7528; 7553; 7625; 7693; 7701; 7866; 8202; 8405; 8412; 8459; 8548…	ABCB10; ABLIM1; ACAD8; ACTN4; ADSL; AKR1C1; ATP6V1E2; BCAR3; BIRC4; BLZF1; CAD; CALR; CCT2; CDC42EP4; CDC5L; CLN3; COPS5; CRK; CRNKL1; DCLRE1C; DMAP1; EED; EGFR; EIF4G2; EPHX1; FBXO8; FDX1; FGF2; FIGNL1; GDI2; GEMIN5; GLI2; GORASP2; HIST1H1C; HSF1; ICT1; IFRD2; JDP2; KIAA0194; KIAA0265; KIAA0423; M6PR; MAP3K5; MCOLN1; MECP2; MEIS2; MRPL40; MRPL50; MRPS23; MRPS34; MRPS9; MVD; NCOA3; NDUFB6; NEDD4;…
GO Cellular Component	endosome	7	150	48	6719	0.000611934	0.938	1956; 8674; 9784; 23008; 26258; 57192; 63979	EGFR; FIGNL1; KIAA0265; MCOLN1; PLDN; SNX17; VAMP4
GO Biological Process	ubiquitin-dependent protein catabolism	8	152	84	6771	0.00257288	1	5686; 5693; 6478; 7320; 7321; 7332; 9354; 26269	FBXO8; PSMA5; PSMB5; SIAH2; UBE2B; UBE2D1; UBE2L3; UBE4A
GO Biological Process	modification-dependent protein catabolism	8	152	85	6771	0.00275243	1	5686; 5693; 6478; 7320; 7321; 7332; 9354; 26269	FBXO8; PSMA5; PSMB5; SIAH2; UBE2B; UBE2D1; UBE2L3; UBE4A
biochemical function	Protein conjugation factor	6	67	47	2995	0.00334522	1	4734; 7320; 7321; 7332; 9354; 26269	FBXO8; NEDD4; UBE2B; UBE2D1; UBE2L3; UBE4A
PIR keyword	endoplasmic reticulum	4	29	26	2027	0.00496405	1	2052; 3290; 5034; 5447	EPHX1; HSD11B1; P4HB; POR
KEGG pathway	Transcription - Homo sapiens	5	24	42	1223	0.00662537	1	5431; 5439; 5441; 6872; 6879	POLR2B; POLR2J; POLR2L; TAF1; TAF7
GO Molecular Function	transcription cofactor activity	11	156	179	6910	0.00679534	1	811; 2736; 4204; 4212; 6047; 6478; 6872; 6879; 7528; 8202; 10987	CALR; COPS5; GLI2; MECP2; MEIS2; NCOA3; RNF4; SIAH2; TAF1; TAF7; YY1
GO Biological Process	physiological process	139	152	5721	6771	0.00853257	1	158; 331; 790; 811; 988; 1191; 1201; 1317; 1398; 1645; 1808; 1956; 1982; 1994; 2052; 2230; 2247; 2665; 2736; 3006; 3290; 3297; 3396; 3983; 4074; 4204; 4212; 4217; 4597; 4712; 4734; 4849; 4953; 5034; 5134; 5190; 5245; 5283; 5431; 5439; 5441; 5447; 5479; 5509; 5547; 5591; 5686; 5693; 5867; 5884; 5891; 5929; 6047; 6051; 6388; 6392; 6419; 6478; 6507; 6650; 6872; 6879; 6895; 7099; 7320; 7321; 7332; 74…	ABCB10; ABLIM1; ACAD8; ADSL; AKR1C1; ATP6V1E2; BCAR3; BIRC4; BLZF1; C14ORF100; CAD; CALR; CCT2; CDC5L; CDGAP; CHPT1; CLN3; CLU; CNOT3; COPS5; CRK; CRNKL1; DCLRE1C; DJ222E13.2; DMAP1; DPYSL2; DSCR3; EED; EGFR; EIF4G2; ELAVL1; EPHX1; FBXO8; FDX1; FGF2; FIGNL1; GDI2; GEMIN5; GLI2; GMNN; HIST1H1C; HSD11B1; HSF1; ICT1; IFRD2; IKBKAP; JDP2; KIAA0100; KIAA0194; KIAA0423; KIAA1161; KPNA6; LRIG1; M6PR; MA…
GO Molecular Function	transcription factor binding	11	156	195	6910	0.0120607	1	811; 2736; 4204; 4212; 6047; 6478; 6872; 6879; 7528; 8202; 10987	CALR; COPS5; GLI2; MECP2; MEIS2; NCOA3; RNF4; SIAH2; TAF1; TAF7; YY1
GO Cellular Component	cytoplasm	79	150	2887	6719	0.0123708	1	81; 158; 331; 790; 811; 1201; 1398; 1645; 1956; 1982; 2052; 2230; 2247; 2665; 2736; 3396; 3983; 4074; 4217; 4597; 4712; 4953; 5034; 5134; 5190; 5245; 5283; 5447; 5479; 5529; 5547; 5686; 5693; 5867; 5891; 6392; 6478; 6650; 6895; 7415; 7866; 8412; 8459; 8548; 8674; 8910; 9487; 9588; 9784; 10269; 10455; 10576; 10987; 11079; 11212; 23008; 23039; 23116; 23456; 23580; 25929; 26003; 26258; 27034; 29107;…	ABCB10; ABLIM1; ACAD8; ACTN4; ADSL; AKR1C1; ATP6V1E2; BCAR3; BIRC4; BLZF1; CAD; CALR; CCT2; CDC42EP4; CLN3; COPS5; CRK; DCLRE1C; EGFR; EIF4G2; EPHX1; FDX1; FGF2; FIGNL1; GDI2; GEMIN5; GLI2; GORASP2; ICT1; IFRD2; KIAA0265; KIAA0423; M6PR; MAP3K5; MCOLN1; MRPL40; MRPL50; MRPS23; MRPS34; MRPS9; MVD; NDUFB6; NXT1; ODC1; P4HB; PDCD2; PECI; PEX6; PHB; PIGH; PIGL; PLDN; POR; PPIB; PPP2R5E; PRCP; PRDX6; …
GO Biological Process	nucleobase\, nucleoside\, nucleotide and nucleic acid metabolism	52	152	1726	6771	0.0133411	1	158; 790; 811; 1398; 1808; 1994; 2736; 3006; 3297; 4204; 4212; 4849; 5245; 5431; 5439; 5441; 5591; 5884; 6047; 6419; 6872; 6879; 6895; 7320; 7528; 7553; 7625; 7693; 7701; 8202; 8405; 8548; 8726; 9015; 10576; 10838; 10987; 22993; 25929; 27034; 29107; 49854; 51053; 51201; 51340; 55929; 57541; 57693; 64421; 90423; 91695; 122953	ACAD8; ADSL; ATP6V1E2; BLZF1; CAD; CALR; CCT2; CNOT3; COPS5; CRK; CRNKL1; DCLRE1C; DJ222E13.2; DMAP1; DPYSL2; EED; ELAVL1; GEMIN5; GLI2; GMNN; HIST1H1C; HSF1; JDP2; KIAA0194; MECP2; MEIS2; NCOA3; NXT1; PHB; POLR2B; POLR2J; POLR2L; PRKDC; RAD17; RNF4; SETMAR; SPOP; TAF1; TAF1A; TAF7; TARBP2; UBE2B; YY1; ZDHHC2; ZNF134; ZNF142; ZNF275; ZNF295; ZNF317; ZNF398; ZNF7; ZNF74
Chromosome	Homo sapiens 1q	15	176	336	7977	0.0156424	1	2052; 3290; 5867; 5929; 6051; 8548; 8674; 8991; 9015; 9588; 11079; 23456; 56605; 64222; 339400	ABCB10; BLZF1; EPHX1; ERO1LB; HSD11B1; LOC339400; PRDX6; RAB4A; RBBP5; RER1; RNPEP; SELENBP1; TAF1A; TOR3A; VAMP4
GO Biological Process	macromolecule catabolism	16	152	365	6771	0.0157295	1	1994; 5547; 5686; 5693; 6051; 6478; 6650; 7320; 7321; 7332; 9354; 9784; 10269; 26168; 26269; 63979	ELAVL1; FBXO8; FIGNL1; PRCP; PSMA5; PSMB5; RNPEP; SENP3; SIAH2; SNX17; SOLH; UBE2B; UBE2D1; UBE2L3; UBE4A; ZMPSTE24
GO Molecular Function	general RNA polymerase II transcription factor activity	4	156	24	6910	0.0158601	1	4849; 6872; 6879; 9015	CNOT3; TAF1; TAF1A; TAF7
SwissProt keyword	Nuclear protein	36	114	1172	5301	0.0171144	1	81; 2736; 3006; 3297; 4204; 4212; 5134; 5431; 5439; 5441; 5591; 5929; 6047; 6872; 6879; 6895; 7528; 7553; 7625; 7693; 7701; 8202; 8405; 10838; 22993; 23039; 23636; 25929; 26168; 29107; 49854; 51340; 55929; 57541; 57693; 114049	ACTN4; CRNKL1; DMAP1; GEMIN5; GLI2; HIST1H1C; HSF1; KIAA0194; MECP2; MEIS2; NCOA3; NUP62; NXT1; PDCD2; POLR2B; POLR2J; POLR2L; PRKDC; RBBP5; RNF4; SENP3; SPOP; TAF1; TAF7; TARBP2; WBSCR22; XPO7; YY1; ZNF134; ZNF142; ZNF275; ZNF295; ZNF317; ZNF398; ZNF7; ZNF74
PIR pcmotif	Zinc finger, C2H2 type, domain	5	27	73	1826	0.0180317	1	7528; 7553; 7625; 7693; 7701	YY1; ZNF134; ZNF142; ZNF7; ZNF74
GO Biological Process	transcription from Pol II promoter	14	152	307	6771	0.0191909	1	1398; 2736; 4204; 4212; 5431; 5439; 5441; 6047; 6872; 6895; 7528; 8548; 9015; 10987	BLZF1; COPS5; CRK; GLI2; MECP2; MEIS2; POLR2B; POLR2J; POLR2L; RNF4; TAF1; TAF1A; TARBP2; YY1
GO Biological Process	proteolysis and peptidolysis	15	152	342	6771	0.0199845	1	5547; 5686; 5693; 6051; 6478; 6650; 7320; 7321; 7332; 9354; 9784; 10269; 26168; 26269; 63979	FBXO8; FIGNL1; PRCP; PSMA5; PSMB5; RNPEP; SENP3; SIAH2; SNX17; SOLH; UBE2B; UBE2D1; UBE2L3; UBE4A; ZMPSTE24
GO Cellular Component	endoplasmic reticulum	13	150	278	6719	0.0202218	1	811; 2052; 5034; 5283; 5447; 5479; 5686; 5693; 6895; 7415; 9487; 10269; 64222	CALR; EPHX1; P4HB; PIGH; PIGL; POR; PPIB; PSMA5; PSMB5; TARBP2; TOR3A; VCP; ZMPSTE24
molecular localization	DNA-associated (direct or indirect)	15	32	523	1933	0.0221421	1	2736; 3297; 4204; 4212; 5431; 5439; 5441; 5884; 6650; 6872; 6879; 7528; 8548; 9015; 10987	BLZF1; COPS5; GLI2; HSF1; MECP2; MEIS2; POLR2B; POLR2J; POLR2L; RAD17; SOLH; TAF1; TAF1A; TAF7; YY1
GO Biological Process	protein catabolism	15	152	348	6771	0.0228422	1	5547; 5686; 5693; 6051; 6478; 6650; 7320; 7321; 7332; 9354; 9784; 10269; 26168; 26269; 63979	FBXO8; FIGNL1; PRCP; PSMA5; PSMB5; RNPEP; SENP3; SIAH2; SNX17; SOLH; UBE2B; UBE2D1; UBE2L3; UBE4A; ZMPSTE24
Interpro	Zinc finger, C2H2 type	7	63	121	3358	0.0228826	1	2736; 7528; 7553; 7625; 7693; 7701; 49854	GLI2; YY1; ZNF134; ZNF142; ZNF295; ZNF7; ZNF74
GO Molecular Function	transcription coactivator activity	7	156	101	6910	0.0255727	1	2736; 6047; 6872; 6879; 7528; 8202; 10987	COPS5; GLI2; NCOA3; RNF4; TAF1; TAF7; YY1
GO Biological Process	protein metabolism	46	152	1550	6771	0.0283611	1	1201; 1956; 1982; 3396; 4217; 4734; 5190; 5283; 5479; 5547; 5591; 5686; 5693; 5891; 6051; 6388; 6478; 6650; 6872; 7099; 7320; 7321; 7332; 8459; 8518; 8674; 9057; 9110; 9200; 9354; 9487; 9784; 10269; 10576; 10987; 23039; 23633; 25929; 26018; 26168; 26269; 29107; 51528; 63979; 64965; 93627	C14ORF100; CCT2; CLN3; COPS5; EGFR; EIF4G2; FBXO8; FIGNL1; GEMIN5; ICT1; IKBKAP; KPNA6; LRIG1; MAP3K5; MGC16169; MRPS9; MTMR4; NEDD4; NXT1; PEX6; PIGH; PIGL; PPIB; PRCP; PRKDC; PSMA5; PSMB5; PTPLA; RAGE; RNPEP; SDF2; SENP3; SIAH2; SLC7A6; SNX17; SOLH; TAF1; TLR4; TPST2; UBE2B; UBE2D1; UBE2L3; UBE4A; VAMP4; XPO7; ZMPSTE24
cellular role	Pol II transcription	17	44	378	1565	0.0364825	1	811; 2736; 3297; 4204; 4212; 4734; 5431; 5439; 5441; 6047; 6895; 7528; 8202; 8548; 8726; 9015; 10987	BLZF1; CALR; COPS5; EED; GLI2; HSF1; MECP2; MEIS2; NCOA3; NEDD4; POLR2B; POLR2J; POLR2L; RNF4; TAF1A; TARBP2; YY1
GO Biological Process	catabolism	19	152	515	6771	0.0371006	1	1994; 5547; 5686; 5693; 6051; 6478; 6650; 7320; 7321; 7332; 9317; 9354; 9588; 9784; 10269; 26168; 26269; 27034; 63979	ACAD8; ELAVL1; FBXO8; FIGNL1; PRCP; PRDX6; PSMA5; PSMB5; PTER; RNPEP; SENP3; SIAH2; SNX17; SOLH; UBE2B; UBE2D1; UBE2L3; UBE4A; ZMPSTE24
KEGG pathway	RNA polymerase - Homo sapiens	3	24	17	1223	0.0387726	1	5431; 5439; 5441	POLR2B; POLR2J; POLR2L
Greenyellow module, FC network
System	Gene Category	List Hits	List Total	Population Hits	Population Total	EASE score	Bonferroni	Gene identifiers	Gene Symbol
GO Cellular Component	extracellular	25	81	615	6719	9.0437e-08	0.000102	12; 633; 694; 710; 716; 1116; 1282; 1284; 2810; 3491; 3569; 3627; 3655; 3915; 6347; 6374; 6645; 6781; 7076; 7832; 9510; 11167; 51050; 56999; 80830	ADAMTS1; ADAMTS9; APOL6; BGN; BTG1; BTG2; C1S; CCL2; CHI3L1; COL4A1; COL4A2; CXCL10; CXCL5; CYR61; FSTL1; IL6; ITGA6; LAMC1; PI15; SERPINA3; SERPING1; SFN; SNTB2; STC1; TIMP1
GO Biological Process	regulation of cellular process	15	80	212	6771	1.16659e-07	0.000132	604; 694; 1017; 1026; 1961; 3491; 3569; 3627; 4739; 6277; 6374; 7076; 7832; 9021; 9510	ADAMTS1; BCL6; BTG1; BTG2; CDK2; CDKN1A; CXCL10; CXCL5; CYR61; EGR4; IL6; NEDD9; S100A6; SOCS3; TIMP1
GO Biological Process	regulation of biological process	15	80	217	6771	1.56021e-07	0.000176	604; 694; 1017; 1026; 1961; 3491; 3569; 3627; 4739; 6277; 6374; 7076; 7832; 9021; 9510	ADAMTS1; BCL6; BTG1; BTG2; CDK2; CDKN1A; CXCL10; CXCL5; CYR61; EGR4; IL6; NEDD9; S100A6; SOCS3; TIMP1
GO Biological Process	cell proliferation	25	80	702	6771	7.20386e-07	0.000814	604; 678; 694; 1017; 1026; 1647; 1848; 1961; 2012; 2353; 2810; 3491; 3569; 3627; 3725; 3726; 4739; 5984; 6277; 6374; 7076; 7832; 9510; 23594; 55909	ADAMTS1; BCL6; BIN3; BTG1; BTG2; CDK2; CDKN1A; CXCL10; CXCL5; CYR61; DUSP6; EGR4; EMP1; FOS; GADD45A; IL6; JUN; JUNB; NEDD9; ORC6L; RFC4; S100A6; SFN; TIMP1; ZFP36L2
GO Biological Process	regulation of cell proliferation	12	80	162	6771	2.32147e-06	0.00262	604; 694; 1017; 1026; 1961; 3569; 3627; 6277; 6374; 7076; 7832; 9510	ADAMTS1; BCL6; BTG1; BTG2; CDK2; CDKN1A; CXCL10; CXCL5; EGR4; IL6; S100A6; TIMP1
GO Biological Process	response to biotic stimulus	19	80	455	6771	3.32347e-06	0.00376	12; 604; 710; 716; 2152; 2353; 2633; 2635; 2669; 3554; 3569; 3627; 5743; 6347; 6374; 8460; 9124; 10581; 51435	BCL6; C1S; CCL2; CXCL10; CXCL5; F3; FOS; GBP1; GBP3; GEM; IFITM2; IL1R1; IL6; PDLIM1; PTGS2; SCARA3; SERPINA3; SERPING1; TPST1
GO Biological Process	immune response	17	80	370	6771	4.15253e-06	0.00469	12; 604; 710; 716; 2152; 2353; 2633; 2635; 2669; 3554; 3569; 3627; 5743; 6347; 6374; 8460; 10581	BCL6; C1S; CCL2; CXCL10; CXCL5; F3; FOS; GBP1; GBP3; GEM; IFITM2; IL1R1; IL6; PTGS2; SERPINA3; SERPING1; TPST1
GO Biological Process	defense response	17	80	406	6771	1.35866e-05	0.0154	12; 604; 710; 716; 2152; 2353; 2633; 2635; 2669; 3554; 3569; 3627; 5743; 6347; 6374; 8460; 10581	BCL6; C1S; CCL2; CXCL10; CXCL5; F3; FOS; GBP1; GBP3; GEM; IFITM2; IL1R1; IL6; PTGS2; SERPINA3; SERPING1; TPST1
GO Biological Process	response to external stimulus	23	80	724	6771	1.66738e-05	0.0188	12; 604; 710; 716; 2152; 2353; 2633; 2635; 2669; 3491; 3554; 3569; 3627; 5743; 6004; 6347; 6374; 6781; 8460; 8531; 9124; 10581; 51435	BCL6; C1S; CCL2; CSDA; CXCL10; CXCL5; CYR61; F3; FOS; GBP1; GBP3; GEM; IFITM2; IL1R1; IL6; PDLIM1; PTGS2; RGS16; SCARA3; SERPINA3; SERPING1; STC1; TPST1
GO Biological Process	response to stress	18	80	470	6771	2.15019e-05	0.0243	12; 604; 710; 716; 1647; 2353; 3554; 3569; 3627; 4616; 5743; 6347; 6374; 7832; 8460; 8531; 9124; 51435	BCL6; BTG2; C1S; CCL2; CSDA; CXCL10; CXCL5; FOS; GADD45A; GADD45B; IL1R1; IL6; PDLIM1; PTGS2; SCARA3; SERPINA3; SERPING1; TPST1
GO Biological Process	inflammatory response	9	80	106	6771	2.87587e-05	0.0325	12; 604; 2353; 3554; 3627; 5743; 6347; 6374; 8460	BCL6; CCL2; CXCL10; CXCL5; FOS; IL1R1; PTGS2; SERPINA3; TPST1
GO Biological Process	innate immune response	9	80	109	6771	3.52231e-05	0.0398	12; 604; 2353; 3554; 3627; 5743; 6347; 6374; 8460	BCL6; CCL2; CXCL10; CXCL5; FOS; IL1R1; PTGS2; SERPINA3; TPST1
GO Biological Process	response to pest/pathogen/parasite	12	80	227	6771	5.71184e-05	0.0645	12; 604; 710; 716; 2353; 3554; 3569; 3627; 5743; 6347; 6374; 8460	BCL6; C1S; CCL2; CXCL10; CXCL5; FOS; IL1R1; IL6; PTGS2; SERPINA3; SERPING1; TPST1
GO Biological Process	positive regulation of cell proliferation	7	80	63	6771	8.33627e-05	0.0942	604; 1017; 1961; 3569; 3627; 6374; 7076	BCL6; CDK2; CXCL10; CXCL5; EGR4; IL6; TIMP1
GO Cellular Component	extracellular matrix	11	81	194	6719	9.05903e-05	0.102	633; 716; 1116; 1282; 1284; 3655; 3915; 6645; 7076; 9510; 56999	ADAMTS1; ADAMTS9; BGN; C1S; CHI3L1; COL4A1; COL4A2; ITGA6; LAMC1; SNTB2; TIMP1
GO Biological Process	response to wounding	9	80	150	6771	0.000331865	0.375	12; 604; 2353; 3554; 3627; 5743; 6347; 6374; 8460	BCL6; CCL2; CXCL10; CXCL5; FOS; IL1R1; PTGS2; SERPINA3; TPST1
subcellular localization	Extracellular (excluding cell wall)	11	31	190	1921	0.000363918	0.411	710; 1116; 1282; 1284; 2810; 3569; 3915; 6398; 7076; 11167; 56999	ADAMTS9; CHI3L1; COL4A1; COL4A2; FSTL1; IL6; LAMC1; SECTM1; SERPING1; SFN; TIMP1
biochemical function	Inhibitor or repressor	12	42	254	2995	0.000416114	0.47	12; 604; 694; 710; 1026; 3726; 7076; 7414; 7538; 8531; 9021; 51050	BCL6; BTG1; CDKN1A; CSDA; JUNB; PI15; SERPINA3; SERPING1; SOCS3; TIMP1; VCL; ZFP36
SwissProt keyword	Signal	26	74	978	5301	0.000894802	1	12; 633; 710; 716; 1116; 1282; 1284; 1824; 2152; 3491; 3554; 3569; 3627; 3655; 3915; 3949; 5743; 6347; 6374; 6398; 6781; 7076; 9173; 9510; 11167; 56999	ADAMTS1; ADAMTS9; BGN; C1S; CCL2; CHI3L1; COL4A1; COL4A2; CXCL10; CXCL5; CYR61; DSC2; F3; FSTL1; IL1R1; IL1RL1; IL6; ITGA6; LAMC1; LDLR; PTGS2; SECTM1; SERPINA3; SERPING1; STC1; TIMP1
Greenyellow module, WM network
System	Gene Category	List Hits	List Total	Population Hits	Population Total	EASE score	Bonferroni	Gene identifiers	Gene Symbol
GO Cellular Component	extracellular	25	97	615	6719	3.54371e-06	0.00469	12; 284; 715; 716; 1116; 1291; 1296; 1356; 3082; 3913; 3958; 4069; 4917; 5125; 5806; 6347; 7132; 7357; 7941; 10447; 11167; 23780; 50509; 80781; 85373	ANGPT1; APOL2; C1R; C1S; CCL2; CHI3L1; COL18A1; COL5A3; COL6A1; COL8A2; CP; FAM3C; FSTL1; HGF; KIAA1659; LAMB2; LGALS3; LYZ; NTN2L; PCSK5; PLA2G7; PTX3; SERPINA3; TNFRSF1A; UGCG
SwissProt keyword	Polymorphism	31	79	943	5301	1.14095e-05	0.0151	12; 196; 224; 284; 302; 604; 715; 716; 960; 977; 1026; 1356; 1509; 2316; 2633; 3082; 3383; 3958; 4069; 4363; 6094; 6277; 6347; 7132; 7941; 8531; 8795; 10509; 23780; 64207; 80781	ABCC1; AHR; ALDH3A2; ANGPT1; ANXA2; APOL2; BCL6; C14ORF4; C1R; C1S; CCL2; CD151; CD44; CDKN1A; COL18A1; CP; CSDA; CTSD; FLNA; GBP1; HGF; ICAM1; LGALS3; LYZ; PLA2G7; ROM1; S100A6; SEMA4B; SERPINA3; TNFRSF10B; TNFRSF1A
GO Biological Process	innate immune response	10	95	109	6771	1.7717e-05	0.0235	12; 604; 3958; 4069; 4779; 5806; 6347; 7941; 8460; 81035	BCL6; CCL2; COLEC12; LGALS3; LYZ; NFE2L1; PLA2G7; PTX3; SERPINA3; TPST1
GO Biological Process	response to pest/pathogen/parasite	13	95	227	6771	6.32143e-05	0.0837	12; 604; 715; 716; 3958; 4069; 4779; 5806; 6347; 7941; 8460; 23780; 81035	APOL2; BCL6; C1R; C1S; CCL2; COLEC12; LGALS3; LYZ; NFE2L1; PLA2G7; PTX3; SERPINA3; TPST1
GO Biological Process	inflammatory response	9	95	106	6771	0.000101096	0.134	12; 604; 3958; 4069; 4779; 5806; 6347; 7941; 8460	BCL6; CCL2; LGALS3; LYZ; NFE2L1; PLA2G7; PTX3; SERPINA3; TPST1
SwissProt keyword	Hydroxylation	6	79	37	5301	0.00018281	0.242	715; 716; 1291; 1296; 50509; 80781	C1R; C1S; COL18A1; COL5A3; COL6A1; COL8A2
GO Cellular Component	extracellular space	11	97	194	6719	0.00041588	0.551	12; 284; 1116; 1356; 4069; 5125; 6347; 7357; 11167; 23780; 85373	ANGPT1; APOL2; CCL2; CHI3L1; CP; FSTL1; KIAA1659; LYZ; PCSK5; SERPINA3; UGCG
GO Biological Process	defense response	16	95	406	6771	0.000422208	0.559	12; 604; 715; 716; 2633; 2634; 3654; 3958; 4069; 4779; 5806; 6347; 7941; 8460; 23780; 81035	APOL2; BCL6; C1R; C1S; CCL2; COLEC12; GBP1; GBP2; IRAK1; LGALS3; LYZ; NFE2L1; PLA2G7; PTX3; SERPINA3; TPST1
GO Biological Process	immune response	15	95	370	6771	0.000527757	0.699	12; 604; 715; 716; 2633; 2634; 3958; 4069; 4779; 5806; 6347; 7941; 8460; 23780; 81035	APOL2; BCL6; C1R; C1S; CCL2; COLEC12; GBP1; GBP2; LGALS3; LYZ; NFE2L1; PLA2G7; PTX3; SERPINA3; TPST1
GO Biological Process	response to external stimulus	22	95	724	6771	0.000748748	0.991	12; 196; 604; 715; 716; 1296; 2633; 2634; 3654; 3958; 4069; 4363; 4779; 5806; 6094; 6347; 7941; 8460; 8531; 23780; 80781; 81035	ABCC1; AHR; APOL2; BCL6; C1R; C1S; CCL2; COL18A1; COL8A2; COLEC12; CSDA; GBP1; GBP2; IRAK1; LGALS3; LYZ; NFE2L1; PLA2G7; PTX3; ROM1; SERPINA3; TPST1
SwissProt keyword	Glycoprotein	30	79	1126	5301	0.000856153	1	12; 187; 284; 715; 716; 960; 967; 977; 1116; 1291; 1356; 1509; 2012; 2014; 2717; 3082; 3383; 3913; 4071; 4363; 5125; 5806; 7132; 7941; 8460; 9334; 9752; 10509; 11167; 80781	ABCC1; AGTRL1; ANGPT1; B4GALT5; C1R; C1S; CD151; CD44; CD63; CHI3L1; COL18A1; COL6A1; CP; CTSD; EMP1; EMP3; FSTL1; GLA; HGF; ICAM1; LAMB2; PCDHA9; PCSK5; PLA2G7; PTX3; SEMA4B; SERPINA3; TM4SF1; TNFRSF1A; TPST1
GO Biological Process	response to wounding	9	95	150	6771	0.00107078	1	12; 604; 3958; 4069; 4779; 5806; 6347; 7941; 8460	BCL6; CCL2; LGALS3; LYZ; NFE2L1; PLA2G7; PTX3; SERPINA3; TPST1
SwissProt keyword	Signal	27	79	978	5301	0.00112564	1	12; 284; 715; 716; 960; 1116; 1291; 1356; 1509; 2717; 3082; 3383; 3913; 4069; 5125; 5806; 6347; 7132; 7941; 8795; 9752; 10447; 10509; 11167; 50509; 80781; 114902	ANGPT1; C1QTNF5; C1R; C1S; CCL2; CD44; CHI3L1; COL18A1; COL5A3; COL6A1; CP; CTSD; FAM3C; FSTL1; GLA; HGF; ICAM1; LAMB2; LYZ; PCDHA9; PCSK5; PLA2G7; PTX3; SEMA4B; SERPINA3; TNFRSF10B; TNFRSF1A
SwissProt keyword	Collagen	5	79	32	5301	0.00114098	1	1291; 1296; 50509; 80781; 114902	C1QTNF5; COL18A1; COL5A3; COL6A1; COL8A2
GO Biological Process	response to biotic stimulus	16	95	455	6771	0.00137327	1	12; 604; 715; 716; 2633; 2634; 3654; 3958; 4069; 4779; 5806; 6347; 7941; 8460; 23780; 81035	APOL2; BCL6; C1R; C1S; CCL2; COLEC12; GBP1; GBP2; IRAK1; LGALS3; LYZ; NFE2L1; PLA2G7; PTX3; SERPINA3; TPST1
SwissProt keyword	3D-structure	22	79	756	5301	0.00232489	1	12; 602; 715; 716; 1116; 1356; 1509; 2120; 2633; 3082; 3383; 3958; 4069; 6277; 6281; 6347; 6453; 6672; 7132; 7431; 8795; 80781	BCL3; C1R; C1S; CCL2; CHI3L1; COL18A1; CP; CTSD; ETV6; GBP1; HGF; ICAM1; ITSN1; LGALS3; LYZ; S100A10; S100A6; SERPINA3; SP100; TNFRSF10B; TNFRSF1A; VIM
GO Biological Process	cell adhesion	13	95	360	6771	0.00391364	1	960; 977; 1291; 1296; 3383; 3913; 3958; 6094; 6347; 9752; 50509; 54510; 80781	CCL2; CD151; CD44; COL18A1; COL5A3; COL6A1; COL8A2; ICAM1; LAMB2; LGALS3; PCDH18; PCDHA9; ROM1
SwissProt keyword	Connective tissue	4	79	24	5301	0.00496592	1	1291; 1296; 50509; 80781	COL18A1; COL5A3; COL6A1; COL8A2
GO Biological Process	response to stress	15	95	470	6771	0.00505915	1	12; 196; 604; 715; 716; 3958; 4069; 4779; 5806; 6347; 7941; 8460; 8531; 23780; 81035	AHR; APOL2; BCL6; C1R; C1S; CCL2; COLEC12; CSDA; LGALS3; LYZ; NFE2L1; PLA2G7; PTX3; SERPINA3; TPST1
GO Cellular Component	collagen	4	97	26	6719	0.00579135	1	1291; 1296; 50509; 80781	COL18A1; COL5A3; COL6A1; COL8A2
Chromosome	Homo sapiens 3q	9	100	222	7977	0.00618382	1	604; 1356; 4071; 5359; 5806; 11167; 26577; 84343; 91653	BCL6; BOC; CP; FSTL1; HPS3; PCOLCE2; PLSCR1; PTX3; TM4SF1
GO Cellular Component	extracellular matrix	9	97	194	6719	0.00632559	1	716; 1116; 1291; 1296; 3082; 3913; 4917; 50509; 80781	C1S; CHI3L1; COL18A1; COL5A3; COL6A1; COL8A2; HGF; LAMB2; NTN2L
cellular role	Differentiation	5	17	78	1565	0.00657622	1	196; 602; 2012; 2014; 4170	AHR; BCL3; EMP1; EMP3; MCL1
GO Molecular Function	extracellular matrix structural constituent	5	97	56	6910	0.00740086	1	1116; 1291; 1296; 50509; 80781	CHI3L1; COL18A1; COL5A3; COL6A1; COL8A2
Chromosome	Homo sapiens 12p	6	100	99	7977	0.00758656	1	715; 716; 2012; 2120; 7132; 8531	C1R; C1S; CSDA; EMP1; ETV6; TNFRSF1A
Interpro	CD9/CD37/CD63 antigens	3	64	8	3358	0.00901976	1	967; 977; 6094	CD151; CD63; ROM1
molecular localization	Soluble	8	29	174	1933	0.00984104	1	284; 833; 1356; 3958; 6347; 7132; 7453; 7941	ANGPT1; CARS; CCL2; CP; LGALS3; PLA2G7; TNFRSF1A; WARS
PIR keyword	glycoprotein	14	37	379	2027	0.00988759	1	715; 716; 967; 1116; 1509; 2014; 2717; 3082; 3383; 3913; 6347; 7132; 80781; 81035	C1R; C1S; CCL2; CD63; CHI3L1; COL18A1; COLEC12; CTSD; EMP3; GLA; HGF; ICAM1; LAMB2; TNFRSF1A
Lightcyan module, BG network
System	Gene Category	List Hits	List Total	Population Hits	Population Total	EASE score	Bonferroni	Gene identifiers	Gene Symbol
GO Biological Process	immune response	27	65	370	6771	5.67162e-17	4.79e-14	103; 567; 684; 2635; 3105; 3106; 3107; 3134; 3135; 3429; 3430; 3433; 3434; 3574; 3627; 3665; 4599; 4600; 4938; 4939; 4940; 5696; 6355; 6374; 6890; 6891; 8519	ADAR; B2M; BST2; CCL8; CXCL10; CXCL5; GBP3; HLA-A; HLA-B; HLA-C; HLA-F; HLA-G; IFI27; IFI35; IFIT1; IFIT2; IFITM1; IL7; IRF7; MX1; MX2; OAS1; OAS2; OAS3; PSMB8; TAP1; TAP2
GO Biological Process	response to biotic stimulus	29	65	455	6771	7.64324e-17	6.45e-14	103; 567; 684; 2635; 3105; 3106; 3107; 3134; 3135; 3429; 3430; 3433; 3434; 3574; 3627; 3665; 4599; 4600; 4938; 4939; 4940; 5696; 6355; 6374; 6772; 6890; 6891; 8519; 10561	ADAR; B2M; BST2; CCL8; CXCL10; CXCL5; GBP3; HLA-A; HLA-B; HLA-C; HLA-F; HLA-G; IFI27; IFI35; IFI44; IFIT1; IFIT2; IFITM1; IL7; IRF7; MX1; MX2; OAS1; OAS2; OAS3; PSMB8; STAT1; TAP1; TAP2
GO Biological Process	defense response	27	65	406	6771	5.59909e-16	4.73e-13	103; 567; 684; 2635; 3105; 3106; 3107; 3134; 3135; 3429; 3430; 3433; 3434; 3574; 3627; 3665; 4599; 4600; 4938; 4939; 4940; 5696; 6355; 6374; 6890; 6891; 8519	ADAR; B2M; BST2; CCL8; CXCL10; CXCL5; GBP3; HLA-A; HLA-B; HLA-C; HLA-F; HLA-G; IFI27; IFI35; IFIT1; IFIT2; IFITM1; IL7; IRF7; MX1; MX2; OAS1; OAS2; OAS3; PSMB8; TAP1; TAP2
SwissProt keyword	Interferon induction	11	49	25	5301	4.04738e-15	3.42e-12	3429; 3430; 3433; 3434; 3627; 4599; 4600; 4938; 4939; 4940; 8519	CXCL10; IFI27; IFI35; IFIT1; IFIT2; IFITM1; MX1; MX2; OAS1; OAS2; OAS3
GO Biological Process	response to external stimulus	29	65	724	6771	1.03857e-11	8.77e-09	103; 567; 684; 2635; 3105; 3106; 3107; 3134; 3135; 3429; 3430; 3433; 3434; 3574; 3627; 3665; 4599; 4600; 4938; 4939; 4940; 5696; 6355; 6374; 6772; 6890; 6891; 8519; 10561	ADAR; B2M; BST2; CCL8; CXCL10; CXCL5; GBP3; HLA-A; HLA-B; HLA-C; HLA-F; HLA-G; IFI27; IFI35; IFI44; IFIT1; IFIT2; IFITM1; IL7; IRF7; MX1; MX2; OAS1; OAS2; OAS3; PSMB8; STAT1; TAP1; TAP2
GO Biological Process	antigen presentation\, endogenous antigen	7	65	9	6771	4.61276e-11	3.89e-08	567; 3105; 3106; 3107; 3134; 3135; 6891	B2M; HLA-A; HLA-B; HLA-C; HLA-F; HLA-G; TAP2
GO Biological Process	antigen processing\, endogenous antigen via MHC class I	7	65	10	6771	1.14471e-10	9.66e-08	567; 3105; 3106; 3107; 3134; 3135; 6891	B2M; HLA-A; HLA-B; HLA-C; HLA-F; HLA-G; TAP2
SwissProt keyword	MHC I	6	49	8	5301	2.69858e-09	2.28e-06	567; 3105; 3106; 3107; 3134; 3135	B2M; HLA-A; HLA-B; HLA-C; HLA-F; HLA-G
GO Biological Process	antigen presentation	7	65	19	6771	1.384e-08	1.17e-05	567; 3105; 3106; 3107; 3134; 3135; 6891	B2M; HLA-A; HLA-B; HLA-C; HLA-F; HLA-G; TAP2
GO Biological Process	antigen processing	7	65	20	6771	1.96262e-08	1.66e-05	567; 3105; 3106; 3107; 3134; 3135; 6891	B2M; HLA-A; HLA-B; HLA-C; HLA-F; HLA-G; TAP2
GO Molecular Function	antiviral response protein activity	7	65	21	6910	2.4197e-08	2.04e-05	3430; 4599; 4600; 4938; 4939; 4940; 10561	IFI35; IFI44; MX1; MX2; OAS1; OAS2; OAS3
GO Molecular Function	MHC class I receptor activity	6	65	12	6910	4.38166e-08	3.7e-05	567; 3105; 3106; 3107; 3134; 3135	B2M; HLA-A; HLA-B; HLA-C; HLA-F; HLA-G
GO Molecular Function	defense/immunity protein activity	10	65	85	6910	6.65588e-08	5.62e-05	3106; 3107; 3430; 4599; 4600; 4938; 4939; 4940; 6891; 10561	HLA-B; HLA-C; IFI35; IFI44; MX1; MX2; OAS1; OAS2; OAS3; TAP2
organismal role	Anti-pathogen response	16	23	314	1725	2.94518e-07	0.000249	103; 1117; 3135; 3574; 3627; 4599; 4600; 4938; 4939; 4940; 5696; 6355; 6374; 6890; 6891; 10346	ADAR; CCL8; CHI3L2; CXCL10; CXCL5; HLA-G; IL7; MX1; MX2; OAS1; OAS2; OAS3; PSMB8; TAP1; TAP2; TRIM22
Interpro	Immunoglobulin C-type	6	33	17	3358	3.23988e-07	0.000273	567; 3105; 3106; 3107; 3134; 3135	B2M; HLA-A; HLA-B; HLA-C; HLA-F; HLA-G
Interpro	Major histocompatibility complex protein, Class I	5	33	8	3358	4.63385e-07	0.000391	3105; 3106; 3107; 3134; 3135	HLA-A; HLA-B; HLA-C; HLA-F; HLA-G
PIR superfamily	class I histocompatibility antigen	5	27	8	2265	9.27369e-07	0.000783	3105; 3106; 3107; 3134; 3135	HLA-A; HLA-B; HLA-C; HLA-F; HLA-G
PIR pcmotif	Immunoglobulins and major histocompatibility complex proteins signature	6	21	24	1826	3.43522e-06	0.0029	567; 3105; 3106; 3107; 3134; 3135	B2M; HLA-A; HLA-B; HLA-C; HLA-F; HLA-G
GO Biological Process	response to pest/pathogen/parasite	12	65	227	6771	7.31969e-06	0.00618	103; 684; 3135; 3574; 3627; 3665; 6355; 6374; 6772; 6890; 6891; 10561	ADAR; BST2; CCL8; CXCL10; CXCL5; HLA-G; IFI44; IL7; IRF7; STAT1; TAP1; TAP2
Interpro	Immunoglobulin and major histocompatibility complex domain	7	33	111	3358	0.000511627	0.432	567; 3105; 3106; 3107; 3134; 3135; 7204	B2M; HLA-A; HLA-B; HLA-C; HLA-F; HLA-G; TRIO
Interpro	2'-5'-oligoadenylate synthetase	3	33	4	3358	0.000521724	0.44	4938; 4939; 4940	OAS1; OAS2; OAS3
Interpro	PAP/25A core domain	3	33	4	3358	0.000521724	0.44	4938; 4939; 4940	OAS1; OAS2; OAS3
Chromosome	Homo sapiens 6p	10	71	275	7977	0.00062041	0.524	3105; 3106; 3107; 3134; 3135; 5696; 6890; 6891; 10384; 11118	BTN3A2; BTN3A3; HLA-A; HLA-B; HLA-C; HLA-F; HLA-G; PSMB8; TAP1; TAP2
Lightcyan module, WM network
System	Gene Category	List Hits	List Total	Population Hits	Population Total	EASE score	Bonferroni	Gene identifiers	Gene Symbol
GO Molecular Function	hydrogen-transporting two-sector ATPase activity	3	48	5	6910	0.000446987	0.299	7248; 7917; 60528	BAT3; ELAC2; TSC1
KEGG pathway	Metabolism of Complex Carbohydrates - Homo sapiens	4	6	86	1223	0.00303083	1	2588; 2589; 6185; 11282	GALNS; GALNT1; MGAT4B; RPN2
GO Molecular Function	MHC-interacting protein	2	48	3	6910	0.0202696	1	7916; 7917	BAT2; BAT3
GO Cellular Component	intracellular	39	48	4449	6719	0.0206607	1	162; 348; 2188; 2588; 2589; 2909; 3659; 3674; 3679; 4437; 5195; 5326; 5598; 6150; 6185; 6499; 7248; 7678; 7916; 7917; 7988; 8192; 9716; 10224; 10391; 10652; 10725; 11194; 11282; 23299; 51447; 51594; 54583; 60528; 63943; 64236; 79165; 79183; 81559	ABCB8; AP1B1; APOE; AQR; BAT2; BAT3; BICD2; C20ORF121; CLPP; CORO2B; EGLN1; ELAC2; FANCF; FKBPL; GALNS; GALNT1; GRLF1; IHPK2; IRF1; ITGA2B; ITGA7; LENG1; MAPK7; MGAT4B; MRPL23; MSH3; NAG; NFAT5; PDLIM2; PEX14; PLAGL2; RPN2; SKIV2L; TRIM11; TSC1; YKT6; ZNF124; ZNF212; ZNF443
GO Biological Process	cell adhesion	7	46	360	6771	0.0305473	1	1952; 2589; 3674; 3679; 7216; 7248; 11047	ADRM1; CELSR2; GALNT1; ITGA2B; ITGA7; TRO; TSC1
GO Biological Process	cell-cell adhesion	4	46	113	6771	0.0386852	1	1952; 2589; 3679; 7216	CELSR2; GALNT1; ITGA7; TRO
SwissProt keyword	Anti-oncogene	3	38	45	5301	0.038889	1	2909; 3659; 7248	GRLF1; IRF1; TSC1
GO Biological Process	negative regulation of cell cycle	3	46	54	6771	0.0496913	1	2909; 3659; 7248	GRLF1; IRF1; TSC1
Lightyellow module, WM network
System	Gene Category	List Hits	List Total	Population Hits	Population Total	EASE score	Bonferroni	Gene identifiers	Gene Symbol
GO Biological Process	regulation of transcription	40	154	1086	6771	0.00161139	1	1106; 1153; 1298; 2077; 3204; 4211; 5089; 5981; 6605; 6658; 6720; 6882; 7508; 7705; 7727; 7743; 7775; 8850; 8863; 8939; 9112; 9252; 9295; 9513; 9525; 9603; 9668; 10013; 10168; 10450; 23048; 23469; 25793; 27316; 55900; 64750; 84449; 131096; 286260; 338328	CHD2; CIRBP; COL9A2; ERF; FBXO7; FNBP1; FUBP3; FXR2; HDAC6; HOXA7; KCNH8; LOC286260; LOC338328; MEIS1; MTA1; NFE2L3; PBX2; PCAF; PER3; PHF3; PPIE; RBMX; RFC1; RPS6KA5; SFRS11; SMARCE1; SMURF2; SOX3; SREBF1; TAF11; VPS4B; XPC; ZNF146; ZNF174; ZNF189; ZNF197; ZNF232; ZNF302; ZNF333; ZNF432
GO Biological Process	regulation of transcription\, DNA-dependent	39	154	1063	6771	0.00204665	1	1106; 1153; 1298; 2077; 3204; 4211; 5089; 5981; 6605; 6658; 6720; 6882; 7508; 7705; 7727; 7743; 7775; 8850; 8863; 8939; 9112; 9252; 9295; 9513; 9525; 9603; 9668; 10013; 10168; 10450; 23048; 23469; 25793; 27316; 55900; 84449; 131096; 286260; 338328	CHD2; CIRBP; COL9A2; ERF; FBXO7; FNBP1; FUBP3; FXR2; HDAC6; HOXA7; KCNH8; LOC286260; LOC338328; MEIS1; MTA1; NFE2L3; PBX2; PCAF; PER3; PHF3; PPIE; RBMX; RFC1; RPS6KA5; SFRS11; SMARCE1; SOX3; SREBF1; TAF11; VPS4B; XPC; ZNF146; ZNF174; ZNF189; ZNF197; ZNF232; ZNF302; ZNF333; ZNF432
SwissProt keyword	Nuclear protein	38	113	1172	5301	0.00468655	1	1073; 1106; 1153; 2077; 3204; 4211; 4691; 5089; 5094; 5981; 6658; 6720; 6882; 7508; 7705; 7727; 7743; 7775; 8850; 8863; 9112; 9295; 9425; 9618; 9668; 9869; 10013; 10168; 10420; 10450; 27316; 55746; 55900; 57060; 64328; 64750; 84449; 348995	CDYL; CFL2; CHD2; CIRBP; ERF; HDAC6; HOXA7; MEIS1; MTA1; NCL; NUP133; NUP43; PBX2; PCAF; PCBP2; PCBP4; PER3; PPIE; RBMX; RFC1; SETDB1; SFRS11; SMURF2; SOX3; SREBF1; TAF11; TESK2; TRAF4; XPC; XPO4; ZNF146; ZNF174; ZNF189; ZNF197; ZNF232; ZNF302; ZNF333; ZNF432
GO Biological Process	transcription\, DNA-dependent	39	154	1115	6771	0.00477409	1	1106; 1153; 1298; 2077; 3204; 4211; 5089; 5981; 6605; 6658; 6720; 6882; 7508; 7705; 7727; 7743; 7775; 8850; 8863; 8939; 9112; 9252; 9295; 9513; 9525; 9603; 9668; 10013; 10168; 10450; 23048; 23469; 25793; 27316; 55900; 84449; 131096; 286260; 338328	CHD2; CIRBP; COL9A2; ERF; FBXO7; FNBP1; FUBP3; FXR2; HDAC6; HOXA7; KCNH8; LOC286260; LOC338328; MEIS1; MTA1; NFE2L3; PBX2; PCAF; PER3; PHF3; PPIE; RBMX; RFC1; RPS6KA5; SFRS11; SMARCE1; SOX3; SREBF1; TAF11; VPS4B; XPC; ZNF146; ZNF174; ZNF189; ZNF197; ZNF232; ZNF302; ZNF333; ZNF432
GO Biological Process	transcription	40	154	1165	6771	0.00573742	1	1106; 1153; 1298; 2077; 3204; 4211; 5089; 5981; 6605; 6658; 6720; 6882; 7508; 7705; 7727; 7743; 7775; 8850; 8863; 8939; 9112; 9252; 9295; 9513; 9525; 9603; 9668; 10013; 10168; 10450; 23048; 23469; 25793; 27316; 55900; 64750; 84449; 131096; 286260; 338328	CHD2; CIRBP; COL9A2; ERF; FBXO7; FNBP1; FUBP3; FXR2; HDAC6; HOXA7; KCNH8; LOC286260; LOC338328; MEIS1; MTA1; NFE2L3; PBX2; PCAF; PER3; PHF3; PPIE; RBMX; RFC1; RPS6KA5; SFRS11; SMARCE1; SMURF2; SOX3; SREBF1; TAF11; VPS4B; XPC; ZNF146; ZNF174; ZNF189; ZNF197; ZNF232; ZNF302; ZNF333; ZNF432
PIR keyword	RNA binding	4	35	29	2027	0.0117004	1	1915; 4691; 5094; 9513	EEF1A1; FXR2; NCL; PCBP2
Interpro	SCAN domain	3	75	10	3358	0.0192294	1	7727; 7775; 10168	ZNF174; ZNF197; ZNF232
GO Cellular Component	nucleus	56	157	1852	6719	0.0202791	1	1073; 1106; 1153; 1298; 2077; 3204; 4211; 4691; 5089; 5094; 5356; 5981; 6605; 6658; 6720; 6882; 7508; 7705; 7727; 7743; 7775; 8437; 8690; 8850; 8863; 8939; 9112; 9252; 9295; 9425; 9513; 9603; 9618; 9668; 9869; 10013; 10168; 10420; 10450; 23048; 25793; 27296; 27316; 27347; 51194; 55746; 55766; 55900; 57060; 64328; 64708; 64750; 84449; 286260; 338328; 348995	C20ORF10; CDYL; CFL2; CHD2; CIRBP; COL9A2; COPS7B; ERF; FBXO7; FNBP1; FUBP3; FXR2; H2AFJ; HDAC6; HOXA7; IPO11; JRKL; LOC286260; LOC338328; MEIS1; MTA1; NCL; NFE2L3; NUP133; NUP43; PBX2; PCAF; PCBP2; PCBP4; PER3; PLRG1; PPIE; RASAL1; RBMX; RFC1; RPS6KA5; SETDB1; SFRS11; SMARCE1; SMURF2; SOX3; SREBF1; STK39; TAF11; TESK2; TRAF4; XPC; XPO4; ZNF146; ZNF174; ZNF189; ZNF197; ZNF232; ZNF302; ZNF333; ZNF…
Interpro	Type 1 KH domain	3	75	11	3358	0.0231709	1	5094; 9513; 57060	FXR2; PCBP2; PCBP4
GO Biological Process	chromosome organization and biogenesis (sensu Eukarya)	8	154	127	6771	0.0245547	1	1106; 5981; 6605; 8850; 9425; 9869; 10013; 55766	CDYL; CHD2; H2AFJ; HDAC6; PCAF; RFC1; SETDB1; SMARCE1
GO Molecular Function	DNA binding	41	164	1258	6910	0.024768	1	1106; 1153; 1298; 2077; 3204; 4211; 4691; 5089; 5094; 5981; 6605; 6658; 6720; 6742; 6882; 7508; 7705; 7727; 7743; 7775; 8939; 9112; 9295; 9425; 9513; 9603; 9668; 9869; 10168; 10450; 23048; 23469; 25793; 27316; 55766; 55900; 57060; 64430; 84449; 286260; 338328	C14ORF135; CDYL; CHD2; CIRBP; COL9A2; ERF; FBXO7; FNBP1; FUBP3; FXR2; H2AFJ; HOXA7; LOC286260; LOC338328; MEIS1; MTA1; NCL; NFE2L3; PBX2; PCBP2; PCBP4; PHF3; PPIE; RBMX; RFC1; SETDB1; SFRS11; SMARCE1; SOX3; SREBF1; SSBP1; TAF11; XPC; ZNF146; ZNF174; ZNF189; ZNF197; ZNF232; ZNF302; ZNF333; ZNF432
GO Biological Process	nuclear organization and biogenesis	8	154	129	6771	0.0264696	1	1106; 5981; 6605; 8850; 9425; 9869; 10013; 55766	CDYL; CHD2; H2AFJ; HDAC6; PCAF; RFC1; SETDB1; SMARCE1
Interpro	KH domain	3	75	12	3358	0.0274131	1	5094; 9513; 57060	FXR2; PCBP2; PCBP4
GO Biological Process	protein modification	24	154	674	6771	0.0285151	1	1021; 5523; 5562; 6198; 8073; 8705; 8850; 8898; 9252; 9706; 10013; 10110; 10420; 11226; 11240; 23387; 25793; 27347; 55313; 55437; 56913; 64285; 64750; 140803	ALS2CR2; B3GALT4; C1GALT1; CDK6; FBXO7; FLJ11151; GALNT6; HDAC6; KIAA0999; MTMR2; PADI2; PCAF; PPP2R3A; PRKAA1; PTP4A2; RHBDF1; RPS6KA5; RPS6KB1; SGK2; SMURF2; STK39; TESK2; TRPM6; ULK2
GO Biological Process	establishment and/or maintenance of chromatin architecture	7	154	106	6771	0.0324184	1	1106; 6605; 8850; 9425; 9869; 10013; 55766	CDYL; CHD2; H2AFJ; HDAC6; PCAF; SETDB1; SMARCE1
GO Molecular Function	GTP binding	9	164	159	6910	0.0339969	1	205; 1915; 5879; 9567; 26118; 27314; 53916; 84245; 151011	AK3; EEF1A1; GTPBP1; MGC3207; RAB30; RAB4B; RAC1; SEPT10; WSB1
Phenotype	Intervertebral disc disease, susceptibility to	2	19	2	924	0.0386022	1	1298; 1299	COL9A2; COL9A3
SwissProt keyword	DNA-binding	21	113	630	5301	0.0392604	1	1106; 2077; 3204; 4211; 4691; 5089; 5094; 5981; 6658; 6720; 6742; 7508; 7705; 7727; 7743; 7775; 9668; 10168; 55900; 57060; 84449	CHD2; ERF; HOXA7; MEIS1; NCL; PBX2; PCBP2; PCBP4; RFC1; SOX3; SREBF1; SSBP1; XPC; ZNF146; ZNF174; ZNF189; ZNF197; ZNF232; ZNF302; ZNF333; ZNF432
GO Biological Process	DNA packaging	7	154	111	6771	0.0393049	1	1106; 6605; 8850; 9425; 9869; 10013; 55766	CDYL; CHD2; H2AFJ; HDAC6; PCAF; SETDB1; SMARCE1
GO Biological Process	nucleobase\, nucleoside\, nucleotide and nucleic acid metabolism	50	154	1726	6771	0.0396597	1	205; 1106; 1153; 1298; 2077; 3204; 4211; 5089; 5094; 5356; 5981; 6605; 6658; 6720; 6742; 6882; 7508; 7705; 7727; 7743; 7775; 8850; 8863; 8939; 9112; 9252; 9295; 9425; 9513; 9525; 9603; 9668; 9869; 10013; 10168; 10450; 23048; 23469; 25793; 27316; 55746; 55766; 55900; 56474; 57060; 64750; 84449; 131096; 286260; 338328	AK3; CDYL; CHD2; CIRBP; COL9A2; CTPS2; ERF; FBXO7; FNBP1; FUBP3; FXR2; H2AFJ; HDAC6; HOXA7; KCNH8; LOC286260; LOC338328; MEIS1; MTA1; NFE2L3; NUP133; PBX2; PCAF; PCBP2; PCBP4; PER3; PHF3; PLRG1; PPIE; RBMX; RFC1; RPS6KA5; SETDB1; SFRS11; SMARCE1; SMURF2; SOX3; SREBF1; SSBP1; TAF11; VPS4B; XPC; ZNF146; ZNF174; ZNF189; ZNF197; ZNF232; ZNF302; ZNF333; ZNF432
GO Molecular Function	guanyl nucleotide binding	9	164	164	6910	0.0397281	1	205; 1915; 5879; 9567; 26118; 27314; 53916; 84245; 151011	AK3; EEF1A1; GTPBP1; MGC3207; RAB30; RAB4B; RAC1; SEPT10; WSB1
GO Cellular Component	collagen type IX	2	157	2	6719	0.0458998	1	1298; 1299	COL9A2; COL9A3
Interpro	AAA-protein (ATPases associated with various cellular acti	3	75	16	3358	0.0471023	1	5189; 5981; 9525	PEX1; RFC1; VPS4B
Magenta module, FC network
System	Gene Category	List Hits	List Total	Population Hits	Population Total	EASE score	Bonferroni	Gene identifiers	Gene Symbol
GO Cellular Component	membrane	92	158	2600	6719	6.03918e-07	0.000923	91; 115; 136; 153; 163; 490; 493; 535; 576; 773; 775; 784; 818; 858; 955; 1363; 1742; 1948; 1951; 2051; 2560; 2817; 2849; 2891; 3321; 3356; 3360; 3708; 3714; 3746; 3749; 3757; 3761; 3778; 3780; 3787; 4037; 4137; 4916; 5063; 5361; 5621; 5911; 6709; 6710; 7791; 8506; 8516; 9066; 9069; 9399; 9456; 10252; 10675; 10858; 10970; 11282; 22859; 23199; 23359; 23396; 23416; 23467; 23767; 23768; 26040; 26507…	ACVR1B; ADCY9; ADORA2B; ADRB1; AIM1L; AP2B1; ATP2B1; ATP2B4; ATP6V0A1; ATP8B2; BAI2; BCL11B; C14ORF132; CACNA1A; CACNA1C; CACNB3; CAMK2G; CAV2; CELSR3; CHD6; CKAP4; CLDN12; CNNM1; CNTN5; CNTNAP1; CPE; CSPG5; CYP46A1; DDEF1; DLG4; EFNB2; EIF2AK4; ENTPD6; EPHB6; EVL; FAT3; FLRT2; FLRT3; GABRB1; GALNAC4S-6ST; GJC1; GNG13; GPC1; GPR116; GPR26; GRIA2; HOMER1; HTR2A; HTR4; IGSF3; ITGA8; ITPR1; JAG2; JP…
GO Cellular Component	plasma membrane	50	158	1100	6719	2.34114e-06	0.00358	91; 115; 136; 153; 163; 490; 493; 773; 775; 784; 858; 1363; 1742; 1948; 2560; 2817; 2891; 3321; 3356; 3360; 3714; 3746; 3749; 3757; 3761; 3778; 3780; 3787; 4137; 4916; 5063; 5361; 5621; 7791; 8506; 8516; 9069; 9456; 10252; 10675; 23396; 23767; 23768; 26507; 51466; 51764; 55327; 56301; 56967; 125111	ACVR1B; ADCY9; ADORA2B; ADRB1; AP2B1; ATP2B1; ATP2B4; C14ORF132; CACNA1A; CACNA1C; CACNB3; CAV2; CLDN12; CNNM1; CNTNAP1; CPE; CSPG5; DLG4; EFNB2; EVL; FLRT2; FLRT3; GABRB1; GJC1; GNG13; GPC1; GRIA2; HOMER1; HTR2A; HTR4; IGSF3; ITGA8; JAG2; KCNC1; KCNC4; KCNH2; KCNJ4; KCNMA1; KCNN1; KCNS1; LIN7C; MAPT; NTRK3; PAK3; PIP5K1C; PLXNA1; PRNP; SLC7A10; SPRY1; ZYX
GO Biological Process	cell communication	68	156	1828	6771	7.77652e-06	0.0119	91; 115; 136; 153; 576; 773; 814; 818; 1176; 1291; 1363; 1609; 1641; 1742; 1948; 1951; 2051; 2560; 2664; 2849; 2891; 3356; 3360; 3708; 3714; 3749; 3757; 3778; 3780; 4145; 4916; 5361; 5563; 5621; 5911; 6197; 6300; 7025; 7791; 8313; 8506; 8516; 8938; 9456; 9575; 9915; 10252; 22859; 23263; 23416; 23576; 23767; 23768; 25837; 29888; 50649; 51466; 51764; 54510; 54674; 55512; 81609; 83660; 84687; 116986…	ACVR1B; ADCY9; ADORA2B; ADRB1; AP3S1; ARHGEF4; ARNT2; AXIN2; BAI2; BAIAP3; CACNA1A; CAMK2G; CAMK4; CELSR3; CENTG1; CLOCK; CNTNAP1; COL6A1; CPE; DCX; DDAH1; DGKQ; DLG4; EFNB2; EPHB6; EVL; FAT3; FLRT2; FLRT3; GABRB1; GDI1; GJC1; GNG13; GPR116; GPR26; GRIA2; HOMER1; HTR2A; HTR4; ITGA8; ITPR1; JAG2; KCNC4; KCNH2; KCNH3; KCNMA1; KCNN1; LPHN1; LRRN3; MAPK12; MATK; MCF2L; NR2F1; NTRK3; PCDH18; PLXNA1; P…
GO Biological Process	metal ion transport	17	156	201	6771	1.25536e-05	0.0192	490; 493; 773; 775; 784; 2891; 3708; 3746; 3749; 3757; 3761; 3778; 3780; 3787; 23416; 26507; 94081	ATP2B1; ATP2B4; CACNA1A; CACNA1C; CACNB3; CNNM1; GRIA2; ITPR1; KCNC1; KCNC4; KCNH2; KCNH3; KCNJ4; KCNMA1; KCNN1; KCNS1; SFXN1
GO Biological Process	signal transduction	56	156	1431	6771	2.21686e-05	0.0339	91; 115; 136; 153; 576; 773; 814; 818; 1176; 1363; 1609; 1641; 1742; 1951; 2051; 2560; 2664; 2849; 2891; 3356; 3360; 3708; 3714; 3757; 4145; 4916; 5361; 5563; 5621; 5911; 6197; 6300; 7025; 7791; 8313; 8506; 8516; 9456; 9575; 9915; 10252; 22859; 23263; 23416; 23576; 23767; 25837; 29888; 50649; 51466; 51764; 55512; 81609; 84687; 116986; 221395	ACVR1B; ADCY9; ADORA2B; ADRB1; AP3S1; ARHGEF4; ARNT2; AXIN2; BAI2; CACNA1A; CAMK2G; CAMK4; CELSR3; CENTG1; CLOCK; CNTNAP1; CPE; DCX; DDAH1; DGKQ; DLG4; EPHB6; EVL; FLRT3; GABRB1; GDI1; GNG13; GPR116; GPR26; GRIA2; HOMER1; HTR2A; HTR4; ITGA8; ITPR1; JAG2; KCNH2; KCNH3; LPHN1; MAPK12; MATK; MCF2L; NR2F1; NTRK3; PLXNA1; PPP1R9B; PRKAA2; PRNP; RAB26; RAP2A; RPS6KA3; SMPD3; SNX27; SPRY1; STRN4; ZYX
biochemical function	Channel [passive transporter]	13	66	138	2995	2.79429e-05	0.0427	773; 775; 784; 2560; 2891; 3708; 3746; 3749; 3757; 3761; 3778; 3780; 23416	CACNA1A; CACNA1C; CACNB3; GABRB1; GRIA2; ITPR1; KCNC1; KCNC4; KCNH2; KCNH3; KCNJ4; KCNMA1; KCNN1
GO Biological Process	cellular process	111	156	3741	6771	3.57654e-05	0.0547	91; 115; 136; 153; 163; 490; 493; 535; 576; 773; 775; 784; 814; 818; 858; 955; 1176; 1291; 1363; 1609; 1641; 1742; 1948; 1951; 2036; 2051; 2560; 2664; 2817; 2849; 2891; 3241; 3356; 3360; 3708; 3714; 3746; 3749; 3757; 3761; 3778; 3780; 3787; 4037; 4137; 4145; 4681; 4916; 5087; 5361; 5563; 5621; 5911; 6197; 6300; 6304; 6604; 7025; 7291; 7791; 8313; 8506; 8516; 8936; 8938; 9066; 9456; 9575; 9915; 10…	ACVR1B; ADCY9; ADORA2B; ADRB1; AIM1L; AP2B1; AP3S1; ARHGEF4; ARNT2; ATP2B1; ATP2B4; ATP6V0A1; ATP8B2; AXIN2; BAI2; BAIAP3; CACNA1A; CACNA1C; CACNB3; CAMK2G; CAMK4; CAV2; CELSR3; CENTG1; CHD5; CHD6; CKAP4; CLOCK; CNNM1; CNTNAP1; COL6A1; CPE; CPLX2; DCX; DDAH1; DGKQ; DLG4; EFNB2; EIF2AK4; ENTPD6; EPB41L1; EPHB6; EVL; FAT3; FLRT2; FLRT3; GABRB1; GALNAC4S-6ST; GDI1; GJC1; GNG13; GPC1; GPR116; GPR26; …
GO Biological Process	cation transport	19	156	272	6771	4.39663e-05	0.0672	490; 493; 535; 773; 775; 784; 2891; 3708; 3746; 3749; 3757; 3761; 3778; 3780; 3787; 23416; 26507; 57198; 94081	ATP2B1; ATP2B4; ATP6V0A1; ATP8B2; CACNA1A; CACNA1C; CACNB3; CNNM1; GRIA2; ITPR1; KCNC1; KCNC4; KCNH2; KCNH3; KCNJ4; KCNMA1; KCNN1; KCNS1; SFXN1
GO Molecular Function	cation channel activity	14	166	148	6910	4.76977e-05	0.0729	773; 775; 784; 2891; 3708; 3746; 3749; 3757; 3761; 3778; 3780; 3787; 23416; 26507	CACNA1A; CACNA1C; CACNB3; CNNM1; GRIA2; ITPR1; KCNC1; KCNC4; KCNH2; KCNH3; KCNJ4; KCNMA1; KCNN1; KCNS1
GO Cellular Component	integral to plasma membrane	36	158	758	6719	4.89819e-05	0.0749	91; 115; 136; 153; 490; 493; 773; 775; 784; 1948; 2560; 2817; 3321; 3356; 3360; 3714; 3746; 3749; 3757; 3761; 3778; 3780; 3787; 4916; 5361; 7791; 8506; 8516; 9456; 10675; 23767; 23768; 26507; 56301; 56967; 125111	ACVR1B; ADCY9; ADORA2B; ADRB1; ATP2B1; ATP2B4; C14ORF132; CACNA1A; CACNA1C; CACNB3; CNNM1; CNTNAP1; CSPG5; EFNB2; FLRT2; FLRT3; GABRB1; GJC1; GPC1; HOMER1; HTR2A; HTR4; IGSF3; ITGA8; JAG2; KCNC1; KCNC4; KCNH2; KCNJ4; KCNMA1; KCNN1; KCNS1; NTRK3; PLXNA1; SLC7A10; ZYX
GO Cellular Component	integral to membrane	63	158	1730	6719	9.30383e-05	0.142	91; 115; 136; 153; 490; 493; 535; 576; 773; 775; 784; 858; 955; 1948; 1951; 2051; 2560; 2817; 2849; 2891; 3321; 3356; 3360; 3708; 3714; 3746; 3749; 3757; 3761; 3778; 3780; 3787; 4037; 4916; 5361; 7791; 8506; 8516; 9066; 9069; 9456; 10675; 10858; 10970; 22859; 23359; 23416; 23467; 23767; 23768; 26507; 27104; 51363; 54674; 56301; 56967; 57084; 57198; 57338; 94081; 114134; 114815; 125111	ACVR1B; ADCY9; ADORA2B; ADRB1; ATP2B1; ATP2B4; ATP6V0A1; ATP8B2; BAI2; C14ORF132; CACNA1A; CACNA1C; CACNB3; CAV2; CELSR3; CKAP4; CLDN12; CNNM1; CNTNAP1; CSPG5; CYP46A1; EFNB2; EIF2AK4; ENTPD6; EPHB6; FLRT2; FLRT3; GABRB1; GALNAC4S-6ST; GJC1; GPC1; GPR26; GRIA2; HOMER1; HTR2A; HTR4; IGSF3; ITGA8; ITPR1; JAG2; JPH3; KCNC1; KCNC4; KCNH2; KCNH3; KCNJ4; KCNMA1; KCNN1; KCNS1; KIAA0574; LPHN1; LRP3; LRR…
SwissProt keyword	Ionic channel	13	122	146	5301	0.000107394	0.164	773; 775; 784; 2560; 2891; 3708; 3746; 3749; 3757; 3761; 3780; 3787; 23416	CACNA1A; CACNA1C; CACNB3; GABRB1; GRIA2; ITPR1; KCNC1; KCNC4; KCNH2; KCNH3; KCNJ4; KCNN1; KCNS1
GO Molecular Function	protein binding	44	166	1029	6910	0.000110491	0.169	163; 473; 490; 493; 814; 818; 1641; 1742; 2036; 3241; 3398; 3746; 3749; 3780; 3787; 4145; 4212; 5087; 5530; 6604; 6709; 6710; 7025; 7068; 7291; 8313; 8936; 8938; 9456; 9575; 9915; 10361; 10472; 27111; 29888; 29904; 51466; 54212; 55327; 80728; 83660; 84687; 90135; 125111	AP2B1; ARNT2; ATP2B1; ATP2B4; AXIN2; BAIAP3; BTBD6; CAMK2G; CAMK4; CLOCK; DCX; DLG4; EEF2K; EPB41L1; EVL; GJC1; HOMER1; HPCAL1; ID2; KCNC1; KCNC4; KCNN1; KCNS1; KIAA1688; LIN7C; MATK; MEIS2; NPM2; NR2F1; PBX1; PPP1R9B; PPP3CA; RERE; SDCBP2; SMARCD3; SNTG1; SPTAN1; SPTB; STRN4; THRB; TLN2; TWIST1; WASF1; ZNF238
GO Molecular Function	potassium channel activity	10	166	81	6910	0.000121301	0.185	2891; 3746; 3749; 3757; 3761; 3778; 3780; 3787; 23416; 26507	CNNM1; GRIA2; KCNC1; KCNC4; KCNH2; KCNH3; KCNJ4; KCNMA1; KCNN1; KCNS1
subcellular localization	Unspecified membrane	18	36	387	1921	0.000132851	0.203	784; 1363; 3321; 3746; 3749; 3757; 3761; 3778; 3780; 6709; 6710; 8506; 10675; 10970; 23767; 29888; 55512; 56301	CACNB3; CKAP4; CNTNAP1; CPE; CSPG5; FLRT3; IGSF3; KCNC1; KCNC4; KCNH2; KCNJ4; KCNMA1; KCNN1; SLC7A10; SMPD3; SPTAN1; SPTB; STRN4
SwissProt keyword	Ion transport	11	122	109	5301	0.000167582	0.256	773; 775; 784; 3708; 3746; 3749; 3757; 3761; 3780; 3787; 23416	CACNA1A; CACNA1C; CACNB3; ITPR1; KCNC1; KCNC4; KCNH2; KCNH3; KCNJ4; KCNN1; KCNS1
SwissProt keyword	Calmodulin-binding	9	122	70	5301	0.000168901	0.258	490; 493; 814; 818; 3780; 5530; 6709; 29888; 29904	ATP2B1; ATP2B4; CAMK2G; CAMK4; EEF2K; KCNN1; PPP3CA; SPTAN1; STRN4
GO Molecular Function	voltage-gated ion channel activity	11	166	104	6910	0.000173328	0.265	773; 775; 784; 3746; 3749; 3757; 3761; 3778; 3787; 23416; 26507	CACNA1A; CACNA1C; CACNB3; CNNM1; KCNC1; KCNC4; KCNH2; KCNH3; KCNJ4; KCNMA1; KCNS1
GO Molecular Function	alpha-type channel activity	16	166	222	6910	0.000251712	0.385	773; 775; 784; 2560; 2891; 3708; 3746; 3749; 3757; 3761; 3778; 3780; 3787; 23416; 26507; 125111	CACNA1A; CACNA1C; CACNB3; CNNM1; GABRB1; GJC1; GRIA2; ITPR1; KCNC1; KCNC4; KCNH2; KCNH3; KCNJ4; KCNMA1; KCNN1; KCNS1
organismal role	Neuronal transmission	12	43	138	1725	0.000285291	0.436	773; 2560; 2891; 3356; 3749; 3778; 3780; 5621; 8506; 8938; 10658; 29888	BAIAP3; CACNA1A; CNTNAP1; CUGBP1; GABRB1; GRIA2; HTR2A; KCNC4; KCNMA1; KCNN1; PRNP; STRN4
GO Molecular Function	channel/pore class transporter activity	16	166	231	6910	0.000386508	0.591	773; 775; 784; 2560; 2891; 3708; 3746; 3749; 3757; 3761; 3778; 3780; 3787; 23416; 26507; 125111	CACNA1A; CACNA1C; CACNB3; CNNM1; GABRB1; GJC1; GRIA2; ITPR1; KCNC1; KCNC4; KCNH2; KCNH3; KCNJ4; KCNMA1; KCNN1; KCNS1
GO Cellular Component	voltage-gated potassium channel complex	8	158	59	6719	0.000409217	0.626	3746; 3749; 3757; 3761; 3778; 3780; 3787; 26507	CNNM1; KCNC1; KCNC4; KCNH2; KCNJ4; KCNMA1; KCNN1; KCNS1
GO Molecular Function	voltage-gated potassium channel activity	8	166	58	6910	0.000420559	0.643	3746; 3749; 3757; 3761; 3778; 3787; 23416; 26507	CNNM1; KCNC1; KCNC4; KCNH2; KCNH3; KCNJ4; KCNMA1; KCNS1
GO Biological Process	potassium ion transport	10	156	100	6771	0.000440064	0.673	2891; 3746; 3749; 3757; 3761; 3778; 3780; 3787; 23416; 26507	CNNM1; GRIA2; KCNC1; KCNC4; KCNH2; KCNH3; KCNJ4; KCNMA1; KCNN1; KCNS1
GO Molecular Function	ion channel activity	15	166	209	6910	0.000443762	0.679	773; 775; 784; 2560; 2891; 3708; 3746; 3749; 3757; 3761; 3778; 3780; 3787; 23416; 26507	CACNA1A; CACNA1C; CACNB3; CNNM1; GABRB1; GRIA2; ITPR1; KCNC1; KCNC4; KCNH2; KCNH3; KCNJ4; KCNMA1; KCNN1; KCNS1
SwissProt keyword	Voltage-gated channel	9	122	81	5301	0.000466811	0.714	773; 775; 784; 3746; 3749; 3757; 3761; 3787; 23416	CACNA1A; CACNA1C; CACNB3; KCNC1; KCNC4; KCNH2; KCNH3; KCNJ4; KCNS1
Midnightblue module, BG network
System	Gene Category	List Hits	List Total	Population Hits	Population Total	EASE score	Bonferroni	Gene identifiers	Gene Symbol
GO Biological Process	regulation of programmed cell death	6	68	80	6771	0.00110574	0.981	835; 7072; 8451; 9141; 9994; 10224	CASP2; CASP8AP2; CUL4A; PDCD5; TIA1; ZNF443
GO Biological Process	positive regualtion of apoptosis	6	68	80	6771	0.00110574	0.981	835; 7072; 8451; 9141; 9994; 10224	CASP2; CASP8AP2; CUL4A; PDCD5; TIA1; ZNF443
GO Biological Process	positive regulation of programmed cell death	6	68	80	6771	0.00110574	0.981	835; 7072; 8451; 9141; 9994; 10224	CASP2; CASP8AP2; CUL4A; PDCD5; TIA1; ZNF443
GO Biological Process	induction of apoptosis	6	68	80	6771	0.00110574	0.981	835; 7072; 8451; 9141; 9994; 10224	CASP2; CASP8AP2; CUL4A; PDCD5; TIA1; ZNF443
GO Biological Process	induction of programmed cell death	6	68	80	6771	0.00110574	0.981	835; 7072; 8451; 9141; 9994; 10224	CASP2; CASP8AP2; CUL4A; PDCD5; TIA1; ZNF443
SwissProt keyword	Nuclear protein	19	43	1172	5301	0.00204964	1	1655; 2072; 3838; 5934; 7155; 7181; 7307; 7626; 7637; 7756; 7768; 8148; 9324; 9961; 10224; 10388; 23195; 57396; 94104	C21ORF66; CLK4; DDX5; ERCC4; HMGN3; KPNA2; MDN1; MVP; NR2C1; RBL2; SYCP2; TAF15; TOP2B; U2AF1; ZNF207; ZNF225; ZNF443; ZNF75; ZNF84
organismal role	Cell death/Apoptosis	5	9	139	1725	0.00218993	1	835; 7072; 9141; 9994; 10224	CASP2; CASP8AP2; PDCD5; TIA1; ZNF443
GO Biological Process	regulation of apoptosis	7	68	137	6771	0.00222959	1	835; 7072; 8451; 9141; 9994; 10224; 57448	BIRC6; CASP2; CASP8AP2; CUL4A; PDCD5; TIA1; ZNF443
SwissProt keyword	DNA-binding	13	43	630	5301	0.00269962	1	2072; 5934; 7155; 7181; 7626; 7637; 7756; 7768; 8148; 9324; 10224; 10388; 94104	C21ORF66; ERCC4; HMGN3; NR2C1; RBL2; SYCP2; TAF15; TOP2B; ZNF207; ZNF225; ZNF443; ZNF75; ZNF84
GO Molecular Function	nucleic acid binding	27	65	1682	6910	0.00281427	1	1655; 2072; 5893; 5934; 7072; 7155; 7181; 7307; 7626; 7637; 7756; 7768; 8148; 9141; 9324; 9961; 9988; 10147; 10224; 10388; 11066; 51380; 54799; 55728; 55857; 94104; 257218	C20ORF19; C21ORF66; CSAD; DDX5; DMTF1; ERCC4; HMGN3; MBTD1; MVP; N4BP2; NR2C1; PDCD5; RAD52; RBL2; SFRS14; SHPRH; SYCP2; TAF15; TIA1; TOP2B; U1SNRNPBP; U2AF1; ZNF207; ZNF225; ZNF443; ZNF75; ZNF84
GO Biological Process	cell cycle	13	68	493	6771	0.00290592	1	208; 545; 890; 3838; 5893; 5934; 7155; 8451; 8847; 9961; 10388; 10600; 55728	AKT2; ATR; CCNA2; CUL4A; DLEU2; KPNA2; MVP; N4BP2; RAD52; RBL2; SYCP2; TOP2B; USP16
GO Molecular Function	DNA binding	22	65	1258	6910	0.00347724	1	2072; 5893; 5934; 7155; 7181; 7307; 7626; 7637; 7756; 7768; 8148; 9141; 9324; 9961; 9988; 10224; 10388; 54799; 55728; 55857; 94104; 257218	C20ORF19; C21ORF66; DMTF1; ERCC4; HMGN3; MBTD1; MVP; N4BP2; NR2C1; PDCD5; RAD52; RBL2; SHPRH; SYCP2; TAF15; TOP2B; U2AF1; ZNF207; ZNF225; ZNF443; ZNF75; ZNF84
GO Cellular Component	obsolete cellular component	9	64	286	6719	0.00493555	1	5108; 5934; 7072; 7155; 9324; 10388; 54799; 57448; 257218	BIRC6; HMGN3; MBTD1; PCM1; RBL2; SHPRH; SYCP2; TIA1; TOP2B
Chromosome	Homo sapiens 6q	7	76	195	7977	0.0098335	1	9324; 9994; 23195; 23376; 25998; 64577; 257218	ALDH8A1; CASP8AP2; HMGN3; IBTK; KIAA0776; MDN1; SHPRH
GO Biological Process	apoptosis	8	68	252	6771	0.0117949	1	835; 7072; 8451; 8879; 9141; 9994; 10224; 57448	BIRC6; CASP2; CASP8AP2; CUL4A; PDCD5; SGPL1; TIA1; ZNF443
GO Biological Process	programmed cell death	8	68	252	6771	0.0117949	1	835; 7072; 8451; 8879; 9141; 9994; 10224; 57448	BIRC6; CASP2; CASP8AP2; CUL4A; PDCD5; SGPL1; TIA1; ZNF443
Interpro	RNA-binding region RNP-1 (RNA recognition motif)	4	31	60	3358	0.0156318	1	7072; 7307; 8148; 51380	CSAD; TAF15; TIA1; U2AF1
GO Biological Process	cell death	8	68	268	6771	0.0161157	1	835; 7072; 8451; 8879; 9141; 9994; 10224; 57448	BIRC6; CASP2; CASP8AP2; CUL4A; PDCD5; SGPL1; TIA1; ZNF443
GO Biological Process	death	8	68	271	6771	0.0170371	1	835; 7072; 8451; 8879; 9141; 9994; 10224; 57448	BIRC6; CASP2; CASP8AP2; CUL4A; PDCD5; SGPL1; TIA1; ZNF443
GO Biological Process	M phase	5	68	111	6771	0.0237904	1	890; 3838; 5893; 9961; 10388	CCNA2; KPNA2; MVP; RAD52; SYCP2
Chromosome	Homo sapiens 17q	8	76	309	7977	0.025575	1	1655; 3838; 7756; 8148; 9267; 10948; 54799; 79904	DDX5; FLJ11710; KPNA2; MBTD1; PSCD1; STARD3; TAF15; ZNF207
cellular role	DNA repair	4	13	89	1565	0.0269106	1	545; 2072; 5893; 51426	ATR; ERCC4; POLK; RAD52
GO Molecular Function	zinc ion binding	7	65	263	6910	0.0340754	1	6868; 7626; 7637; 7756; 9765; 89122; 115825	ADAM17; TRIM4; WDFY2; ZFYVE16; ZNF207; ZNF75; ZNF84
GO Biological Process	DNA repair	5	68	126	6771	0.0356471	1	545; 2072; 5893; 51426; 55728	ATR; ERCC4; N4BP2; POLK; RAD52
GO Molecular Function	binding	46	65	4065	6910	0.0384563	1	172; 208; 835; 1655; 2072; 2200; 3838; 5311; 5893; 5934; 6868; 7072; 7155; 7181; 7307; 7626; 7637; 7756; 7768; 8148; 9141; 9324; 9765; 9961; 9988; 10147; 10224; 10388; 10454; 10948; 11066; 23195; 23376; 25998; 51380; 51520; 54799; 55728; 55835; 55857; 57396; 57717; 89122; 94104; 115825; 257218	ADAM17; AFG3L1; AKT2; C20ORF19; C21ORF66; CASP2; CENPJ; CLK4; CSAD; DDX5; DMTF1; ERCC4; FBN1; HMGN3; IBTK; KIAA0776; KPNA2; LARS; MAP3K7IP1; MBTD1; MDN1; MVP; N4BP2; NR2C1; PCDHB16; PDCD5; PKD2; RAD52; RBL2; SFRS14; SHPRH; STARD3; SYCP2; TAF15; TIA1; TOP2B; TRIM4; U1SNRNPBP; U2AF1; WDFY2; ZFYVE16; ZNF207; ZNF225; ZNF443; ZNF75; ZNF84
GO Biological Process	cell proliferation	13	68	702	6771	0.0407188	1	208; 545; 890; 3838; 5893; 5934; 7155; 8451; 8847; 9961; 10388; 10600; 55728	AKT2; ATR; CCNA2; CUL4A; DLEU2; KPNA2; MVP; N4BP2; RAD52; RBL2; SYCP2; TOP2B; USP16
SwissProt keyword	Zinc-finger	8	43	429	5301	0.0492864	1	7181; 7307; 7626; 7637; 7756; 7768; 8148; 10224	NR2C1; TAF15; U2AF1; ZNF207; ZNF225; ZNF443; ZNF75; ZNF84
Pink module, BG network
System	Gene Category	List Hits	List Total	Population Hits	Population Total	EASE score	Bonferroni	Gene identifiers	Gene Symbol
GO Biological Process	immune response	54	162	370	6771	2.32361e-28	4.16e-25	140; 199; 240; 241; 397; 712; 713; 719; 730; 920; 929; 953; 963; 965; 1075; 1436; 2207; 2209; 2212; 2215; 2357; 2533; 3109; 3113; 3122; 3550; 3588; 3606; 3689; 3903; 3937; 4332; 5265; 5452; 5720; 6279; 6280; 7096; 7097; 7098; 7305; 7940; 8743; 9450; 10261; 10544; 10748; 10859; 11025; 23643; 29760; 51284; 54209; 57817	ADORA3; AIF1; ALOX5; ALOX5AP; ARHGDIB; BLNK; C1QA; C1QB; C3AR1; C7; CD14; CD4; CD53; CD58; CSF1R; CTSC; ENTPD1; FCER1G; FCGR1A; FCGR2A; FCGR3B; FPR1; FYB; HAMP; HLA-DMB; HLA-DPA1; HLA-DRA; IGSF6; IK; IL10RB; IL18; ITGB2; KLRA1; LAIR1; LCP2; LILRB1; LILRB3; LST1; LY86; LY96; MNDA; POU2F2; PROCR; PSME1; S100A8; S100A9; SERPINA1; TLR1; TLR2; TLR3; TLR7; TNFSF10; TREM2; TYROBP
GO Biological Process	defense response	56	162	406	6771	3.0794e-28	5.52e-25	140; 199; 240; 241; 397; 712; 713; 719; 730; 920; 929; 953; 963; 965; 1075; 1436; 2207; 2209; 2212; 2215; 2357; 2533; 3109; 3113; 3122; 3550; 3588; 3606; 3689; 3903; 3937; 4332; 4689; 5265; 5452; 5720; 6279; 6280; 6402; 7096; 7097; 7098; 7305; 7940; 8743; 9450; 10261; 10544; 10748; 10859; 11025; 23643; 29760; 51284; 54209; 57817	ADORA3; AIF1; ALOX5; ALOX5AP; ARHGDIB; BLNK; C1QA; C1QB; C3AR1; C7; CD14; CD4; CD53; CD58; CSF1R; CTSC; ENTPD1; FCER1G; FCGR1A; FCGR2A; FCGR3B; FPR1; FYB; HAMP; HLA-DMB; HLA-DPA1; HLA-DRA; IGSF6; IK; IL10RB; IL18; ITGB2; KLRA1; LAIR1; LCP2; LILRB1; LILRB3; LST1; LY86; LY96; MNDA; NCF4; POU2F2; PROCR; PSME1; S100A8; S100A9; SELL; SERPINA1; TLR1; TLR2; TLR3; TLR7; TNFSF10; TREM2; TYROBP
GO Biological Process	response to biotic stimulus	57	162	455	6771	1.35033e-26	2.42e-23	140; 199; 240; 241; 397; 712; 713; 719; 730; 920; 929; 953; 963; 965; 1075; 1436; 2207; 2209; 2212; 2215; 2357; 2533; 3109; 3113; 3122; 3550; 3588; 3606; 3689; 3903; 3937; 4332; 4689; 5265; 5452; 5720; 6279; 6280; 6402; 7096; 7097; 7098; 7305; 7940; 8743; 9450; 10261; 10544; 10748; 10859; 11025; 22926; 23643; 29760; 51284; 54209; 57817	ADORA3; AIF1; ALOX5; ALOX5AP; ARHGDIB; ATF6; BLNK; C1QA; C1QB; C3AR1; C7; CD14; CD4; CD53; CD58; CSF1R; CTSC; ENTPD1; FCER1G; FCGR1A; FCGR2A; FCGR3B; FPR1; FYB; HAMP; HLA-DMB; HLA-DPA1; HLA-DRA; IGSF6; IK; IL10RB; IL18; ITGB2; KLRA1; LAIR1; LCP2; LILRB1; LILRB3; LST1; LY86; LY96; MNDA; NCF4; POU2F2; PROCR; PSME1; S100A8; S100A9; SELL; SERPINA1; TLR1; TLR2; TLR3; TLR7; TNFSF10; TREM2; TYROBP
GO Biological Process	response to pest/pathogen/parasite	37	162	227	6771	1.52948e-20	2.74e-17	140; 199; 240; 241; 712; 713; 719; 730; 920; 929; 953; 963; 965; 1436; 2207; 2357; 3109; 3588; 3606; 3689; 4332; 5265; 5452; 6279; 6280; 7096; 7097; 7098; 7305; 7940; 9450; 10544; 10748; 23643; 29760; 51284; 54209	ADORA3; AIF1; ALOX5; ALOX5AP; BLNK; C1QA; C1QB; C3AR1; C7; CD14; CD4; CD53; CD58; CSF1R; ENTPD1; FCER1G; FPR1; HLA-DMB; IL10RB; IL18; ITGB2; KLRA1; LST1; LY86; LY96; MNDA; POU2F2; PROCR; S100A8; S100A9; SERPINA1; TLR1; TLR2; TLR3; TLR7; TREM2; TYROBP
GO Biological Process	response to external stimulus	61	162	724	6771	1.71646e-19	3.08e-16	140; 199; 240; 241; 397; 409; 712; 713; 719; 730; 920; 929; 953; 963; 965; 1075; 1436; 1545; 2207; 2209; 2212; 2215; 2357; 2533; 3109; 3113; 3122; 3550; 3588; 3606; 3689; 3903; 3937; 4332; 4689; 5265; 5452; 5720; 6036; 6279; 6280; 6402; 7096; 7097; 7098; 7305; 7940; 8743; 9450; 10261; 10544; 10748; 10859; 10905; 11025; 22926; 23643; 29760; 51284; 54209; 57817	ADORA3; AIF1; ALOX5; ALOX5AP; ARHGDIB; ARRB2; ATF6; BLNK; C1QA; C1QB; C3AR1; C7; CD14; CD4; CD53; CD58; CSF1R; CTSC; CYP1B1; ENTPD1; FCER1G; FCGR1A; FCGR2A; FCGR3B; FPR1; FYB; HAMP; HLA-DMB; HLA-DPA1; HLA-DRA; IGSF6; IK; IL10RB; IL18; ITGB2; KLRA1; LAIR1; LCP2; LILRB1; LILRB3; LST1; LY86; LY96; MAN1A2; MNDA; NCF4; POU2F2; PROCR; PSME1; RNASE2; S100A8; S100A9; SELL; SERPINA1; TLR1; TLR2; TLR3; TLR…
organismal role	Anti-pathogen response	45	75	314	1725	5.51202e-16	9.88e-13	240; 241; 397; 597; 712; 713; 730; 929; 953; 963; 965; 1075; 1436; 2207; 2209; 2212; 2215; 2533; 3109; 3550; 3606; 3689; 3716; 3718; 3903; 3937; 4689; 6036; 6279; 6280; 6402; 7096; 7097; 7098; 7305; 7940; 10261; 10544; 10748; 10859; 11025; 23643; 29760; 54209; 57817	ALOX5; ALOX5AP; ARHGDIB; BCL2A1; BLNK; C1QA; C1QB; C7; CD14; CD53; CD58; CSF1R; CTSC; ENTPD1; FCER1G; FCGR1A; FCGR2A; FCGR3B; FYB; HAMP; HLA-DMB; IGSF6; IK; IL18; ITGB2; JAK1; JAK3; KLRA1; LAIR1; LCP2; LILRB1; LILRB3; LST1; LY96; NCF4; PROCR; RNASE2; S100A8; S100A9; SELL; TLR1; TLR2; TLR3; TREM2; TYROBP
GO Biological Process	response to wounding	24	162	150	6771	5.22368e-13	9.36e-10	140; 199; 240; 241; 719; 920; 929; 2207; 2357; 3588; 3606; 4332; 6279; 6280; 7096; 7097; 7098; 7305; 7940; 9450; 10544; 23643; 29760; 51284	ADORA3; AIF1; ALOX5; ALOX5AP; BLNK; C3AR1; CD14; CD4; FCER1G; FPR1; IL10RB; IL18; LST1; LY86; LY96; MNDA; PROCR; S100A8; S100A9; TLR1; TLR2; TLR3; TLR7; TYROBP
GO Biological Process	response to stress	40	162	470	6771	1.99582e-12	3.58e-09	140; 199; 240; 241; 712; 713; 719; 730; 920; 929; 953; 963; 965; 1436; 2207; 2357; 2952; 3109; 3588; 3606; 3689; 4332; 5265; 5452; 6279; 6280; 7096; 7097; 7098; 7305; 7940; 9450; 10544; 10748; 22803; 22926; 23643; 29760; 51284; 54209	ADORA3; AIF1; ALOX5; ALOX5AP; ATF6; BLNK; C1QA; C1QB; C3AR1; C7; CD14; CD4; CD53; CD58; CSF1R; ENTPD1; FCER1G; FPR1; GSTT1; HLA-DMB; IL10RB; IL18; ITGB2; KLRA1; LST1; LY86; LY96; MNDA; POU2F2; PROCR; S100A8; S100A9; SERPINA1; TLR1; TLR2; TLR3; TLR7; TREM2; TYROBP; XRN2
GO Biological Process	inflammatory response	19	162	106	6771	3.6293e-11	6.5e-08	140; 199; 240; 241; 719; 929; 2207; 2357; 3588; 6279; 6280; 7096; 7097; 7098; 9450; 10544; 23643; 29760; 51284	ADORA3; AIF1; ALOX5; ALOX5AP; BLNK; C3AR1; CD14; FCER1G; FPR1; IL10RB; LY86; LY96; PROCR; S100A8; S100A9; TLR1; TLR2; TLR3; TLR7
GO Biological Process	innate immune response	19	162	109	6771	5.89921e-11	1.06e-07	140; 199; 240; 241; 719; 929; 2207; 2357; 3588; 6279; 6280; 7096; 7097; 7098; 9450; 10544; 23643; 29760; 51284	ADORA3; AIF1; ALOX5; ALOX5AP; BLNK; C3AR1; CD14; FCER1G; FPR1; IL10RB; LY86; LY96; PROCR; S100A8; S100A9; TLR1; TLR2; TLR3; TLR7
GO Biological Process	humoral immune response	15	162	71	6771	7.81144e-10	1.4e-06	712; 713; 730; 953; 963; 965; 1436; 3606; 3689; 5452; 9450; 10748; 23643; 29760; 54209	BLNK; C1QA; C1QB; C7; CD53; CD58; CSF1R; ENTPD1; IL18; ITGB2; KLRA1; LY86; LY96; POU2F2; TREM2
SwissProt keyword	Immune response	10	137	25	5301	5.33026e-09	9.55e-06	920; 929; 7096; 7097; 7098; 9450; 10859; 11025; 23643; 51284	CD14; CD4; LILRB1; LILRB3; LY86; LY96; TLR1; TLR2; TLR3; TLR7
SwissProt keyword	Glycoprotein	56	137	1126	5301	2.14074e-07	0.000384	140; 712; 713; 719; 730; 920; 929; 951; 953; 963; 965; 1075; 1356; 1436; 2124; 2209; 2212; 2215; 2357; 3109; 3113; 3122; 3588; 3683; 3684; 3689; 5176; 5265; 5627; 5649; 5742; 5788; 6036; 6185; 6402; 6518; 7040; 7046; 7096; 7097; 7098; 8722; 9388; 10161; 10544; 10859; 10863; 10875; 10905; 11025; 22926; 23643; 51284; 54413; 57121; 57657	ADAM28; ADORA3; ATF6; C1QA; C1QB; C3AR1; C7; CD14; CD37; CD4; CD53; CD58; CP; CSF1R; CTSC; CTSF; ENTPD1; EVI2B; FCGR1A; FCGR2A; FCGR3B; FGL2; FPR1; GPR92; HCN3; HLA-DMB; HLA-DPA1; HLA-DRA; IL10RB; ITGAL; ITGAM; ITGB2; LILRB1; LILRB3; LIPG; LY96; MAN1A2; NLGN3; P2RY5; PROCR; PROS1; PTGS1; PTPRC; RELN; RNASE2; RPN2; SELL; SERPINA1; SERPINF1; SLC2A5; TGFB1; TGFBR1; TLR1; TLR2; TLR3; TLR7
biochemical function	Receptor (signalling)	27	75	370	2995	2.45464e-07	0.00044	140; 719; 920; 929; 1436; 2207; 2209; 2212; 2357; 3588; 3683; 3684; 3689; 3903; 5788; 7046; 7096; 7097; 7098; 7305; 10261; 10544; 10748; 10859; 11025; 23643; 54209	ADORA3; C3AR1; CD14; CD4; CSF1R; FCER1G; FCGR1A; FCGR2A; FPR1; IGSF6; IL10RB; ITGAL; ITGAM; ITGB2; KLRA1; LAIR1; LILRB1; LILRB3; LY96; PROCR; PTPRC; TGFBR1; TLR1; TLR2; TLR3; TREM2; TYROBP
SwissProt keyword	Signal	51	137	978	5301	2.5651e-07	0.00046	265; 344; 712; 713; 730; 920; 929; 965; 1075; 1356; 1436; 2124; 2207; 2209; 2212; 2215; 3109; 3113; 3122; 3485; 3588; 3683; 3684; 3689; 5176; 5265; 5627; 5649; 5742; 5788; 6036; 6185; 6402; 7040; 7046; 7096; 7097; 7098; 7305; 8722; 9388; 9450; 10544; 10859; 10863; 10875; 11025; 23643; 51284; 54413; 57817	ADAM28; AMELX; APOC2; C1QA; C1QB; C7; CD14; CD4; CD58; CP; CSF1R; CTSC; CTSF; EVI2B; FCER1G; FCGR1A; FCGR2A; FCGR3B; FGL2; HAMP; HLA-DMB; HLA-DPA1; HLA-DRA; IGFBP2; IL10RB; ITGAL; ITGAM; ITGB2; LILRB1; LILRB3; LIPG; LY86; LY96; NLGN3; PROCR; PROS1; PTGS1; PTPRC; RELN; RNASE2; RPN2; SELL; SERPINA1; SERPINF1; TGFB1; TGFBR1; TLR1; TLR2; TLR3; TLR7; TYROBP
SwissProt keyword	3D-structure	43	137	756	5301	3.89289e-07	0.000698	344; 397; 581; 834; 920; 965; 1075; 1356; 1848; 2162; 2212; 2215; 3055; 3109; 3122; 3615; 3683; 3684; 3689; 4205; 4689; 5142; 5176; 5265; 5452; 5720; 5777; 6036; 6279; 6280; 6402; 7029; 7040; 7046; 7096; 7097; 8722; 8743; 10544; 10859; 26986; 57817; 84612	APOC2; ARHGDIB; BAX; CASP1; CD4; CD58; CP; CTSC; CTSF; DUSP6; F13A1; FCGR2A; FCGR3B; HAMP; HCK; HLA-DMB; HLA-DRA; IMPDH2; ITGAL; ITGAM; ITGB2; LILRB1; MEF2A; NCF4; PABPC1; PARD6B; PDE4B; POU2F2; PROCR; PSME1; PTPN6; RNASE2; S100A8; S100A9; SELL; SERPINA1; SERPINF1; TFDP2; TGFB1; TGFBR1; TLR1; TLR2; TNFSF10
GO Biological Process	humoral defense mechanism (sensu Vertebrata)	10	162	52	6771	2.97684e-06	0.00533	712; 713; 730; 953; 963; 965; 1436; 3689; 10748; 23643	C1QA; C1QB; C7; CD53; CD58; CSF1R; ENTPD1; ITGB2; KLRA1; LY96
GO Molecular Function	signal transducer activity	51	164	1211	6910	2.30804e-05	0.0414	140; 719; 920; 929; 1436; 2207; 2209; 2212; 2215; 2357; 2533; 3109; 3113; 3122; 3550; 3588; 3606; 3683; 3684; 3689; 3716; 3718; 3903; 4067; 5777; 5788; 6280; 7040; 7046; 7096; 7097; 7098; 7305; 8743; 9450; 10161; 10254; 10261; 10544; 10748; 10859; 10875; 10905; 11025; 23643; 29760; 51284; 54209; 57121; 57817; 84868	ADORA3; BLNK; C3AR1; CD14; CD4; CSF1R; FCER1G; FCGR1A; FCGR2A; FCGR3B; FGL2; FPR1; FYB; GPR92; HAMP; HAVCR2; HLA-DMB; HLA-DPA1; HLA-DRA; IGSF6; IK; IL10RB; IL18; ITGAL; ITGAM; ITGB2; JAK1; JAK3; KLRA1; LAIR1; LILRB1; LILRB3; LY86; LY96; LYN; MAN1A2; P2RY5; PROCR; PTPN6; PTPRC; S100A9; STAM2; TGFB1; TGFBR1; TLR1; TLR2; TLR3; TLR7; TNFSF10; TREM2; TYROBP
KEGG pathway	Immune System - Homo sapiens	7	33	25	1223	2.45812e-05	0.044	712; 713; 719; 730; 2162; 5265; 5627	C1QA; C1QB; C3AR1; C7; F13A1; PROS1; SERPINA1
KEGG pathway	Complement andcoagulation cascades - Homo sapiens	7	33	25	1223	2.45812e-05	0.044	712; 713; 719; 730; 2162; 5265; 5627	C1QA; C1QB; C3AR1; C7; F13A1; PROS1; SERPINA1
SwissProt keyword	Plasma	8	137	37	5301	3.39219e-05	0.0608	344; 712; 713; 730; 1356; 2162; 5265; 5627	APOC2; C1QA; C1QB; C7; CP; F13A1; PROS1; SERPINA1
GO Molecular Function	receptor activity	36	164	743	6910	4.11611e-05	0.0738	140; 719; 920; 929; 1436; 2207; 2209; 2212; 2215; 2357; 3109; 3113; 3122; 3588; 3683; 3684; 3689; 3903; 5777; 5788; 7046; 7096; 7097; 7098; 7305; 10161; 10261; 10544; 10748; 10859; 11025; 23643; 51284; 54209; 57121; 84868	ADORA3; C3AR1; CD14; CD4; CSF1R; FCER1G; FCGR1A; FCGR2A; FCGR3B; FPR1; GPR92; HAVCR2; HLA-DMB; HLA-DPA1; HLA-DRA; IGSF6; IL10RB; ITGAL; ITGAM; ITGB2; KLRA1; LAIR1; LILRB1; LILRB3; LY96; P2RY5; PROCR; PTPN6; PTPRC; TGFBR1; TLR1; TLR2; TLR3; TLR7; TREM2; TYROBP
SwissProt keyword	Inflammatory response	7	137	29	5301	7.45977e-05	0.134	929; 7096; 7097; 7098; 9450; 23643; 51284	CD14; LY86; LY96; TLR1; TLR2; TLR3; TLR7
PIR keyword	heterodimer	10	69	57	2027	7.8459e-05	0.141	581; 712; 713; 3113; 3122; 3683; 3684; 3689; 6279; 6280	BAX; C1QA; C1QB; HLA-DPA1; HLA-DRA; ITGAL; ITGAM; ITGB2; S100A8; S100A9
Pink module, FC network
System	Gene Category	List Hits	List Total	Population Hits	Population Total	EASE score	Bonferroni	Gene identifiers	Gene Symbol
GO Biological Process	response to biotic stimulus	83	213	455	6771	4.34016e-43	9.16e-40	140; 199; 240; 241; 397; 712; 713; 715; 717; 719; 730; 920; 929; 963; 972; 1075; 1230; 1436; 1493; 1520; 1524; 1536; 2207; 2209; 2212; 2215; 2357; 2533; 2634; 2876; 3108; 3109; 3113; 3115; 3117; 3122; 3123; 3570; 3588; 3606; 3654; 3656; 3689; 3903; 3937; 4065; 4069; 4277; 4332; 4521; 4615; 4689; 5265; 5452; 5699; 6279; 6280; 6387; 6402; 6556; 6696; 7096; 7097; 7305; 7454; 7940; 8743; 8772; 8832; …	ADORA3; AIF1; ALOX5; ALOX5AP; ARHGDIB; BLNK; C1QA; C1QB; C1R; C2; C3AR1; C7; CCR1; CD14; CD4; CD53; CD74; CD84; CSF1R; CTLA4; CTSC; CTSS; CX3CR1; CXCL12; CYBB; FADD; FCER1G; FCGBP; FCGR1A; FCGR2A; FCGR3B; FPR1; FYB; GBP2; GPX1; HAMP; HERPUD1; HLA-DMA; HLA-DMB; HLA-DPA1; HLA-DPB1; HLA-DQA1; HLA-DRA; HLA-DRB1; IFI30; IGSF6; IL10RB; IL18; IL6R; IRAK1; IRAK2; ITGB2; LAIR1; LCP2; LILRB1; LST1; LY75; L…
GO Biological Process	defense response	79	213	406	6771	6.86304e-43	1.45e-39	140; 199; 240; 241; 397; 712; 713; 715; 717; 719; 730; 920; 929; 963; 972; 1075; 1230; 1436; 1493; 1520; 1524; 1536; 2207; 2209; 2212; 2215; 2357; 2533; 2634; 3108; 3109; 3113; 3115; 3117; 3122; 3123; 3570; 3588; 3606; 3654; 3656; 3689; 3903; 3937; 4065; 4069; 4277; 4332; 4615; 4689; 5265; 5452; 5699; 6279; 6280; 6387; 6402; 6696; 7096; 7097; 7305; 7454; 7940; 8743; 8772; 8832; 8857; 9450; 10261;…	ADORA3; AIF1; ALOX5; ALOX5AP; ARHGDIB; BLNK; C1QA; C1QB; C1R; C2; C3AR1; C7; CCR1; CD14; CD4; CD53; CD74; CD84; CSF1R; CTLA4; CTSC; CTSS; CX3CR1; CXCL12; CYBB; FADD; FCER1G; FCGBP; FCGR1A; FCGR2A; FCGR3B; FPR1; FYB; GBP2; HAMP; HLA-DMA; HLA-DMB; HLA-DPA1; HLA-DPB1; HLA-DQA1; HLA-DRA; HLA-DRB1; IFI30; IGSF6; IL10RB; IL18; IL6R; IRAK1; IRAK2; ITGB2; LAIR1; LCP2; LILRB1; LST1; LY75; LY86; LY96; LYZ;…
GO Biological Process	immune response	73	213	370	6771	1.14167e-39	2.41e-36	140; 199; 240; 241; 397; 712; 713; 715; 717; 719; 730; 920; 929; 963; 972; 1075; 1230; 1436; 1493; 1520; 1524; 1536; 2207; 2209; 2212; 2215; 2357; 2533; 2634; 3108; 3109; 3113; 3115; 3117; 3122; 3123; 3570; 3588; 3606; 3656; 3689; 3903; 3937; 4065; 4069; 4277; 4332; 4615; 5265; 5452; 5699; 6279; 6280; 6387; 6696; 7096; 7097; 7305; 7940; 8743; 8772; 8857; 9450; 10261; 10437; 10544; 10859; 23643; 2…	ADORA3; AIF1; ALOX5; ALOX5AP; ARHGDIB; BLNK; C1QA; C1QB; C1R; C2; C3AR1; C7; CCR1; CD14; CD4; CD53; CD74; CSF1R; CTLA4; CTSC; CTSS; CX3CR1; CXCL12; CYBB; FADD; FCER1G; FCGBP; FCGR1A; FCGR2A; FCGR3B; FPR1; FYB; GBP2; HAMP; HLA-DMA; HLA-DMB; HLA-DPA1; HLA-DPB1; HLA-DQA1; HLA-DRA; HLA-DRB1; IFI30; IGSF6; IL10RB; IL18; IL6R; IRAK2; ITGB2; LAIR1; LCP2; LILRB1; LST1; LY75; LY86; LY96; LYZ; MICB; MNDA; …
GO Biological Process	response to external stimulus	88	213	724	6771	1.22959e-31	2.6e-28	140; 199; 240; 241; 397; 712; 713; 715; 717; 719; 730; 920; 929; 963; 972; 1075; 1230; 1436; 1493; 1520; 1524; 1536; 1622; 1910; 2207; 2209; 2212; 2215; 2357; 2533; 2634; 2876; 3108; 3109; 3113; 3115; 3117; 3122; 3123; 3570; 3588; 3606; 3654; 3656; 3689; 3903; 3937; 4060; 4065; 4069; 4277; 4332; 4521; 4615; 4689; 5265; 5452; 5699; 6036; 6279; 6280; 6387; 6402; 6556; 6696; 7045; 7096; 7097; 7305; …	ADORA3; AIF1; ALOX5; ALOX5AP; ARHGDIB; BLNK; C1QA; C1QB; C1R; C2; C3AR1; C7; CCR1; CD14; CD4; CD53; CD74; CD84; CSF1R; CTLA4; CTSC; CTSS; CX3CR1; CXCL12; CYBB; DBI; EDNRB; FADD; FCER1G; FCGBP; FCGR1A; FCGR2A; FCGR3B; FPR1; FYB; GBP2; GPX1; HAMP; HERPUD1; HLA-DMA; HLA-DMB; HLA-DPA1; HLA-DPB1; HLA-DQA1; HLA-DRA; HLA-DRB1; IFI30; IGSF6; IL10RB; IL18; IL6R; IRAK1; IRAK2; ITGB2; LAIR1; LCP2; LILRB1; L…
GO Biological Process	response to pest/pathogen/parasite	51	213	227	6771	1.1308e-29	2.39e-26	140; 199; 240; 241; 712; 713; 715; 717; 719; 730; 920; 929; 963; 1230; 1436; 1524; 1536; 2207; 2357; 3108; 3109; 3115; 3588; 3606; 3656; 3689; 4065; 4069; 4277; 4332; 4615; 5265; 5452; 5699; 6279; 6280; 6387; 6556; 6696; 7096; 7097; 7305; 7940; 8772; 9450; 10544; 23643; 29760; 51284; 51311; 54209	ADORA3; AIF1; ALOX5; ALOX5AP; BLNK; C1QA; C1QB; C1R; C2; C3AR1; C7; CCR1; CD14; CD4; CD53; CSF1R; CX3CR1; CXCL12; CYBB; FADD; FCER1G; FPR1; HLA-DMA; HLA-DMB; HLA-DPB1; IL10RB; IL18; IRAK2; ITGB2; LST1; LY75; LY86; LY96; LYZ; MICB; MNDA; MYD88; POU2F2; PROCR; PSMB10; S100A8; S100A9; SERPINA1; SLC11A1; SPP1; TLR1; TLR2; TLR7; TLR8; TREM2; TYROBP
organismal role	Anti-pathogen response	65	105	314	1725	2.20564e-24	4.66e-21	240; 241; 397; 597; 712; 713; 715; 717; 730; 929; 963; 968; 972; 1075; 1117; 1230; 1436; 1493; 1520; 1524; 1536; 2207; 2209; 2212; 2215; 2533; 3108; 3109; 3115; 3570; 3606; 3654; 3689; 3903; 3937; 4065; 4069; 4277; 4689; 5479; 5699; 6036; 6279; 6280; 6387; 6402; 6556; 7096; 7097; 7305; 7454; 7940; 8087; 8477; 8772; 8832; 8857; 9332; 10261; 10544; 10859; 23643; 29760; 54209; 57817	ALOX5; ALOX5AP; ARHGDIB; BCL2A1; BLNK; C1QA; C1QB; C1R; C2; C7; CCR1; CD14; CD163; CD53; CD68; CD74; CD84; CHI3L2; CSF1R; CTLA4; CTSC; CTSS; CX3CR1; CXCL12; CYBB; FADD; FCER1G; FCGBP; FCGR1A; FCGR2A; FCGR3B; FXR1; FYB; GPR65; HAMP; HLA-DMA; HLA-DMB; HLA-DPB1; IGSF6; IL18; IL6R; IRAK1; ITGB2; LAIR1; LCP2; LILRB1; LST1; LY75; LY96; LYZ; MICB; NCF4; PPIB; PROCR; PSMB10; RNASE2; S100A8; S100A9; SELL;…
GO Biological Process	response to wounding	34	213	150	6771	1.35687e-19	2.86e-16	140; 199; 240; 241; 719; 920; 929; 1230; 1524; 1536; 2207; 2357; 3588; 3606; 3656; 4065; 4069; 4277; 4332; 4615; 6279; 6280; 6387; 6696; 7096; 7097; 7305; 7940; 9450; 10544; 23643; 29760; 51284; 51311	ADORA3; AIF1; ALOX5; ALOX5AP; BLNK; C3AR1; CCR1; CD14; CD4; CX3CR1; CXCL12; CYBB; FCER1G; FPR1; IL10RB; IL18; IRAK2; LST1; LY75; LY86; LY96; LYZ; MICB; MNDA; MYD88; PROCR; S100A8; S100A9; SPP1; TLR1; TLR2; TLR7; TLR8; TYROBP
GO Biological Process	response to stress	55	213	470	6771	7.09474e-18	1.5e-14	140; 199; 240; 241; 712; 713; 715; 717; 719; 730; 920; 929; 963; 1230; 1436; 1524; 1536; 2207; 2357; 2876; 3108; 3109; 3115; 3588; 3606; 3656; 3689; 4065; 4069; 4277; 4332; 4521; 4615; 5265; 5452; 5699; 6279; 6280; 6387; 6556; 6696; 7096; 7097; 7305; 7940; 8772; 9450; 9709; 10544; 11065; 23643; 29760; 51284; 51311; 54209	ADORA3; AIF1; ALOX5; ALOX5AP; BLNK; C1QA; C1QB; C1R; C2; C3AR1; C7; CCR1; CD14; CD4; CD53; CSF1R; CX3CR1; CXCL12; CYBB; FADD; FCER1G; FPR1; GPX1; HERPUD1; HLA-DMA; HLA-DMB; HLA-DPB1; IL10RB; IL18; IRAK2; ITGB2; LST1; LY75; LY86; LY96; LYZ; MICB; MNDA; MYD88; NUDT1; POU2F2; PROCR; PSMB10; S100A8; S100A9; SERPINA1; SLC11A1; SPP1; TLR1; TLR2; TLR7; TLR8; TREM2; TYROBP; UBE2C
GO Biological Process	inflammatory response	27	213	106	6771	7.48881e-17	1.58e-13	140; 199; 240; 241; 719; 929; 1230; 1536; 2207; 2357; 3588; 3656; 4065; 4069; 4615; 6279; 6280; 6387; 6696; 7096; 7097; 9450; 10544; 23643; 29760; 51284; 51311	ADORA3; AIF1; ALOX5; ALOX5AP; BLNK; C3AR1; CCR1; CD14; CXCL12; CYBB; FCER1G; FPR1; IL10RB; IRAK2; LY75; LY86; LY96; LYZ; MYD88; PROCR; S100A8; S100A9; SPP1; TLR1; TLR2; TLR7; TLR8
GO Biological Process	innate immune response	27	213	109	6771	1.57728e-16	3.33e-13	140; 199; 240; 241; 719; 929; 1230; 1536; 2207; 2357; 3588; 3656; 4065; 4069; 4615; 6279; 6280; 6387; 6696; 7096; 7097; 9450; 10544; 23643; 29760; 51284; 51311	ADORA3; AIF1; ALOX5; ALOX5AP; BLNK; C3AR1; CCR1; CD14; CXCL12; CYBB; FCER1G; FPR1; IL10RB; IRAK2; LY75; LY86; LY96; LYZ; MYD88; PROCR; S100A8; S100A9; SPP1; TLR1; TLR2; TLR7; TLR8
GO Molecular Function	signal transducer activity	87	215	1211	6910	1.73779e-15	3.67e-12	140; 719; 920; 929; 972; 1230; 1398; 1436; 1493; 1524; 1622; 1910; 2207; 2209; 2212; 2215; 2357; 2533; 2857; 2896; 3108; 3109; 3113; 3115; 3117; 3122; 3123; 3570; 3588; 3606; 3626; 3654; 3656; 3683; 3684; 3689; 3903; 4065; 4067; 4481; 4615; 4973; 5788; 6001; 6280; 6387; 6503; 6510; 6696; 6748; 6850; 7040; 7045; 7046; 7048; 7096; 7097; 7132; 7133; 7305; 8477; 8651; 8743; 8772; 9332; 9450; 10161; 1…	ADORA3; BLNK; C3AR1; CCR1; CD14; CD163; CD4; CD74; CHRNA10; CRK; CSF1R; CTLA4; CX3CR1; CXCL12; DBI; EDNRB; FADD; FCER1G; FCGR1A; FCGR2A; FCGR3B; FPR1; FYB; GNB4; GPR34; GPR65; GPR92; GRN; HAMP; HAVCR2; HLA-DMA; HLA-DMB; HLA-DPA1; HLA-DPB1; HLA-DQA1; HLA-DRA; HLA-DRB1; IGSF6; IL10RB; IL18; IL6R; INHBC; IRAK1; IRAK2; ITGAL; ITGAM; ITGB2; LAIR1; LILRB1; LY75; LY86; LY96; LYN; MS4A4A; MS4A6A; MS4A7; …
GO Molecular Function	receptor activity	64	215	743	6910	1.68944e-14	3.57e-11	140; 719; 920; 929; 972; 1230; 1436; 1493; 1524; 1910; 2207; 2209; 2212; 2215; 2357; 2857; 3108; 3109; 3113; 3115; 3117; 3122; 3123; 3570; 3588; 3654; 3683; 3684; 3689; 3903; 4065; 4481; 4615; 4973; 5788; 6510; 6748; 6850; 7046; 7048; 7096; 7097; 7132; 7133; 7305; 8477; 9332; 10161; 10261; 10544; 10859; 23166; 23643; 27181; 51284; 51311; 51338; 54209; 57053; 57121; 58475; 64231; 64805; 84868	ADORA3; C3AR1; CCR1; CD14; CD163; CD4; CD74; CHRNA10; CSF1R; CTLA4; CX3CR1; EDNRB; FCER1G; FCGR1A; FCGR2A; FCGR3B; FPR1; GPR34; GPR65; GPR92; HAVCR2; HLA-DMA; HLA-DMB; HLA-DPA1; HLA-DPB1; HLA-DQA1; HLA-DRA; HLA-DRB1; IGSF6; IL10RB; IL6R; IRAK1; ITGAL; ITGAM; ITGB2; LAIR1; LILRB1; LY75; LY96; MS4A4A; MS4A6A; MS4A7; MSR1; MYD88; OLR1; P2RY12; P2RY5; PROCR; PTPRC; SIGLEC8; SLC1A5; SSR4; STAB1; SYK; …
SwissProt keyword	Glycoprotein	79	185	1126	5301	3.71361e-11	7.84e-08	113; 140; 712; 713; 715; 717; 719; 730; 920; 929; 951; 963; 967; 968; 972; 1075; 1230; 1436; 1493; 1508; 1536; 1910; 2124; 2209; 2212; 2215; 2357; 2683; 2857; 2896; 3108; 3109; 3113; 3115; 3117; 3122; 3490; 3570; 3588; 3626; 3683; 3684; 3689; 4060; 4065; 4481; 5265; 5360; 5788; 6036; 6185; 6402; 6510; 6518; 6556; 6696; 7040; 7046; 7048; 7096; 7097; 7132; 7133; 8477; 10161; 10257; 10437; 10544; 10…	ABCC4; ADCY7; ADORA3; B4GALT1; BACE2; C1QA; C1QB; C1R; C2; C3AR1; C7; CCR1; CD14; CD37; CD4; CD53; CD63; CD68; CD74; CHRNA10; CPVL; CSF1R; CTLA4; CTSB; CTSC; CYBB; EDNRB; EVI2B; FCGR1A; FCGR2A; FCGR3B; FPR1; GPR34; GPR65; GPR92; GRN; HLA-DMA; HLA-DMB; HLA-DPA1; HLA-DPB1; HLA-DQA1; HLA-DRA; IFI30; IGFBP7; IL10RB; IL6R; INHBC; ITGAL; ITGAM; ITGB2; LILRB1; LUM; LY75; LY96; MSR1; P2RY12; P2RY5; PLTP;…
GO Molecular Function	transmembrane receptor activity	44	215	481	6910	1.22435e-10	2.58e-07	140; 719; 920; 929; 972; 1230; 1436; 1524; 1910; 2207; 2357; 2857; 3108; 3109; 3113; 3115; 3117; 3122; 3123; 3570; 3588; 3683; 3684; 3689; 3903; 4481; 4615; 5788; 7046; 7048; 7096; 7097; 7132; 7133; 8477; 9332; 10161; 10261; 23166; 27181; 51284; 51311; 57121; 64805	ADORA3; C3AR1; CCR1; CD14; CD163; CD4; CD74; CSF1R; CX3CR1; EDNRB; FCER1G; FPR1; GPR34; GPR65; GPR92; HLA-DMA; HLA-DMB; HLA-DPA1; HLA-DPB1; HLA-DQA1; HLA-DRA; HLA-DRB1; IGSF6; IL10RB; IL6R; ITGAL; ITGAM; ITGB2; LAIR1; MSR1; MYD88; P2RY12; P2RY5; PTPRC; SIGLEC8; STAB1; TGFBR1; TGFBR2; TLR1; TLR2; TLR7; TLR8; TNFRSF1A; TNFRSF1B
SwissProt keyword	Signal	71	185	978	5301	1.62688e-10	3.43e-07	344; 712; 713; 715; 717; 730; 920; 929; 968; 1075; 1117; 1436; 1493; 1508; 1520; 1910; 2124; 2207; 2209; 2212; 2215; 2896; 3108; 3109; 3113; 3115; 3117; 3122; 3490; 3570; 3588; 3626; 3683; 3684; 3689; 4060; 4065; 4069; 5265; 5360; 5479; 5788; 6036; 6185; 6387; 6402; 6696; 6748; 7040; 7045; 7046; 7048; 7096; 7097; 7132; 7133; 7305; 9450; 10437; 10544; 10859; 10899; 23643; 25825; 27181; 51284; 5131…	APOC2; BACE2; C1QA; C1QB; C1R; C2; C7; CD14; CD4; CD68; CHI3L2; CHRNA10; CPVL; CSF1R; CTLA4; CTSB; CTSC; CTSS; CXCL12; EDNRB; EVI2B; FCER1G; FCGR1A; FCGR2A; FCGR3B; GRN; HAMP; HLA-DMA; HLA-DMB; HLA-DPA1; HLA-DPB1; HLA-DQA1; HLA-DRA; IFI30; IGFBP7; IL10RB; IL6R; INHBC; ITGAL; ITGAM; ITGB2; JTB; LILRB1; LUM; LY75; LY86; LY96; LYZ; PLTP; PPIB; PROCR; PTPRC; RNASE2; RPN2; SELL; SERPINA1; SIGLEC10; SI…
SwissProt keyword	3D-structure	60	185	756	5301	3.04142e-10	6.42e-07	344; 397; 715; 834; 841; 861; 920; 972; 983; 1075; 1192; 1398; 1475; 1493; 1508; 1520; 2058; 2162; 2212; 2215; 2313; 2896; 3055; 3108; 3109; 3122; 3162; 3570; 3683; 3684; 3689; 4069; 4689; 5265; 5341; 5452; 5479; 5836; 6036; 6279; 6280; 6387; 6402; 6850; 7040; 7046; 7048; 7096; 7097; 7132; 7133; 7153; 7454; 8743; 8772; 10287; 10544; 10859; 11065; 57817	APOC2; ARHGDIB; C1R; CASP1; CASP8; CD4; CD74; CDC2; CLIC1; CRK; CSTA; CTLA4; CTSB; CTSC; CTSS; CXCL12; EPRS; F13A1; FADD; FCGR2A; FCGR3B; FLI1; GRN; HAMP; HCK; HLA-DMA; HLA-DMB; HLA-DRA; HMOX1; IL6R; ITGAL; ITGAM; ITGB2; LILRB1; LYZ; NCF4; PLEK; POU2F2; PPIB; PROCR; PYGL; RGS19; RNASE2; RUNX1; S100A8; S100A9; SELL; SERPINA1; SYK; TGFB1; TGFBR1; TGFBR2; TLR1; TLR2; TNFRSF1A; TNFRSF1B; TNFSF10; TOP…
GO Biological Process	humoral immune response	17	213	71	6771	3.38779e-10	7.15e-07	712; 713; 715; 717; 730; 963; 1436; 1536; 3606; 3689; 5452; 5699; 8772; 9450; 23643; 29760; 54209	BLNK; C1QA; C1QB; C1R; C2; C7; CD53; CSF1R; CYBB; FADD; IL18; ITGB2; LY86; LY96; POU2F2; PSMB10; TREM2
biochemical function	Receptor (signalling)	37	105	370	2995	1.64901e-09	3.48e-06	140; 719; 920; 929; 1230; 1436; 1524; 1910; 2207; 2209; 2212; 2357; 2857; 3570; 3588; 3683; 3684; 3689; 3903; 4065; 4481; 5788; 7046; 7048; 7096; 7097; 7132; 7133; 7305; 8477; 10261; 10544; 10859; 23643; 27128; 27181; 54209	ADORA3; C3AR1; CCR1; CD14; CD4; CSF1R; CX3CR1; EDNRB; FCER1G; FCGR1A; FCGR2A; FPR1; GPR34; GPR65; IGSF6; IL10RB; IL6R; ITGAL; ITGAM; ITGB2; LAIR1; LILRB1; LY75; LY96; MSR1; PROCR; PSCD4; PTPRC; SIGLEC8; TGFBR1; TGFBR2; TLR1; TLR2; TNFRSF1A; TNFRSF1B; TREM2; TYROBP
SwissProt keyword	Immune response	11	185	25	5301	4.13981e-09	8.74e-06	920; 929; 972; 4615; 7096; 7097; 9450; 10859; 23643; 51284; 51311	CD14; CD4; CD74; LILRB1; LY86; LY96; MYD88; TLR1; TLR2; TLR7; TLR8
GO Cellular Component	integral to membrane	93	211	1730	6719	6.10886e-09	1.29e-05	113; 140; 241; 597; 719; 730; 920; 951; 963; 967; 968; 972; 1230; 1436; 1493; 1524; 1536; 1910; 2124; 2207; 2209; 2212; 2357; 2683; 2857; 3108; 3109; 3113; 3115; 3117; 3122; 3123; 3570; 3588; 3654; 3683; 3684; 3689; 3903; 4065; 4277; 4481; 4973; 5279; 5788; 6185; 6402; 6510; 6518; 6556; 6646; 6748; 7046; 7048; 7096; 7097; 7132; 7133; 7305; 7351; 7805; 7940; 8477; 8650; 8743; 8832; 9056; 9332; 943…	ABCC4; ADCY7; ADORA3; ALOX5AP; ATP8B4; B4GALT1; BACE2; BCL2A1; BFAR; BRI3; C3AR1; C7; CCR1; CD163; CD37; CD4; CD53; CD63; CD68; CD74; CD84; CHRNA10; CHST2; CSF1R; CTLA4; CX3CR1; CYBB; EDNRB; EVI2B; FCER1G; FCGR1A; FCGR2A; FPR1; GPR34; GPR65; GPR92; HERPUD1; HLA-DMA; HLA-DMB; HLA-DPA1; HLA-DPB1; HLA-DQA1; HLA-DRA; HLA-DRB1; IGSF6; IL10RB; IL6R; IRAK1; ITGAL; ITGAM; ITGB2; JTB; LAIR1; LAPTM5; LILRB…
SwissProt keyword	Transmembrane	78	185	1224	5301	6.63543e-09	1.4e-05	113; 140; 241; 719; 730; 920; 951; 963; 967; 968; 972; 1230; 1436; 1493; 1524; 1536; 1910; 2124; 2207; 2209; 2212; 2357; 2683; 2857; 3108; 3109; 3113; 3115; 3117; 3122; 3570; 3588; 3683; 3684; 3689; 4065; 4481; 5279; 5788; 6185; 6402; 6510; 6518; 6556; 6646; 6748; 7046; 7048; 7096; 7097; 7132; 7133; 7305; 7351; 7805; 8477; 8743; 9056; 9709; 10161; 10257; 10544; 10859; 10899; 25798; 25825; 27181; …	ABCC4; ADCY7; ADORA3; ALOX5AP; ATP8B4; B4GALT1; BACE2; BRI3; C3AR1; C7; CCR1; CD37; CD4; CD53; CD63; CD68; CD74; CHRNA10; CSF1R; CTLA4; CX3CR1; CYBB; EDNRB; EVI2B; FCER1G; FCGR1A; FCGR2A; FPR1; GPR34; GPR65; GPR92; HERPUD1; HLA-DMA; HLA-DMB; HLA-DPA1; HLA-DPB1; HLA-DQA1; HLA-DRA; IL10RB; IL6R; ITGAL; ITGAM; ITGB2; JTB; LAPTM5; LILRB1; LY75; MS4A4A; MS4A6A; MS4A7; MSR1; P2RY12; P2RY5; PIGC; PROCR;…
GO Molecular Function	MHC class II receptor activity	8	215	11	6910	7.36478e-09	1.55e-05	972; 3108; 3109; 3113; 3115; 3117; 3122; 3123	CD74; HLA-DMA; HLA-DMB; HLA-DPA1; HLA-DPB1; HLA-DQA1; HLA-DRA; HLA-DRB1
PIR keyword	glycoprotein	42	99	379	2027	4.37089e-08	9.23e-05	712; 713; 715; 717; 730; 920; 929; 951; 963; 967; 968; 972; 1230; 1436; 1508; 1910; 2209; 2215; 2357; 2896; 3113; 3115; 3117; 3122; 3123; 3570; 3626; 3683; 3684; 3689; 5265; 5360; 5479; 6036; 6518; 6646; 7040; 7046; 7132; 7133; 9332; 10544	C1QA; C1QB; C1R; C2; C7; CCR1; CD14; CD163; CD37; CD4; CD53; CD63; CD68; CD74; CSF1R; CTSB; EDNRB; FCGR1A; FCGR3B; FPR1; GRN; HLA-DPA1; HLA-DPB1; HLA-DQA1; HLA-DRA; HLA-DRB1; IL6R; INHBC; ITGAL; ITGAM; ITGB2; PLTP; PPIB; PROCR; RNASE2; SERPINA1; SLC2A5; SOAT1; TGFB1; TGFBR1; TNFRSF1A; TNFRSF1B
GO Biological Process	antigen presentation\, exogenous antigen	7	213	9	6771	6.82181e-08	0.000144	3108; 3109; 3113; 3115; 3117; 3122; 3123	HLA-DMA; HLA-DMB; HLA-DPA1; HLA-DPB1; HLA-DQA1; HLA-DRA; HLA-DRB1
GO Biological Process	antigen processing\, exogenous antigen via MHC class II	7	213	9	6771	6.82181e-08	0.000144	3108; 3109; 3113; 3115; 3117; 3122; 3123	HLA-DMA; HLA-DMB; HLA-DPA1; HLA-DPB1; HLA-DQA1; HLA-DRA; HLA-DRB1
SwissProt keyword	Receptor	28	185	266	5301	3.29212e-07	0.000695	1436; 2207; 2209; 2212; 2215; 2857; 3570; 3588; 3683; 3684; 3689; 4065; 4481; 6510; 7046; 7048; 7096; 7097; 7132; 7133; 8477; 10544; 10859; 51284; 51311; 51338; 58475; 64231	CSF1R; FCER1G; FCGR1A; FCGR2A; FCGR3B; GPR34; GPR65; IL10RB; IL6R; ITGAL; ITGAM; ITGB2; LILRB1; LY75; MS4A4A; MS4A6A; MS4A7; MSR1; PROCR; SLC1A5; TGFBR1; TGFBR2; TLR1; TLR2; TLR7; TLR8; TNFRSF1A; TNFRSF1B
PIR superfamily	class II histocompatibility antigen	7	102	9	2265	5.11873e-07	0.00108	3108; 3109; 3113; 3115; 3117; 3122; 3123	HLA-DMA; HLA-DMB; HLA-DPA1; HLA-DPB1; HLA-DQA1; HLA-DRA; HLA-DRB1
GO Cellular Component	plasma membrane	63	211	1100	6719	9.45096e-07	0.002	113; 140; 240; 382; 719; 920; 929; 951; 963; 967; 1230; 1436; 1493; 1524; 1910; 2124; 2207; 2209; 2212; 2215; 2357; 2857; 3113; 3117; 3122; 3570; 3588; 3654; 3683; 3684; 3689; 3903; 3965; 4065; 4082; 4481; 4973; 5788; 6402; 6510; 6518; 6556; 7046; 7132; 7305; 7805; 7940; 8650; 8743; 8832; 9056; 9332; 9450; 10261; 10287; 10544; 10899; 23166; 23643; 27128; 51283; 59345; 64094	ADCY7; ADORA3; ALOX5; ARF6; BFAR; C3AR1; CCR1; CD14; CD163; CD37; CD4; CD53; CD63; CD84; CSF1R; CTLA4; CX3CR1; EDNRB; EVI2B; FCER1G; FCGR1A; FCGR2A; FCGR3B; FPR1; GNB4; GPR34; HLA-DPA1; HLA-DQA1; HLA-DRA; IGSF6; IL10RB; IL6R; IRAK1; ITGAL; ITGAM; ITGB2; JTB; LAIR1; LAPTM5; LGALS9; LST1; LY75; LY86; LY96; MARCKS; MSR1; NUMB; OLR1; PROCR; PSCD4; PTPRC; RGS19; SELL; SLC11A1; SLC1A5; SLC2A5; SLC7A7; …
GO Molecular Function	defense/immunity protein activity	14	215	85	6910	1.72555e-06	0.00364	712; 713; 715; 717; 730; 929; 2162; 4065; 4069; 6387; 6696; 7096; 7940; 57817	C1QA; C1QB; C1R; C2; C7; CD14; CXCL12; F13A1; HAMP; LST1; LY75; LYZ; SPP1; TLR1
KEGG pathway	Complement andcoagulation cascades - Homo sapiens	8	34	25	1223	1.82917e-06	0.00386	712; 713; 715; 717; 719; 730; 2162; 5265	C1QA; C1QB; C1R; C2; C3AR1; C7; F13A1; SERPINA1
KEGG pathway	Immune System - Homo sapiens	8	34	25	1223	1.82917e-06	0.00386	712; 713; 715; 717; 719; 730; 2162; 5265	C1QA; C1QB; C1R; C2; C3AR1; C7; F13A1; SERPINA1
SwissProt keyword	MHC II	6	185	8	5301	2.45647e-06	0.00519	3108; 3109; 3113; 3115; 3117; 3122	HLA-DMA; HLA-DMB; HLA-DPA1; HLA-DPB1; HLA-DQA1; HLA-DRA
GO Biological Process	cellular defense response	10	213	41	6771	3.57685e-06	0.00755	719; 920; 1524; 3606; 4277; 4332; 6696; 7305; 7940; 23643	C3AR1; CD4; CX3CR1; IL18; LST1; LY96; MICB; MNDA; SPP1; TYROBP
GO Biological Process	humoral defense mechanism (sensu Vertebrata)	11	213	52	6771	3.66623e-06	0.00774	712; 713; 715; 717; 730; 963; 1436; 1536; 3689; 8772; 23643	C1QA; C1QB; C1R; C2; C7; CD53; CSF1R; CYBB; FADD; ITGB2; LY96
GO Cellular Component	membrane	114	211	2600	6719	4.64091e-06	0.0098	113; 140; 240; 241; 382; 597; 719; 730; 920; 929; 951; 963; 967; 968; 972; 1050; 1192; 1230; 1436; 1493; 1524; 1536; 1794; 1910; 2000; 2124; 2207; 2209; 2212; 2215; 2313; 2357; 2683; 2857; 3108; 3109; 3113; 3115; 3117; 3122; 3123; 3570; 3588; 3654; 3656; 3683; 3684; 3689; 3903; 3965; 4065; 4082; 4277; 4481; 4615; 4973; 5279; 5788; 6185; 6402; 6510; 6518; 6556; 6646; 6748; 7046; 7048; 7096; 7097; …	ABCC4; ADCY7; ADORA3; ALOX5; ALOX5AP; ARF6; ATP8B4; B3GNT5; B4GALT1; BACE2; BCL2A1; BFAR; BRI3; C3AR1; C7; CCR1; CD14; CD163; CD37; CD4; CD53; CD63; CD68; CD74; CD84; CEBPA; CHRNA10; CHST2; CLIC1; CSF1R; CTLA4; CX3CR1; CYBB; DOCK2; EDNRB; ELF4; EVI2B; FCER1G; FCGBP; FCGR1A; FCGR2A; FCGR3B; FLI1; FPR1; GNB4; GPR34; GPR65; GPR92; HERPUD1; HLA-DMA; HLA-DMB; HLA-DPA1; HLA-DPB1; HLA-DQA1; HLA-DRA; HLA…
SwissProt keyword	Polymorphism	58	185	943	5301	6.5363e-06	0.0138	344; 701; 715; 717; 861; 920; 968; 983; 1075; 1436; 1493; 1508; 1524; 1794; 1910; 2162; 2209; 2212; 2215; 2357; 2876; 2896; 3108; 3109; 3117; 3122; 3399; 4069; 4332; 4521; 5265; 5279; 5360; 5836; 6001; 6036; 6280; 6510; 6556; 6696; 7040; 7045; 7132; 7133; 7153; 7305; 7351; 8087; 9450; 10161; 10475; 10528; 10544; 10859; 11065; 26286; 64231; 89790	APOC2; ARFGAP3; BUB1B; C1R; C2; CD4; CD68; CDC2; CSF1R; CTLA4; CTSB; CTSC; CX3CR1; DOCK2; EDNRB; F13A1; FCGR1A; FCGR2A; FCGR3B; FPR1; FXR1; GPX1; GRN; HLA-DMA; HLA-DMB; HLA-DQA1; HLA-DRA; ID3; LILRB1; LY86; LYZ; MNDA; MS4A6A; NOL5A; NUDT1; P2RY5; PIGC; PLTP; PROCR; PYGL; RGS10; RNASE2; RUNX1; S100A9; SERPINA1; SIGLEC10; SLC11A1; SLC1A5; SPP1; TGFB1; TGFBI; TNFRSF1A; TNFRSF1B; TOP2A; TRIM38; TYROB…
PIR keyword	transmembrane protein	37	99	374	2027	8.95729e-06	0.0189	140; 241; 920; 951; 963; 967; 968; 972; 1230; 1436; 1493; 1524; 1910; 2124; 2207; 2209; 2215; 2357; 3108; 3115; 3117; 3122; 3123; 3570; 3588; 3683; 3684; 3689; 4481; 6518; 6646; 7046; 7132; 7133; 9332; 10161; 10544	ADORA3; ALOX5AP; CCR1; CD163; CD37; CD4; CD53; CD63; CD68; CD74; CSF1R; CTLA4; CX3CR1; EDNRB; EVI2B; FCER1G; FCGR1A; FCGR3B; FPR1; HLA-DMA; HLA-DPB1; HLA-DQA1; HLA-DRA; HLA-DRB1; IL10RB; IL6R; ITGAL; ITGAM; ITGB2; MSR1; P2RY5; PROCR; SLC2A5; SOAT1; TGFBR1; TNFRSF1A; TNFRSF1B
PIR keyword	heterodimer	13	99	57	2027	9.60891e-06	0.0203	712; 713; 1536; 3113; 3115; 3117; 3122; 3123; 3683; 3684; 3689; 6279; 6280	C1QA; C1QB; CYBB; HLA-DPA1; HLA-DPB1; HLA-DQA1; HLA-DRA; HLA-DRB1; ITGAL; ITGAM; ITGB2; S100A8; S100A9
GO Cellular Component	integral to plasma membrane	46	211	758	6719	1.24976e-05	0.0264	113; 140; 719; 951; 963; 967; 1230; 1436; 1493; 1524; 1910; 2124; 2207; 2209; 2857; 3113; 3117; 3122; 3570; 3654; 3683; 3684; 3689; 3903; 4065; 4481; 4973; 5788; 6402; 6510; 6556; 7046; 7132; 7305; 7805; 7940; 8650; 8743; 8832; 9056; 9332; 10261; 10544; 10899; 23166; 51283	ADCY7; ADORA3; BFAR; C3AR1; CCR1; CD163; CD37; CD53; CD63; CD84; CSF1R; CTLA4; CX3CR1; EDNRB; EVI2B; FCER1G; FCGR1A; GPR34; HLA-DPA1; HLA-DQA1; HLA-DRA; IGSF6; IL6R; IRAK1; ITGAL; ITGAM; ITGB2; JTB; LAIR1; LAPTM5; LST1; LY75; MSR1; NUMB; OLR1; PROCR; PTPRC; SELL; SLC11A1; SLC1A5; SLC7A7; STAB1; TGFBR1; TNFRSF1A; TNFSF10; TYROBP
GO Biological Process	antigen presentation	7	213	19	6771	1.69289e-05	0.0357	3108; 3109; 3113; 3115; 3117; 3122; 3123	HLA-DMA; HLA-DMB; HLA-DPA1; HLA-DPB1; HLA-DQA1; HLA-DRA; HLA-DRB1
GO Biological Process	antigen processing	7	213	20	6771	2.35566e-05	0.0497	3108; 3109; 3113; 3115; 3117; 3122; 3123	HLA-DMA; HLA-DMB; HLA-DPA1; HLA-DPB1; HLA-DQA1; HLA-DRA; HLA-DRB1
SwissProt keyword	Inflammatory response	8	185	29	5301	4.42016e-05	0.0933	929; 4615; 7096; 7097; 9450; 23643; 51284; 51311	CD14; LY86; LY96; MYD88; TLR1; TLR2; TLR7; TLR8
molecular localization	Integral membrane	49	77	788	1933	4.91543e-05	0.104	113; 140; 719; 951; 963; 967; 968; 972; 1230; 1436; 1493; 1524; 1910; 2124; 2207; 2209; 2357; 2857; 3588; 3684; 3903; 4065; 4481; 4973; 5788; 6185; 6402; 6510; 6518; 6556; 7046; 7048; 7096; 7097; 7351; 7805; 7940; 8477; 8650; 8743; 8832; 9056; 9332; 10257; 10261; 10544; 10899; 27181; 51283	ABCC4; ADCY7; ADORA3; BFAR; C3AR1; CCR1; CD163; CD37; CD53; CD63; CD68; CD74; CD84; CSF1R; CTLA4; CX3CR1; EDNRB; EVI2B; FCER1G; FCGR1A; FPR1; GPR34; GPR65; IGSF6; IL10RB; ITGAM; JTB; LAIR1; LAPTM5; LST1; LY75; MSR1; NUMB; OLR1; PROCR; PTPRC; RPN2; SELL; SIGLEC8; SLC11A1; SLC1A5; SLC2A5; SLC7A7; TGFBR1; TGFBR2; TLR1; TLR2; TNFSF10; UCP2
Pink module, WM network
System	Gene Category	List Hits	List Total	Population Hits	Population Total	EASE score	Bonferroni	Gene identifiers	Gene Symbol
GO Biological Process	response to biotic stimulus	133	489	455	6771	1.10986e-49	3.83e-46	103; 140; 199; 240; 241; 317; 397; 567; 684; 712; 713; 717; 719; 730; 822; 920; 929; 942; 953; 963; 965; 969; 972; 975; 1075; 1230; 1436; 1520; 1524; 1536; 2207; 2209; 2212; 2215; 2268; 2357; 2533; 2635; 2876; 2908; 2920; 3087; 3105; 3106; 3107; 3108; 3109; 3113; 3115; 3122; 3123; 3126; 3133; 3134; 3135; 3140; 3428; 3429; 3459; 3512; 3553; 3588; 3600; 3606; 3660; 3665; 3689; 3903; 3959; 4065; 425…	ADAR; ADORA3; AIF1; ALOX5; ALOX5AP; APAF1; ARHGDIB; B2M; BLNK; BST2; C1QA; C1QB; C2; C3AR1; C7; CAPG; CCL8; CCR1; CD14; CD4; CD53; CD58; CD69; CD74; CD81; CD84; CD86; CSF1R; CTSC; CTSS; CX3CR1; CXCL2; CYBB; DNAJC3; ENTPD1; FADD; FCER1G; FCGBP; FCGR1A; FCGR2A; FCGR3B; FGR; FPR1; FYB; GBP3; GPX1; HAMP; HERPUD1; HHEX; HLA-A; HLA-B; HLA-C; HLA-DMA; HLA-DMB; HLA-DPA1; HLA-DPB1; HLA-DRA; HLA-DRB1; HLA-…
GO Biological Process	defense response	125	489	406	6771	3.64961e-49	1.26e-45	103; 140; 199; 240; 241; 317; 397; 567; 684; 712; 713; 717; 719; 730; 920; 929; 942; 953; 963; 965; 969; 972; 975; 1075; 1230; 1436; 1520; 1524; 1536; 2207; 2209; 2212; 2215; 2357; 2533; 2635; 2908; 2920; 3087; 3105; 3106; 3107; 3108; 3109; 3113; 3115; 3122; 3123; 3126; 3133; 3134; 3135; 3140; 3428; 3429; 3459; 3512; 3553; 3588; 3600; 3606; 3660; 3665; 3689; 3903; 3959; 4065; 4258; 4276; 4332; 46…	ADAR; ADORA3; AIF1; ALOX5; ALOX5AP; APAF1; ARHGDIB; B2M; BLNK; BST2; C1QA; C1QB; C2; C3AR1; C7; CCL8; CCR1; CD14; CD4; CD53; CD58; CD69; CD74; CD81; CD84; CD86; CSF1R; CTSC; CTSS; CX3CR1; CXCL2; CYBB; DNAJC3; ENTPD1; FADD; FCER1G; FCGBP; FCGR1A; FCGR2A; FCGR3B; FPR1; FYB; GBP3; HAMP; HHEX; HLA-A; HLA-B; HLA-C; HLA-DMA; HLA-DMB; HLA-DPA1; HLA-DPB1; HLA-DRA; HLA-DRB1; HLA-DRB4; HLA-E; HLA-F; HLA-G;…
GO Biological Process	immune response	116	489	370	6771	3.15549e-46	1.09e-42	103; 140; 199; 240; 241; 397; 567; 684; 712; 713; 717; 719; 730; 920; 929; 942; 953; 963; 965; 972; 1075; 1230; 1436; 1520; 1524; 1536; 2207; 2209; 2212; 2215; 2357; 2533; 2635; 2908; 2920; 3087; 3105; 3106; 3107; 3108; 3109; 3113; 3115; 3122; 3123; 3126; 3133; 3134; 3135; 3140; 3428; 3429; 3459; 3512; 3553; 3588; 3600; 3606; 3660; 3665; 3689; 3903; 3959; 4065; 4258; 4276; 4332; 4600; 4615; 5265;…	ADAR; ADORA3; AIF1; ALOX5; ALOX5AP; ARHGDIB; B2M; BLNK; BST2; C1QA; C1QB; C2; C3AR1; C7; CCL8; CCR1; CD14; CD4; CD53; CD58; CD74; CD86; CSF1R; CTSC; CTSS; CX3CR1; CXCL2; CYBB; ENTPD1; FADD; FCER1G; FCGBP; FCGR1A; FCGR2A; FCGR3B; FPR1; FYB; GBP3; HAMP; HHEX; HLA-A; HLA-B; HLA-C; HLA-DMA; HLA-DMB; HLA-DPA1; HLA-DPB1; HLA-DRA; HLA-DRB1; HLA-DRB4; HLA-E; HLA-F; HLA-G; HPSE; IFI16; IFI27; IFI30; IFITM…
GO Biological Process	response to external stimulus	142	489	724	6771	1.85159e-31	6.39e-28	103; 140; 199; 240; 241; 317; 397; 409; 567; 684; 712; 713; 717; 719; 730; 822; 920; 929; 942; 953; 963; 965; 969; 972; 975; 1075; 1230; 1436; 1520; 1524; 1536; 1890; 2207; 2209; 2212; 2215; 2268; 2357; 2533; 2635; 2876; 2908; 2920; 3087; 3105; 3106; 3107; 3108; 3109; 3113; 3115; 3122; 3123; 3126; 3133; 3134; 3135; 3140; 3428; 3429; 3459; 3512; 3553; 3588; 3600; 3606; 3660; 3665; 3689; 3903; 3959…	ADAR; ADORA3; AIF1; ALOX5; ALOX5AP; APAF1; ARHGDIB; ARRB2; B2M; BLNK; BST2; C1QA; C1QB; C2; C3AR1; C7; CAPG; CCL8; CCR1; CD14; CD4; CD53; CD58; CD69; CD74; CD81; CD84; CD86; CKLF; CSF1R; CTSC; CTSS; CX3CR1; CXCL2; CYBB; DNAJC3; ECGF1; ENTPD1; FADD; FCER1G; FCGBP; FCGR1A; FCGR2A; FCGR3B; FGR; FPR1; FYB; GBP3; GPX1; HAMP; HERPUD1; HHEX; HLA-A; HLA-B; HLA-C; HLA-DMA; HLA-DMB; HLA-DPA1; HLA-DPB1; HLA…
GO Biological Process	response to pest/pathogen/parasite	73	489	227	6771	3.72948e-29	1.29e-25	103; 140; 199; 240; 241; 684; 712; 713; 717; 719; 730; 822; 920; 929; 942; 953; 963; 965; 1230; 1436; 1524; 1536; 2207; 2268; 2357; 2908; 2920; 3087; 3108; 3109; 3115; 3126; 3135; 3459; 3553; 3588; 3606; 3665; 3689; 3959; 4065; 4258; 4276; 4332; 4615; 5265; 5452; 5699; 5724; 6279; 6280; 6355; 6401; 6556; 6696; 6774; 6890; 7096; 7097; 7098; 7305; 7940; 8772; 9111; 9450; 10544; 10561; 10855; 23643;…	ADAR; ADORA3; AIF1; ALOX5; ALOX5AP; BLNK; BST2; C1QA; C1QB; C2; C3AR1; C7; CAPG; CCL8; CCR1; CD14; CD4; CD53; CD58; CD86; CSF1R; CX3CR1; CXCL2; CYBB; ENTPD1; FADD; FCER1G; FGR; FPR1; HHEX; HLA-DMA; HLA-DMB; HLA-DPB1; HLA-DRB4; HLA-G; HPSE; IFI44; IFNGR1; IL10RB; IL18; IL1B; IRF7; ITGB2; LGALS3BP; LST1; LY75; LY86; LY96; MGST2; MICA; MNDA; MYD88; NMI; NR3C1; POU2F2; PROCR; PSMB10; PTAFR; S100A8; S…
organismal role	Anti-pathogen response	95	179	314	1725	4.89274e-29	1.69e-25	103; 240; 241; 397; 597; 695; 712; 713; 717; 730; 822; 929; 942; 953; 963; 965; 968; 969; 972; 975; 1075; 1230; 1436; 1520; 1524; 1536; 2207; 2209; 2212; 2215; 2533; 2920; 3087; 3108; 3109; 3115; 3126; 3135; 3459; 3553; 3600; 3606; 3689; 3718; 3903; 3959; 4051; 4065; 4258; 4267; 4276; 4600; 4689; 5696; 5698; 5699; 5724; 5734; 6036; 6279; 6280; 6355; 6398; 6401; 6402; 6404; 6556; 6774; 6890; 6892;…	ADAR; ALOX5; ALOX5AP; ARHGDIB; BCL2A1; BLNK; BTK; C1QA; C1QB; C2; C7; CAPG; CCL8; CCR1; CD14; CD163; CD53; CD58; CD68; CD69; CD74; CD81; CD84; CD86; CD99; CSF1R; CTSC; CTSS; CX3CR1; CXCL2; CYBB; CYP4F3; ENTPD1; FADD; FCER1G; FCGBP; FCGR1A; FCGR2A; FCGR3B; FYB; GPR65; HAMP; HHEX; HLA-DMA; HLA-DMB; HLA-DPB1; HLA-DRB4; HLA-G; IFNGR1; IGSF6; IL15; IL18; IL18BP; IL1B; IRAK4; ITGB2; JAK3; LAIR1; LGALS3…
GO Biological Process	response to wounding	45	489	150	6771	1.31344e-16	4.54e-13	140; 199; 240; 241; 719; 920; 929; 942; 1230; 1524; 1536; 2207; 2357; 2908; 2920; 3135; 3553; 3588; 3606; 3665; 3959; 4065; 4276; 4332; 4615; 5724; 6279; 6280; 6355; 6401; 6696; 6890; 7096; 7097; 7098; 7305; 7940; 9111; 9450; 10544; 10855; 23643; 29760; 51284; 51311	ADORA3; AIF1; ALOX5; ALOX5AP; BLNK; C3AR1; CCL8; CCR1; CD14; CD4; CD86; CX3CR1; CXCL2; CYBB; FCER1G; FPR1; HLA-G; HPSE; IL10RB; IL18; IL1B; IRF7; LGALS3BP; LST1; LY75; LY86; LY96; MICA; MNDA; MYD88; NMI; NR3C1; PROCR; PTAFR; S100A8; S100A9; SELE; SPP1; TAP1; TLR1; TLR2; TLR3; TLR7; TLR8; TYROBP
GO Biological Process	response to stress	86	489	470	6771	2.32107e-16	8.01e-13	103; 140; 199; 240; 241; 684; 712; 713; 717; 719; 730; 822; 920; 929; 942; 953; 963; 965; 1230; 1436; 1524; 1536; 2207; 2268; 2357; 2876; 2908; 2920; 3087; 3108; 3109; 3115; 3126; 3135; 3459; 3553; 3588; 3606; 3665; 3689; 3959; 4065; 4258; 4276; 4292; 4332; 4361; 4615; 5265; 5436; 5452; 5699; 5724; 5890; 5928; 6279; 6280; 6355; 6401; 6556; 6696; 6774; 6890; 7096; 7097; 7098; 7305; 7319; 7520; 794…	ADAR; ADORA3; AIF1; ALOX5; ALOX5AP; BLNK; BST2; C1QA; C1QB; C2; C3AR1; C7; CAPG; CCL8; CCR1; CD14; CD4; CD53; CD58; CD86; CSF1R; CX3CR1; CXCL2; CYBB; ENTPD1; FADD; FCER1G; FGR; FPR1; GPX1; HERPUD1; HHEX; HLA-DMA; HLA-DMB; HLA-DPB1; HLA-DRB4; HLA-G; HPSE; IFI44; IFNGR1; IL10RB; IL18; IL1B; IRF7; ITGB2; LGALS3BP; LST1; LY75; LY86; LY96; MAP4K3; MGST2; MICA; MLH1; MNDA; MRE11A; MYD88; NMI; NR3C1; PO…
GO Biological Process	inflammatory response	34	489	106	6771	1.49478e-13	5.16e-10	140; 199; 240; 241; 719; 929; 1230; 1536; 2207; 2357; 2908; 2920; 3553; 3588; 3665; 4065; 4615; 5724; 6279; 6280; 6355; 6401; 6696; 7096; 7097; 7098; 9111; 9450; 10544; 10855; 23643; 29760; 51284; 51311	ADORA3; AIF1; ALOX5; ALOX5AP; BLNK; C3AR1; CCL8; CCR1; CD14; CXCL2; CYBB; FCER1G; FPR1; HPSE; IL10RB; IL1B; IRF7; LY75; LY86; LY96; MYD88; NMI; NR3C1; PROCR; PTAFR; S100A8; S100A9; SELE; SPP1; TLR1; TLR2; TLR3; TLR7; TLR8
GO Biological Process	innate immune response	34	489	109	6771	3.63826e-13	1.26e-09	140; 199; 240; 241; 719; 929; 1230; 1536; 2207; 2357; 2908; 2920; 3553; 3588; 3665; 4065; 4615; 5724; 6279; 6280; 6355; 6401; 6696; 7096; 7097; 7098; 9111; 9450; 10544; 10855; 23643; 29760; 51284; 51311	ADORA3; AIF1; ALOX5; ALOX5AP; BLNK; C3AR1; CCL8; CCR1; CD14; CXCL2; CYBB; FCER1G; FPR1; HPSE; IL10RB; IL1B; IRF7; LY75; LY86; LY96; MYD88; NMI; NR3C1; PROCR; PTAFR; S100A8; S100A9; SELE; SPP1; TLR1; TLR2; TLR3; TLR7; TLR8
SwissProt keyword	Immune response	17	405	25	5301	1.05206e-12	3.63e-09	920; 929; 972; 4615; 5696; 5698; 6890; 7096; 7097; 7098; 9450; 10859; 11025; 11027; 23643; 51284; 51311	CD14; CD4; CD74; LILRA2; LILRB1; LILRB3; LY86; LY96; MYD88; PSMB8; PSMB9; TAP1; TLR1; TLR2; TLR3; TLR7; TLR8
GO Biological Process	antigen processing	15	489	20	6771	2.21235e-12	7.64e-09	567; 3105; 3106; 3107; 3108; 3109; 3113; 3115; 3122; 3123; 3126; 3133; 3134; 3135; 6892	B2M; HLA-A; HLA-B; HLA-C; HLA-DMA; HLA-DMB; HLA-DPA1; HLA-DPB1; HLA-DRA; HLA-DRB1; HLA-DRB4; HLA-E; HLA-F; HLA-G; TAPBP
GO Biological Process	antigen presentation	14	489	19	6771	2.20634e-11	7.62e-08	567; 3105; 3106; 3107; 3108; 3109; 3113; 3115; 3122; 3123; 3126; 3133; 3134; 3135	B2M; HLA-A; HLA-B; HLA-C; HLA-DMA; HLA-DMB; HLA-DPA1; HLA-DPB1; HLA-DRA; HLA-DRB1; HLA-DRB4; HLA-E; HLA-F; HLA-G
GO Biological Process	humoral immune response	25	489	71	6771	4.83053e-11	1.67e-07	103; 684; 712; 713; 717; 730; 942; 953; 963; 965; 1436; 1536; 3087; 3553; 3606; 3689; 4258; 5452; 5699; 5724; 8772; 9450; 23643; 29760; 54209	ADAR; BLNK; BST2; C1QA; C1QB; C2; C7; CD53; CD58; CD86; CSF1R; CYBB; ENTPD1; FADD; HHEX; IL18; IL1B; ITGB2; LY86; LY96; MGST2; POU2F2; PSMB10; PTAFR; TREM2
PIR pcmotif	Immunoglobulins and major histocompatibility complex proteins signature	16	170	24	1826	1.08249e-10	3.74e-07	567; 942; 3105; 3106; 3107; 3108; 3109; 3113; 3115; 3122; 3123; 3126; 3134; 3135; 3140; 4276	B2M; CD86; HLA-A; HLA-B; HLA-C; HLA-DMA; HLA-DMB; HLA-DPA1; HLA-DPB1; HLA-DRA; HLA-DRB1; HLA-DRB4; HLA-F; HLA-G; MICA; MR1
GO Molecular Function	signal transducer activity	142	497	1211	6910	2.91868e-10	1.01e-06	140; 154; 285; 558; 567; 719; 920; 929; 942; 969; 972; 1230; 1436; 1524; 1890; 2057; 2059; 2207; 2209; 2212; 2215; 2357; 2533; 2773; 2787; 2857; 2896; 2908; 2920; 3105; 3106; 3107; 3108; 3109; 3113; 3115; 3122; 3123; 3126; 3133; 3134; 3135; 3140; 3459; 3482; 3553; 3587; 3588; 3597; 3600; 3606; 3678; 3683; 3684; 3689; 3693; 3709; 3717; 3718; 3903; 3959; 4065; 4067; 4214; 4481; 4615; 5583; 5724; 57…	ABCC9; ADORA3; ADRB2; ANGPT2; AXL; B2M; BLNK; BTN3A1; BTN3A2; BTN3A3; C3AR1; CALCRL; CCL8; CCR1; CD14; CD163; CD4; CD69; CD74; CD86; CECR1; CKLF; CSF1R; CX3CR1; CXCL2; ECGF1; EPOR; EPS8; FADD; FCER1G; FCGR1A; FCGR2A; FCGR3B; FGF20; FGL2; FPR1; FYB; GNAI3; GNB4; GNG5; GPNMB; GPR34; GPR65; GPR92; GRN; HAMP; HAVCR2; HLA-A; HLA-B; HLA-C; HLA-DMA; HLA-DMB; HLA-DPA1; HLA-DPB1; HLA-DRA; HLA-DRB1; HLA-DR…
SwissProt keyword	3D-structure	102	405	756	5301	1.75618e-09	6.06e-06	2; 103; 231; 308; 317; 341; 344; 358; 397; 567; 695; 822; 834; 841; 920; 942; 965; 969; 972; 975; 1075; 1192; 1445; 1475; 1476; 1508; 1512; 1520; 1522; 2057; 2058; 2162; 2212; 2215; 2313; 2643; 2896; 2920; 2950; 2961; 3055; 3074; 3108; 3109; 3122; 3126; 3133; 3162; 3176; 3459; 3482; 3553; 3587; 3615; 3683; 3684; 3689; 3987; 4313; 4478; 4686; 4689; 5216; 5265; 5321; 5452; 5720; 5725; 5771; 5777; 5…	A2M; ACTR3; ADAR; AKR1B1; ANXA5; APAF1; APOC1; APOC2; AQP1; ARHGDIB; B2M; BTK; CAPG; CASP1; CASP8; CCL8; CD4; CD58; CD69; CD74; CD81; CD86; CLIC1; CSK; CSTA; CSTB; CTSB; CTSC; CTSH; CTSS; CTSZ; CXCL2; EPOR; EPRS; F13A1; FADD; FCGR2A; FCGR3B; FLI1; GCH1; GRN; GSTP1; GTF2E2; HAMP; HCK; HEXB; HLA-DMA; HLA-DMB; HLA-DRA; HLA-DRB4; HLA-E; HMOX1; HNMT; IFNGR1; IGF2R; IL10RA; IL1B; IMPDH2; ITGAL; ITGAM; …
GO Molecular Function	receptor activity	95	497	743	6910	1.14064e-08	3.94e-05	140; 154; 558; 567; 719; 920; 929; 942; 969; 972; 1230; 1436; 1524; 2057; 2207; 2209; 2212; 2215; 2357; 2857; 2908; 3105; 3106; 3107; 3108; 3109; 3113; 3115; 3122; 3123; 3126; 3133; 3134; 3135; 3140; 3459; 3482; 3587; 3588; 3597; 3678; 3683; 3684; 3689; 3693; 3709; 3903; 3959; 4065; 4481; 4615; 5583; 5724; 5734; 5777; 5788; 5795; 6510; 6850; 7046; 7048; 7096; 7097; 7098; 7305; 8477; 9332; 9761; 1…	ABCC9; ADORA3; ADRB2; AXL; B2M; BTN3A1; BTN3A2; BTN3A3; C3AR1; CALCRL; CCR1; CD14; CD163; CD4; CD69; CD74; CD86; CSF1R; CX3CR1; EPOR; FCER1G; FCGR1A; FCGR2A; FCGR3B; FPR1; GPR34; GPR65; GPR92; HAVCR2; HLA-A; HLA-B; HLA-C; HLA-DMA; HLA-DMB; HLA-DPA1; HLA-DPB1; HLA-DRA; HLA-DRB1; HLA-DRB4; HLA-E; HLA-F; HLA-G; IFNGR1; IGF2R; IGSF6; IL10RA; IL10RB; IL13RA1; IRAK4; ITGA5; ITGAL; ITGAM; ITGB2; ITGB5; …
GO Molecular Function	transmembrane receptor activity	68	497	481	6910	5.41343e-08	0.000187	140; 154; 558; 567; 719; 920; 929; 969; 972; 1230; 1436; 1524; 2057; 2207; 2357; 2857; 3105; 3106; 3107; 3108; 3109; 3113; 3115; 3122; 3123; 3126; 3133; 3134; 3135; 3140; 3459; 3482; 3587; 3588; 3597; 3678; 3683; 3684; 3689; 3693; 3903; 3959; 4481; 4615; 5724; 5734; 5788; 5795; 7046; 7048; 7096; 7097; 7098; 8477; 9332; 10060; 10161; 10203; 10261; 10342; 23166; 27181; 29992; 51284; 51311; 57121; 6…	ABCC9; ADORA3; ADRB2; AXL; B2M; C3AR1; CALCRL; CCR1; CD14; CD163; CD4; CD69; CD74; CSF1R; CX3CR1; EPOR; FCER1G; FPR1; GPR34; GPR65; GPR92; HLA-A; HLA-B; HLA-C; HLA-DMA; HLA-DMB; HLA-DPA1; HLA-DPB1; HLA-DRA; HLA-DRB1; HLA-DRB4; HLA-E; HLA-F; HLA-G; IFNGR1; IGF2R; IGSF6; IL10RA; IL10RB; IL13RA1; ITGA5; ITGAL; ITGAM; ITGB2; ITGB5; LAIR1; LGALS3BP; LOXL3; MR1; MSR1; MYD88; P2RY12; P2RY5; PILRA; PTAFR…
GO Molecular Function	MHC class II receptor activity	9	497	11	6910	9.08081e-08	0.000314	972; 3107; 3108; 3109; 3113; 3115; 3122; 3123; 3126	CD74; HLA-C; HLA-DMA; HLA-DMB; HLA-DPA1; HLA-DPB1; HLA-DRA; HLA-DRB1; HLA-DRB4
Interpro	Immunoglobulin C-type	11	296	17	3358	2.63402e-07	0.00091	567; 3105; 3106; 3107; 3108; 3109; 3122; 3123; 3133; 3134; 3135	B2M; HLA-A; HLA-B; HLA-C; HLA-DMA; HLA-DMB; HLA-DRA; HLA-DRB1; HLA-E; HLA-F; HLA-G
GO Biological Process	perception of pest/pathogen/parasite	8	489	9	6771	3.07236e-07	0.00106	3108; 3109; 3115; 3126; 3135; 7096; 7098; 51311	HLA-DMA; HLA-DMB; HLA-DPB1; HLA-DRB4; HLA-G; TLR1; TLR3; TLR8
GO Biological Process	perception of biotic stimulus	8	489	9	6771	3.07236e-07	0.00106	3108; 3109; 3115; 3126; 3135; 7096; 7098; 51311	HLA-DMA; HLA-DMB; HLA-DPB1; HLA-DRB4; HLA-G; TLR1; TLR3; TLR8
GO Biological Process	humoral defense mechanism (sensu Vertebrata)	17	489	52	6771	3.78818e-07	0.00131	103; 712; 713; 717; 730; 953; 963; 965; 1436; 1536; 3087; 3553; 3689; 4258; 5724; 8772; 23643	ADAR; C1QA; C1QB; C2; C7; CD53; CD58; CSF1R; CYBB; ENTPD1; FADD; HHEX; IL1B; ITGB2; LY96; MGST2; PTAFR
SwissProt keyword	Glycoprotein	128	405	1126	5301	3.96675e-07	0.00137	2; 140; 154; 285; 358; 427; 558; 684; 712; 713; 717; 719; 730; 920; 929; 942; 951; 953; 963; 965; 968; 969; 972; 1003; 1075; 1230; 1436; 1508; 1512; 1522; 1536; 1634; 1824; 2057; 2209; 2212; 2215; 2357; 2548; 2683; 2799; 2857; 2896; 2995; 3074; 3105; 3106; 3107; 3108; 3109; 3113; 3115; 3122; 3126; 3133; 3134; 3135; 3428; 3459; 3482; 3512; 3587; 3588; 3597; 3600; 3678; 3683; 3684; 3689; 3693; 3709…	A2M; ABCC9; ADORA3; ADRB2; ANGPT2; AQP1; ASAH1; AXL; B4GALT1; BST2; C1QA; C1QB; C2; C3AR1; C7; CALCRL; CCR1; CD14; CD37; CD4; CD53; CD58; CD68; CD69; CD74; CD86; CD99; CDH5; CPVL; CSF1R; CTSB; CTSC; CTSH; CTSZ; CYBB; DCN; DSC2; ENTPD1; EPOR; FCGR1A; FCGR2A; FCGR3B; FGL2; FPR1; FXYD5; GAA; GNS; GPNMB; GPR34; GPR65; GPR92; GRN; GYPC; HEXB; HLA-A; HLA-B; HLA-C; HLA-DMA; HLA-DMB; HLA-DPA1; HLA-DPB1; …
PIR keyword	heterodimer	20	201	57	2027	7.30342e-07	0.00252	567; 712; 713; 1536; 2950; 3106; 3107; 3113; 3115; 3122; 3123; 3126; 3134; 3678; 3683; 3684; 3689; 3693; 6279; 6280	B2M; C1QA; C1QB; CYBB; GSTP1; HLA-B; HLA-C; HLA-DPA1; HLA-DPB1; HLA-DRA; HLA-DRB1; HLA-DRB4; HLA-F; ITGA5; ITGAL; ITGAM; ITGB2; ITGB5; S100A8; S100A9
GO Biological Process	antigen processing\, endogenous antigen via MHC class I	8	489	10	6771	9.60516e-07	0.00332	567; 3105; 3106; 3107; 3133; 3134; 3135; 6892	B2M; HLA-A; HLA-B; HLA-C; HLA-E; HLA-F; HLA-G; TAPBP
SwissProt keyword	Signal	113	405	978	5301	1.24883e-06	0.00431	2; 285; 341; 344; 427; 558; 567; 712; 713; 717; 730; 920; 929; 942; 965; 968; 1003; 1075; 1436; 1508; 1512; 1520; 1522; 1634; 1824; 2057; 2207; 2209; 2212; 2215; 2267; 2548; 2799; 2896; 2920; 3074; 3105; 3106; 3107; 3108; 3109; 3113; 3115; 3122; 3126; 3133; 3134; 3135; 3309; 3459; 3482; 3587; 3588; 3597; 3600; 3678; 3683; 3684; 3689; 3693; 4065; 4125; 4126; 4267; 4313; 5265; 5742; 5788; 5795; 603…	A2M; ANGPT2; APOC1; APOC2; ARMET; ASAH1; AXL; B2M; C1QA; C1QB; C2; C7; CALCRL; CCL8; CD14; CD4; CD58; CD68; CD86; CD99; CDH5; CECR1; CPVL; CSF1R; CTSB; CTSC; CTSH; CTSS; CTSZ; CXCL2; DCN; DNAJB11; DSC2; EPOR; FCER1G; FCGR1A; FCGR2A; FCGR3B; FGL1; FGL2; FXYD5; GAA; GNS; GPNMB; GRN; HAMP; HEXB; HLA-A; HLA-B; HLA-C; HLA-DMA; HLA-DMB; HLA-DPA1; HLA-DPB1; HLA-DRA; HLA-DRB4; HLA-E; HLA-F; HLA-G; HSPA5;…
GO Molecular Function	defense/immunity protein activity	21	497	85	6910	1.55767e-06	0.00538	317; 712; 713; 717; 730; 929; 2162; 3106; 3107; 3428; 3459; 3512; 4065; 4600; 6696; 6892; 7096; 7098; 7940; 10561; 57817	APAF1; C1QA; C1QB; C2; C7; CD14; F13A1; HAMP; HLA-B; HLA-C; IFI16; IFI44; IFNGR1; IGJ; LST1; LY75; MX2; SPP1; TAPBP; TLR1; TLR3
GO Biological Process	cellular defense response	14	489	41	6771	3.26654e-06	0.0113	719; 920; 942; 1524; 3135; 3606; 3959; 4276; 4332; 6696; 6890; 7305; 7940; 23643	C3AR1; CD4; CD86; CX3CR1; HLA-G; IL18; LGALS3BP; LST1; LY96; MICA; MNDA; SPP1; TAP1; TYROBP
SwissProt keyword	Inflammatory response	12	405	29	5301	4.33107e-06	0.015	929; 2920; 3553; 4615; 6355; 7096; 7097; 7098; 9450; 23643; 51284; 51311	CCL8; CD14; CXCL2; IL1B; LY86; LY96; MYD88; TLR1; TLR2; TLR3; TLR7; TLR8
SwissProt keyword	MHC I	7	405	8	5301	4.64006e-06	0.016	567; 3105; 3106; 3107; 3133; 3134; 3135	B2M; HLA-A; HLA-B; HLA-C; HLA-E; HLA-F; HLA-G
GO Molecular Function	MHC class I receptor activity	8	497	12	6910	5.43153e-06	0.0188	567; 3105; 3106; 3107; 3133; 3134; 3135; 3140	B2M; HLA-A; HLA-B; HLA-C; HLA-E; HLA-F; HLA-G; MR1
GO Biological Process	antimicrobial humoral response (sensu Vertebrata)	13	489	37	6771	6.01155e-06	0.0208	103; 953; 963; 965; 1436; 1536; 3087; 3553; 3689; 4258; 5724; 8772; 23643	ADAR; CD53; CD58; CSF1R; CYBB; ENTPD1; FADD; HHEX; IL1B; ITGB2; LY96; MGST2; PTAFR
GO Biological Process	antimicrobial humoral response	13	489	37	6771	6.01155e-06	0.0208	103; 953; 963; 965; 1436; 1536; 3087; 3553; 3689; 4258; 5724; 8772; 23643	ADAR; CD53; CD58; CSF1R; CYBB; ENTPD1; FADD; HHEX; IL1B; ITGB2; LY96; MGST2; PTAFR
SwissProt keyword	Interferon induction	11	405	25	5301	6.83033e-06	0.0236	3428; 3429; 3660; 4332; 4600; 5720; 5721; 8519; 10410; 10437; 10581	IFI16; IFI27; IFI30; IFITM1; IFITM2; IFITM3; IRF2; MNDA; MX2; PSME1; PSME2
GO Biological Process	antigen presentation\, endogenous antigen	7	489	9	6771	9.47212e-06	0.0327	567; 3105; 3106; 3107; 3133; 3134; 3135	B2M; HLA-A; HLA-B; HLA-C; HLA-E; HLA-F; HLA-G
GO Biological Process	antigen processing\, exogenous antigen via MHC class II	7	489	9	6771	9.47212e-06	0.0327	3108; 3109; 3113; 3115; 3122; 3123; 3126	HLA-DMA; HLA-DMB; HLA-DPA1; HLA-DPB1; HLA-DRA; HLA-DRB1; HLA-DRB4
GO Biological Process	antigen presentation\, exogenous antigen	7	489	9	6771	9.47212e-06	0.0327	3108; 3109; 3113; 3115; 3122; 3123; 3126	HLA-DMA; HLA-DMB; HLA-DPA1; HLA-DPB1; HLA-DRA; HLA-DRB1; HLA-DRB4
biochemical function	Receptor (signalling)	57	262	370	2995	9.79436e-06	0.0338	140; 154; 558; 719; 920; 929; 942; 969; 1230; 1436; 1524; 2057; 2059; 2207; 2209; 2212; 2357; 2857; 2908; 3459; 3482; 3587; 3588; 3597; 3678; 3683; 3684; 3689; 3693; 3709; 3903; 3959; 4065; 4481; 5724; 5734; 5788; 5795; 5920; 7046; 7048; 7096; 7097; 7098; 7305; 8477; 8519; 10203; 10261; 10544; 10859; 11025; 11027; 23643; 27128; 27181; 54209	ADORA3; ADRB2; AXL; C3AR1; CALCRL; CCR1; CD14; CD4; CD69; CD86; CSF1R; CX3CR1; EPOR; EPS8; FCER1G; FCGR1A; FCGR2A; FPR1; GPR34; GPR65; IFITM1; IFNGR1; IGF2R; IGSF6; IL10RA; IL10RB; IL13RA1; ITGA5; ITGAL; ITGAM; ITGB2; ITGB5; ITPR2; LAIR1; LGALS3BP; LILRA2; LILRB1; LILRB3; LY75; LY96; MSR1; NR3C1; PROCR; PSCD4; PTAFR; PTGER4; PTPRC; PTPRJ; RARRES3; SIGLEC8; TGFBR1; TGFBR2; TLR1; TLR2; TLR3; TREM2;…
Chromosome	Homo sapiens 6p	39	533	275	7977	1.22566e-05	0.0423	199; 717; 860; 1192; 2162; 3105; 3106; 3107; 3108; 3109; 3113; 3115; 3122; 3123; 3126; 3128; 3133; 3134; 3135; 4276; 4800; 5696; 5698; 6890; 6892; 7923; 7940; 8339; 8870; 9450; 10384; 10475; 11118; 11119; 23607; 50619; 54209; 81688; 170954	AIF1; BTN3A1; BTN3A2; BTN3A3; C2; C6ORF62; CD2AP; CLIC1; DEF6; F13A1; HIST1H2BG; HLA-A; HLA-B; HLA-C; HLA-DMA; HLA-DMB; HLA-DPA1; HLA-DPB1; HLA-DRA; HLA-DRB1; HLA-DRB4; HLA-DRB6; HLA-E; HLA-F; HLA-G; HSD17B8; IER3; KIAA1949; LST1; LY86; MICA; NFYA; PSMB8; PSMB9; RUNX2; TAP1; TAPBP; TREM2; TRIM38
PIR keyword	glycoprotein	62	201	379	2027	1.41873e-05	0.049	2; 154; 558; 712; 713; 717; 730; 920; 929; 942; 951; 963; 965; 968; 969; 972; 1003; 1230; 1436; 1508; 1512; 1634; 1824; 2057; 2209; 2215; 2357; 2548; 2799; 2896; 3105; 3106; 3107; 3113; 3115; 3122; 3123; 3134; 3135; 3678; 3683; 3684; 3689; 3693; 3956; 3959; 4267; 4276; 4313; 5265; 5742; 6036; 6401; 6404; 6518; 6646; 7040; 7046; 7057; 9332; 10203; 10544	A2M; ADRB2; AXL; C1QA; C1QB; C2; C7; CALCRL; CCR1; CD14; CD163; CD37; CD4; CD53; CD58; CD68; CD69; CD74; CD86; CD99; CDH5; CSF1R; CTSB; CTSH; DCN; DSC2; EPOR; FCGR1A; FCGR3B; FPR1; GAA; GNS; GRN; HLA-A; HLA-B; HLA-C; HLA-DPA1; HLA-DPB1; HLA-DRA; HLA-DRB1; HLA-F; HLA-G; ITGA5; ITGAL; ITGAM; ITGB2; ITGB5; LGALS1; LGALS3BP; MICA; MMP2; PROCR; PTGS1; RNASE2; SELE; SELPLG; SERPINA1; SLC2A5; SOAT1; TGF…
PIR superfamily	class I histocompatibility antigen	7	215	8	2265	1.58507e-05	0.0547	3105; 3106; 3107; 3134; 3135; 3140; 4276	HLA-A; HLA-B; HLA-C; HLA-F; HLA-G; MICA; MR1
SwissProt keyword	Polymorphism	105	405	943	5301	2.02169e-05	0.0698	2; 154; 223; 231; 341; 344; 358; 427; 684; 695; 717; 860; 901; 920; 942; 968; 1075; 1436; 1508; 1522; 1524; 1634; 1794; 1890; 2162; 2209; 2212; 2215; 2357; 2548; 2643; 2710; 2876; 2896; 2908; 2950; 2995; 2997; 3074; 3105; 3106; 3107; 3108; 3109; 3122; 3126; 3133; 3176; 3482; 3587; 3735; 4012; 4051; 4125; 4267; 4292; 4332; 4361; 5265; 5696; 5698; 5720; 5724; 5742; 5836; 6001; 6036; 6102; 6280; 635…	A2M; ADRB2; AKR1B1; ALDH9A1; APOC1; APOC2; AQP1; ASAH1; BST2; BTK; C2; CCL8; CCNG2; CD4; CD68; CD86; CD99; CORO1A; CSF1R; CTSB; CTSC; CTSZ; CX3CR1; CYP4F3; DCN; DDX18; DNAJB11; DOCK2; ECGF1; F13A1; FCGR1A; FCGR2A; FCGR3B; FGL2; FPR1; FXYD5; GAA; GCH1; GK; GPNMB; GPX1; GRN; GSTP1; GYPC; GYS1; HEXB; HLA-A; HLA-B; HLA-C; HLA-DMA; HLA-DMB; HLA-DRA; HLA-DRB4; HLA-E; HNMT; IFITM2; IGF2R; IL10RA; KARS; …
SwissProt keyword	Transmembrane	128	405	1224	5301	3.79374e-05	0.131	140; 154; 241; 358; 558; 684; 719; 730; 920; 942; 951; 953; 963; 965; 968; 969; 972; 975; 1003; 1230; 1436; 1524; 1536; 1824; 2057; 2207; 2209; 2212; 2357; 2683; 2857; 2995; 3105; 3106; 3107; 3108; 3109; 3113; 3115; 3122; 3126; 3133; 3134; 3135; 3429; 3459; 3482; 3587; 3588; 3597; 3678; 3683; 3684; 3689; 3693; 3709; 4012; 4065; 4245; 4258; 4267; 4481; 5193; 5724; 5734; 5788; 5795; 6398; 6401; 640…	ABCC9; ADORA3; ADRB2; ALOX5AP; AQP1; ATP10D; ATP8B4; AXL; B4GALT1; BRI3; BST2; C3AR1; C7; CALCRL; CCR1; CD37; CD4; CD53; CD58; CD68; CD69; CD74; CD81; CD86; CD99; CDH5; CKLF; CSF1R; CX3CR1; CYBB; DSC2; ENTPD1; EPOR; FCER1G; FCGR1A; FCGR2A; FPR1; FXYD5; GPNMB; GPR34; GPR65; GPR92; GYPC; HERPUD1; HLA-A; HLA-B; HLA-C; HLA-DMA; HLA-DMB; HLA-DPA1; HLA-DPB1; HLA-DRA; HLA-DRB4; HLA-E; HLA-F; HLA-G; IER3…
SwissProt keyword	Receptor	40	405	266	5301	4.18419e-05	0.144	558; 942; 1436; 2057; 2207; 2209; 2212; 2215; 2857; 2908; 3459; 3482; 3587; 3588; 3597; 3678; 3683; 3684; 3689; 3693; 3709; 4065; 4481; 6510; 7046; 7048; 7096; 7097; 7098; 8477; 10060; 10544; 10859; 11025; 11027; 51284; 51311; 51338; 58475; 64231	ABCC9; AXL; CD86; CSF1R; EPOR; FCER1G; FCGR1A; FCGR2A; FCGR3B; GPR34; GPR65; IFNGR1; IGF2R; IL10RA; IL10RB; IL13RA1; ITGA5; ITGAL; ITGAM; ITGB2; ITGB5; ITPR2; LILRA2; LILRB1; LILRB3; LY75; MS4A4A; MS4A6A; MS4A7; MSR1; NR3C1; PROCR; SLC1A5; TGFBR1; TGFBR2; TLR1; TLR2; TLR3; TLR7; TLR8
PIR superfamily	class II histocompatibility antigen	7	215	9	2265	4.38099e-05	0.151	3108; 3109; 3113; 3115; 3122; 3123; 3126	HLA-DMA; HLA-DMB; HLA-DPA1; HLA-DPB1; HLA-DRA; HLA-DRB1; HLA-DRB4
SwissProt keyword	Lysosome	15	405	56	5301	5.30838e-05	0.183	427; 968; 1075; 1508; 1512; 1520; 1522; 2548; 2799; 3074; 3482; 4125; 4126; 7805; 10437	ASAH1; CD68; CTSB; CTSC; CTSH; CTSS; CTSZ; GAA; GNS; HEXB; IFI30; IGF2R; LAPTM5; MAN2B1; MANBA
GO Cellular Component	lysosome	18	486	82	6719	5.89066e-05	0.203	154; 427; 968; 1075; 1508; 1512; 1520; 1522; 2548; 2799; 3074; 3482; 4125; 4126; 7805; 10437; 11151; 26985	ADRB2; AP3M1; ASAH1; CD68; CORO1A; CTSB; CTSC; CTSH; CTSS; CTSZ; GAA; GNS; HEXB; IFI30; IGF2R; LAPTM5; MAN2B1; MANBA
GO Cellular Component	lytic vacuole	18	486	82	6719	5.89066e-05	0.203	154; 427; 968; 1075; 1508; 1512; 1520; 1522; 2548; 2799; 3074; 3482; 4125; 4126; 7805; 10437; 11151; 26985	ADRB2; AP3M1; ASAH1; CD68; CORO1A; CTSB; CTSC; CTSH; CTSS; CTSZ; GAA; GNS; HEXB; IFI30; IGF2R; LAPTM5; MAN2B1; MANBA
Purple module, BG network
System	Gene Category	List Hits	List Total	Population Hits	Population Total	EASE score	Bonferroni	Gene identifiers	Gene Symbol
GO Molecular Function	heat shock protein activity	12	102	24	6910	7.96009e-15	8.78e-12	871; 3301; 3305; 3310; 3315; 3329; 3336; 3337; 8988; 10049; 10808; 11080	DNAJA1; DNAJB1; DNAJB4; DNAJB6; HSPA1L; HSPA6; HSPB1; HSPB3; HSPD1; HSPE1; HSPH1; SERPINH1
GO Molecular Function	chaperone activity	19	102	122	6910	8.54185e-14	9.42e-11	871; 908; 2288; 3301; 3305; 3310; 3315; 3329; 3336; 3337; 6767; 7203; 8988; 9531; 9532; 10049; 10808; 10963; 11080	BAG2; BAG3; CCT3; CCT6A; DNAJA1; DNAJB1; DNAJB4; DNAJB6; FKBP4; HSPA1L; HSPA6; HSPB1; HSPB3; HSPD1; HSPE1; HSPH1; SERPINH1; ST13; STIP1
SwissProt keyword	Heat shock	8	79	16	5301	1.16911e-09	1.29e-06	871; 3310; 3315; 3336; 3337; 8988; 10808; 11080	DNAJB1; DNAJB4; HSPA6; HSPB1; HSPB3; HSPE1; HSPH1; SERPINH1
SwissProt keyword	Chaperone	12	79	68	5301	2.65694e-09	2.93e-06	871; 908; 3301; 3329; 3336; 3337; 6767; 7203; 9531; 9532; 10049; 11080	BAG2; BAG3; CCT3; CCT6A; DNAJA1; DNAJB1; DNAJB4; DNAJB6; HSPD1; HSPE1; SERPINH1; ST13
PIR keyword	molecular chaperone	7	31	14	2027	1.71803e-08	1.89e-05	871; 908; 3305; 3310; 3329; 3336; 7203	CCT3; CCT6A; HSPA1L; HSPA6; HSPD1; HSPE1; SERPINH1
GO Biological Process	protein folding	11	97	93	6771	6.25161e-07	0.00069	908; 2288; 3301; 3329; 3336; 3337; 6767; 7203; 9531; 9532; 11080	BAG2; BAG3; CCT3; CCT6A; DNAJA1; DNAJB1; DNAJB4; FKBP4; HSPD1; HSPE1; ST13
PIR keyword	heat shock	5	31	7	2027	1.32591e-06	0.00146	871; 3315; 3329; 3336; 3337	DNAJB1; HSPB1; HSPD1; HSPE1; SERPINH1
PIR keyword	stress-induced protein	5	31	11	2027	1.19953e-05	0.0132	871; 3315; 3329; 3336; 3337	DNAJB1; HSPB1; HSPD1; HSPE1; SERPINH1
biochemical function	Chaperones	6	47	40	2995	0.000301518	0.333	908; 3301; 3336; 7203; 10808; 11080	CCT3; CCT6A; DNAJA1; DNAJB4; HSPE1; HSPH1
GO Molecular Function	Hsp70/Hsp90 organizing protein activity	3	102	4	6910	0.00124522	1	2288; 6767; 10963	FKBP4; ST13; STIP1
PIR pcmotif	Nt-dnaJ domain signature	3	28	5	1826	0.00204938	1	3301; 3337; 11080	DNAJA1; DNAJB1; DNAJB4
Interpro	DnaJ N-terminal domain	3	50	8	3358	0.00552305	1	3301; 3337; 10049	DNAJA1; DNAJB1; DNAJB6
GO Biological Process	protein metabolism	34	97	1550	6771	0.00659187	1	833; 871; 908; 1198; 2288; 2872; 2935; 3301; 3315; 3329; 3336; 3337; 5033; 5225; 5778; 6450; 6650; 6767; 7203; 8894; 8974; 8985; 9531; 9532; 10269; 10461; 10615; 10690; 11080; 26019; 26269; 51271; 53635; 64968	BAG2; BAG3; CARS; CCT3; CCT6A; CLK3; DNAJA1; DNAJB1; DNAJB4; EIF2S2; FBXO8; FKBP4; FUT9; GSPT1; HSPB1; HSPD1; HSPE1; MERTK; MKNK2; MRPS6; P4HA1; P4HA2; PGC; PLOD3; PTOV1; PTPN7; SERPINH1; SH3BGR; SOLH; SPAG5; ST13; UBAP1; UPF2; ZMPSTE24
SwissProt keyword	Vitamin C	3	79	9	5301	0.00719682	1	5033; 8974; 8985	P4HA1; P4HA2; PLOD3
Interpro	TCP-1 (Tailless complex polypeptide)/cpn60 chaperonin fami	3	50	10	3358	0.00871239	1	908; 3329; 7203	CCT3; CCT6A; HSPD1
Purple module, FC network
System	Gene Category	List Hits	List Total	Population Hits	Population Total	EASE score	Bonferroni	Gene identifiers	Gene Symbol
GO Molecular Function	heat shock protein activity	14	128	24	6910	3.08005e-17	4.46e-14	871; 3301; 3303; 3304; 3305; 3308; 3310; 3315; 3329; 3336; 3337; 10049; 10808; 11080	DNAJA1; DNAJB1; DNAJB4; DNAJB6; HSPA1A; HSPA1B; HSPA1L; HSPA4; HSPA6; HSPB1; HSPD1; HSPE1; HSPH1; SERPINH1
GO Molecular Function	chaperone activity	19	128	122	6910	5.1131e-12	7.4e-09	871; 2288; 3301; 3303; 3304; 3305; 3308; 3309; 3310; 3315; 3329; 3336; 3337; 7203; 9531; 10049; 10808; 10963; 11080	BAG3; CCT3; DNAJA1; DNAJB1; DNAJB4; DNAJB6; FKBP4; HSPA1A; HSPA1B; HSPA1L; HSPA4; HSPA5; HSPA6; HSPB1; HSPD1; HSPE1; HSPH1; SERPINH1; STIP1
PIR keyword	molecular chaperone	9	42	14	2027	3.76976e-11	5.46e-08	871; 3303; 3304; 3305; 3309; 3310; 3329; 3336; 7203	CCT3; HSPA1A; HSPA1B; HSPA1L; HSPA5; HSPA6; HSPD1; HSPE1; SERPINH1
SwissProt keyword	Heat shock	9	98	16	5301	1.07187e-10	1.55e-07	871; 3304; 3308; 3310; 3315; 3336; 3337; 10808; 11080	DNAJB1; DNAJB4; HSPA1B; HSPA4; HSPA6; HSPB1; HSPE1; HSPH1; SERPINH1
PIR keyword	heat shock	6	42	7	2027	5.38276e-08	7.79e-05	871; 3309; 3315; 3329; 3336; 3337	DNAJB1; HSPA5; HSPB1; HSPD1; HSPE1; SERPINH1
PIR superfamily	heat shock protein 70	6	51	9	2265	5.04835e-07	0.000731	3303; 3304; 3305; 3308; 3309; 3310	HSPA1A; HSPA1B; HSPA1L; HSPA4; HSPA5; HSPA6
PIR keyword	stress-induced protein	6	42	11	2027	1.11548e-06	0.00162	871; 3309; 3315; 3329; 3336; 3337	DNAJB1; HSPA5; HSPB1; HSPD1; HSPE1; SERPINH1
SwissProt keyword	Chaperone	10	98	68	5301	3.19711e-06	0.00463	871; 3301; 3304; 3329; 3336; 3337; 7203; 9531; 10049; 11080	BAG3; CCT3; DNAJA1; DNAJB1; DNAJB4; DNAJB6; HSPA1B; HSPD1; HSPE1; SERPINH1
PIR pcmotif	Heat shock hsp70 proteins family signature 2	5	39	9	1826	1.86854e-05	0.0271	3303; 3305; 3308; 3309; 3310	HSPA1A; HSPA1L; HSPA4; HSPA5; HSPA6
PIR pcmotif	Heat shock hsp70 proteins family signature 1	4	39	7	1826	0.000275037	0.398	3303; 3305; 3309; 3310	HSPA1A; HSPA1L; HSPA5; HSPA6
GO Biological Process	protein folding	9	127	93	6771	0.000311869	0.452	2288; 3301; 3329; 3336; 3337; 5481; 7203; 9531; 11080	BAG3; CCT3; DNAJA1; DNAJB1; DNAJB4; FKBP4; HSPD1; HSPE1; PPID
Interpro	Heat shock protein hsp70	4	70	8	3358	0.000432056	0.626	3305; 3308; 3309; 3310	HSPA1L; HSPA4; HSPA5; HSPA6
PIR pcmotif	Heat shock hsp70 proteins family signature 3	4	39	8	1826	0.000433737	0.628	3303; 3305; 3308; 3310	HSPA1A; HSPA1L; HSPA4; HSPA6
biochemical function	Chaperones	6	65	40	2995	0.00140604	1	3301; 3309; 3336; 7203; 10808; 11080	CCT3; DNAJA1; DNAJB4; HSPA5; HSPE1; HSPH1
GO Molecular Function	Hsp70/Hsp90 organizing protein activity	3	128	4	6910	0.0019629	1	2288; 3309; 10963	FKBP4; HSPA5; STIP1
PIR pcmotif	Nt-dnaJ domain signature	3	39	5	1826	0.00405496	1	3301; 3337; 11080	DNAJA1; DNAJB1; DNAJB4
GO Molecular Function	phosphotransferase activity\, for other substituted phosphate groups	3	128	6	6910	0.00478998	1	1798; 10390; 56994	CEPT1; CHPT1; DPAGT1
GO Biological Process	RNA metabolism	12	127	251	6771	0.00685777	1	3303; 3304; 5936; 5937; 5939; 6897; 10482; 10785; 11102; 53635; 151050; 162989	DEDD2; FLJ23861; HSPA1A; HSPA1B; NXF1; PTOV1; RBM4; RBMS1; RBMS2; RPP14; TARS; WDR4
cellular role	Cell stress	7	38	77	1565	0.00799298	1	871; 3301; 3303; 3336; 10808; 11080; 27230	DNAJA1; DNAJB4; HSPA1A; HSPE1; HSPH1; SERP1; SERPINH1
Purple module, WM network
System	Gene Category	List Hits	List Total	Population Hits	Population Total	EASE score	Bonferroni	Gene identifiers	Gene Symbol
GO Molecular Function	chaperone activity	26	137	122	6910	3.22066e-19	4.1e-16	871; 908; 1410; 2288; 3301; 3303; 3304; 3305; 3308; 3310; 3315; 3329; 3336; 3337; 7203; 9531; 9532; 10049; 10575; 10808; 10963; 11080; 22948; 27348; 55466; 56997	BAG2; BAG3; CABC1; CCT3; CCT4; CCT5; CCT6A; CRYAB; DNAJA1; DNAJA4; DNAJB1; DNAJB4; DNAJB6; FKBP4; HSPA1A; HSPA1B; HSPA1L; HSPA4; HSPA6; HSPB1; HSPD1; HSPE1; HSPH1; SERPINH1; STIP1; TOR1B
GO Molecular Function	heat shock protein activity	15	137	24	6910	1.1017e-18	1.4e-15	871; 3301; 3303; 3304; 3305; 3308; 3310; 3315; 3329; 3336; 3337; 10049; 10808; 11080; 27348	DNAJA1; DNAJB1; DNAJB4; DNAJB6; HSPA1A; HSPA1B; HSPA1L; HSPA4; HSPA6; HSPB1; HSPD1; HSPE1; HSPH1; SERPINH1; TOR1B
SwissProt keyword	Chaperone	16	102	68	5301	1.06035e-12	1.35e-09	871; 908; 3301; 3304; 3329; 3336; 3337; 7203; 9531; 9532; 10049; 10575; 11080; 22948; 55466; 56997	BAG2; BAG3; CABC1; CCT3; CCT4; CCT5; CCT6A; DNAJA1; DNAJA4; DNAJB1; DNAJB4; DNAJB6; HSPA1B; HSPD1; HSPE1; SERPINH1
PIR keyword	molecular chaperone	9	42	14	2027	3.76976e-11	4.8e-08	871; 908; 3303; 3304; 3305; 3310; 3329; 3336; 7203	CCT3; CCT6A; HSPA1A; HSPA1B; HSPA1L; HSPA6; HSPD1; HSPE1; SERPINH1
SwissProt keyword	Heat shock	9	102	16	5301	1.49074e-10	1.9e-07	871; 3304; 3308; 3310; 3315; 3336; 3337; 10808; 11080	DNAJB1; DNAJB4; HSPA1B; HSPA4; HSPA6; HSPB1; HSPE1; HSPH1; SERPINH1
GO Biological Process	protein folding	16	135	93	6771	2.67539e-10	3.41e-07	908; 1410; 2288; 3301; 3329; 3336; 3337; 5481; 7203; 9531; 9532; 10575; 11080; 22948; 27348; 55466	BAG2; BAG3; CCT3; CCT4; CCT5; CCT6A; CRYAB; DNAJA1; DNAJA4; DNAJB1; DNAJB4; FKBP4; HSPD1; HSPE1; PPID; TOR1B
biochemical function	Chaperones	9	69	40	2995	2.00673e-06	0.00255	908; 1410; 3301; 3336; 7203; 10575; 10808; 11080; 27348	CCT3; CCT4; CCT6A; CRYAB; DNAJA1; DNAJB4; HSPE1; HSPH1; TOR1B
PIR keyword	heat shock	5	42	7	2027	4.83539e-06	0.00616	871; 3315; 3329; 3336; 3337	DNAJB1; HSPB1; HSPD1; HSPE1; SERPINH1
PIR superfamily	heat shock protein 70	5	47	9	2265	1.7444e-05	0.0222	3303; 3304; 3305; 3308; 3310	HSPA1A; HSPA1B; HSPA1L; HSPA4; HSPA6
Interpro	TCP-1 (Tailless complex polypeptide)/cpn60 chaperonin fami	5	67	10	3358	2.61737e-05	0.0333	908; 3329; 7203; 10575; 22948	CCT3; CCT4; CCT5; CCT6A; HSPD1
PIR keyword	stress-induced protein	5	42	11	2027	4.29829e-05	0.0547	871; 3315; 3329; 3336; 3337	DNAJB1; HSPB1; HSPD1; HSPE1; SERPINH1
Interpro	Chaperonins TCP-1	4	67	8	3358	0.000378631	0.482	908; 7203; 10575; 22948	CCT3; CCT4; CCT5; CCT6A
subcellular localization	Cytoplasmic	20	45	396	1921	0.000509709	0.649	908; 1027; 1983; 2288; 3303; 3315; 4141; 4289; 5905; 6647; 6897; 7158; 7203; 7514; 8878; 9451; 10513; 10575; 10808; 23421	APPBP2; CCT3; CCT4; CCT6A; CDKN1B; EIF2AK3; EIF5; FKBP4; HSPA1A; HSPB1; HSPH1; ITGB3BP; MARS; MKLN1; RANGAP1; SOD1; SQSTM1; TARS; TP53BP1; XPO1
PIR pcmotif	Heat shock hsp70 proteins family signature 3	4	43	8	1826	0.00058535	0.745	3303; 3305; 3308; 3310	HSPA1A; HSPA1L; HSPA4; HSPA6
PIR pcmotif	Chaperonins TCP-1 signature 1	4	43	8	1826	0.00058535	0.745	908; 7203; 10575; 22948	CCT3; CCT4; CCT5; CCT6A
PIR pcmotif	Chaperonins TCP-1 signature 2	4	43	8	1826	0.00058535	0.745	908; 7203; 10575; 22948	CCT3; CCT4; CCT5; CCT6A
PIR pcmotif	Chaperonins TCP-1 signature 3	4	43	8	1826	0.00058535	0.745	908; 7203; 10575; 22948	CCT3; CCT4; CCT5; CCT6A
SwissProt keyword	ATP-binding	21	102	489	5301	0.000743681	0.947	908; 1195; 1452; 2872; 3304; 3305; 3308; 3310; 3329; 4141; 4233; 5613; 5826; 6897; 7203; 9451; 10575; 10808; 22948; 23250; 27348	ABCD4; ATP11A; CCT3; CCT4; CCT5; CCT6A; CLK1; CSNK1A1; EIF2AK3; HSPA1B; HSPA1L; HSPA4; HSPA6; HSPD1; HSPH1; MARS; MET; MKNK2; PRKX; TARS; TOR1B
PIR pcmotif	Heat shock hsp70 proteins family signature 2	4	43	9	1826	0.000863983	1	3303; 3305; 3308; 3310	HSPA1A; HSPA1L; HSPA4; HSPA6
GO Biological Process	RNA metabolism	14	135	251	6771	0.00132604	1	3187; 3189; 3303; 3304; 4141; 5093; 5936; 6432; 6434; 6897; 10992; 23451; 151050; 162989	DEDD2; FLJ23861; HNRPH1; HNRPH3; HSPA1A; HSPA1B; MARS; PCBP1; RBM4; SF3B1; SF3B2; SFRS10; SFRS7; TARS
cellular role	RNA processing/modification	10	37	132	1565	0.00216409	1	3187; 3189; 4141; 5093; 5936; 6432; 6434; 6626; 6897; 10992	HNRPH1; HNRPH3; MARS; PCBP1; RBM4; SF3B2; SFRS10; SFRS7; SNRPA; TARS
GO Cellular Component	intracellular	106	137	4449	6719	0.00327376	1	97; 165; 466; 648; 871; 890; 908; 1027; 1195; 1407; 1410; 1429; 1452; 1983; 2288; 2800; 3014; 3187; 3189; 3303; 3304; 3305; 3308; 3310; 3315; 3329; 3336; 3337; 3858; 4141; 4289; 5033; 5093; 5277; 5366; 5481; 5616; 5826; 5905; 5936; 5997; 6256; 6432; 6434; 6626; 6647; 6697; 6745; 6897; 7091; 7158; 7203; 7514; 7730; 7767; 7770; 8295; 8334; 8349; 8493; 8815; 8878; 8880; 8974; 8985; 9330; 9451; 9531;…	ABCD4; ACRC; ACYP1; AEBP1; ALDH8A1; AP4E1; APPBP2; ARPM1; ATF1; BAG3; BANF1; BCDO2; BMI1; CABC1; CCNA2; CCT3; CCT4; CCT5; CCT6A; CDKN1B; CHORDC1; CLK1; CRY1; CRYAB; CRYZ; CSNK1A1; CXORF15; DEDD2; DNAJB1; DNAJB4; DNAJB6; EIF2AK3; EIF5; FKBP4; FUBP1; GOLGA1; GTF3C3; H2AFX; HIBCH; HIST1H2AC; HIST2H2BE; HNRPH1; HNRPH3; HSPA1A; HSPA1B; HSPA1L; HSPA4; HSPA6; HSPB1; HSPC152; HSPD1; HSPE1; HSPH1; IER5; I…
SwissProt keyword	Dioxygenase	4	102	18	5301	0.00444965	1	5033; 8974; 8985; 83875	BCDO2; P4HA1; P4HA2; PLOD3
PIR pcmotif	Nt-dnaJ domain signature	3	43	5	1826	0.00494435	1	3301; 3337; 11080	DNAJA1; DNAJB1; DNAJB4
GO Biological Process	protein metabolism	45	135	1550	6771	0.00502924	1	165; 871; 908; 1195; 1410; 1452; 1983; 2288; 2872; 3301; 3315; 3329; 3336; 3337; 4141; 4233; 4685; 5033; 5481; 5537; 5613; 5616; 6745; 6868; 6897; 7203; 7323; 7514; 8493; 8878; 8974; 8985; 9451; 9531; 9532; 10575; 11080; 22948; 26271; 27005; 27348; 54822; 55466; 64968; 151050	ADAM17; AEBP1; BAG2; BAG3; CCT3; CCT4; CCT5; CCT6A; CLK1; CRYAB; CSNK1A1; DNAJA1; DNAJA4; DNAJB1; DNAJB4; EIF2AK3; EIF5; FBXO5; FKBP4; FLJ23861; HSPB1; HSPD1; HSPE1; MARS; MET; MKNK2; MRPS6; NCAM2; P4HA1; P4HA2; PLOD3; PPID; PPM1D; PPP6C; PRKX; PRKY; SERPINH1; SQSTM1; SSR1; TARS; TOR1B; TRPM7; UBE2D3; USP21; XPO1
GO Molecular Function	ATP binding	25	137	711	6910	0.00564337	1	908; 1195; 1452; 2872; 3304; 3305; 3308; 3310; 3329; 4141; 4233; 5613; 5616; 5826; 6897; 7203; 9451; 10351; 10575; 10808; 22948; 23250; 27348; 49856; 54822	ABCA8; ABCD4; ATP11A; CCT3; CCT4; CCT5; CCT6A; CLK1; CSNK1A1; EIF2AK3; HSPA1B; HSPA1L; HSPA4; HSPA6; HSPD1; HSPH1; MARS; MET; MKNK2; PRKX; PRKY; TARS; TOR1B; TRPM7; WDR8
GO Molecular Function	oxidoreductase activity\, acting on single donors with incorporation of molecular oxygen\, incorporation of two atoms of oxygen	4	137	19	6910	0.00573644	1	5033; 8974; 8985; 83875	BCDO2; P4HA1; P4HA2; PLOD3
GO Molecular Function	oxidoreductase activity\, acting on single donors with incorporation of molecular oxygen	4	137	19	6910	0.00573644	1	5033; 8974; 8985; 83875	BCDO2; P4HA1; P4HA2; PLOD3
GO Biological Process	metabolism	94	135	3965	6771	0.00587052	1	97; 113; 165; 466; 648; 871; 908; 1195; 1407; 1410; 1452; 1983; 2288; 2872; 3014; 3187; 3189; 3301; 3303; 3304; 3315; 3329; 3336; 3337; 4141; 4233; 4685; 5033; 5093; 5277; 5481; 5537; 5613; 5616; 5936; 6256; 6432; 6434; 6520; 6647; 6697; 6745; 6868; 6897; 7091; 7158; 7203; 7323; 7514; 7730; 7767; 7770; 8295; 8334; 8349; 8493; 8815; 8878; 8880; 8974; 8985; 9330; 9451; 9489; 9531; 9532; 10155; 1039…	ACYP1; ADAM17; ADCY7; AEBP1; ALDH8A1; ATF1; ATP11A; BAG2; BAG3; BANF1; BCDO2; BMI1; CCT3; CCT4; CCT5; CCT6A; CEPT1; CLK1; CRY1; CRYAB; CSNK1A1; DEDD2; DNAJA1; DNAJA4; DNAJB1; DNAJB4; EIF2AK3; EIF5; FBXO5; FKBP4; FLJ23861; FUBP1; GTF3C3; H2AFX; HIBCH; HIST1H2AC; HIST2H2BE; HNRPH1; HNRPH3; HSPA1A; HSPA1B; HSPB1; HSPD1; HSPE1; KIAA0947; LOC201164; MARS; MET; MKNK2; MRPS6; NCAM2; NCOA5; P4HA1; P4HA2;…
GO Molecular Function	adenyl nucleotide binding	25	137	718	6910	0.00637142	1	908; 1195; 1452; 2872; 3304; 3305; 3308; 3310; 3329; 4141; 4233; 5613; 5616; 5826; 6897; 7203; 9451; 10351; 10575; 10808; 22948; 23250; 27348; 49856; 54822	ABCA8; ABCD4; ATP11A; CCT3; CCT4; CCT5; CCT6A; CLK1; CSNK1A1; EIF2AK3; HSPA1B; HSPA1L; HSPA4; HSPA6; HSPD1; HSPH1; MARS; MET; MKNK2; PRKX; PRKY; TARS; TOR1B; TRPM7; WDR8
cellular role	Cell stress	7	37	77	1565	0.00696528	1	871; 3301; 3303; 3336; 6647; 10808; 11080	DNAJA1; DNAJB4; HSPA1A; HSPE1; HSPH1; SERPINH1; SOD1
SwissProt keyword	Multigene family	21	102	596	5301	0.00775632	1	97; 908; 1452; 3014; 3301; 3304; 3305; 3308; 3310; 6256; 7203; 8334; 8349; 8493; 10575; 10808; 22948; 23250; 27005; 55466; 57053	ACYP1; ATP11A; CCT3; CCT4; CCT5; CCT6A; CHRNA10; CSNK1A1; DNAJA1; DNAJA4; H2AFX; HIST1H2AC; HIST2H2BE; HSPA1B; HSPA1L; HSPA4; HSPA6; HSPH1; PPM1D; RXRA; USP21
Interpro	DnaJ N-terminal domain	3	67	8	3358	0.00987096	1	3301; 3337; 10049	DNAJA1; DNAJB1; DNAJB6
Interpro	Heat shock protein hsp70	3	67	8	3358	0.00987096	1	3305; 3308; 3310	HSPA1L; HSPA4; HSPA6
GO Biological Process	mRNA metabolism	8	135	121	6771	0.00989717	1	3189; 3303; 3304; 5093; 6432; 6434; 10992; 23451	HNRPH3; HSPA1A; HSPA1B; PCBP1; SF3B1; SF3B2; SFRS10; SFRS7
Red module, BG network
System	Gene Category	List Hits	List Total	Population Hits	Population Total	EASE score	Bonferroni	Gene identifiers	Gene Symbol
organismal role	Control of Cell Proliferation	33	134	202	1725	2.34489e-05	0.0698	580; 604; 694; 975; 1017; 1026; 1285; 1435; 1890; 2013; 2014; 2059; 2896; 2919; 3082; 3491; 3570; 4297; 4335; 4601; 5228; 6934; 7165; 7832; 8065; 8556; 8611; 8850; 9231; 9510; 10140; 10457; 11167	ADAMTS1; BARD1; BCL6; BTG1; BTG2; CD81; CDC14A; CDK2; CDKN1A; COL4A3; CSF1; CUL5; CXCL1; CYR61; DLG5; ECGF1; EMP2; EMP3; EPS8; FSTL1; GPNMB; GRN; HGF; IL6R; MLL; MNT; MXI1; PCAF; PGF; PPAP2A; TCF7L2; TOB1; TPD52L2
GO Molecular Function	signal transducer activity	116	482	1211	6910	0.00014409	0.429	93; 117; 196; 392; 754; 780; 867; 1285; 1378; 1435; 1843; 1880; 1890; 1942; 2059; 2152; 2261; 2348; 2771; 2840; 2846; 2896; 2919; 3082; 3091; 3119; 3133; 3455; 3491; 3551; 3570; 3587; 3597; 3600; 3655; 3678; 3679; 3691; 3709; 3949; 3977; 4214; 4215; 4216; 4481; 4660; 4793; 4851; 4929; 5159; 5228; 5361; 5364; 5729; 5996; 5998; 6094; 6238; 6256; 6347; 6352; 6405; 6452; 6461; 6773; 6776; 7041; 7045;…	ACVR2B; ADAMTS1; ADCYAP1R1; AGTRAP; AHR; AKAP13; APOL2; ARHGAP1; ARHGEF1; BRD8; BTN3A1; CBL; CCL2; CCL5; CD163; COL4A3; COLEC12; CR1; CRIM1; CSF1; CUL5; CXCL1; CXCR4; CYR61; DDR1; DGCR2; DLG5; DUSP1; EBI2; ECGF1; EFNA1; EPS8; ERBB2IP; F11R; F3; FGFR3; FOLR1; FZD5; GNAI2; GNG8; GPNMB; GPR17; GPR23; GRN; HGF; HIF1A; HLA-DQB1; HLA-E; IFITM3; IFNAR2; IKBKB; IL10RA; IL13RA1; IL15; IL1RL1; IL6R; ITGA5;…
GO Biological Process	phosphorus metabolism	56	465	501	6771	0.000253374	0.754	54; 93; 780; 1017; 1018; 1445; 1452; 1454; 1455; 1843; 1850; 2261; 2268; 2534; 3551; 3636; 3985; 4140; 4214; 4215; 4216; 4714; 5159; 5292; 5616; 5771; 5782; 5783; 6093; 6199; 6347; 6569; 6788; 6793; 7016; 7297; 7525; 8476; 8555; 8556; 8611; 8897; 9448; 10114; 11156; 11329; 26191; 26469; 51196; 55701; 57654; 83694; 85449; 91754; 150094; 284119	ACP5; ACVR2B; CCL2; CDC14A; CDC14B; CDC42BPA; CDK2; CDK3; CSK; CSNK1A1; CSNK1E; CSNK1G2; DDR1; DUSP1; DUSP8; FGFR3; FGR; FLJ10357; FYN; HIPK3; IKBKB; INPPL1; KIAA1530; KIAA1755; LIMK2; MAP3K1; MAP3K3; MAP3K4; MAP4K4; MARK3; MTMR3; NDUFB8; NEK9; PDGFRB; PIM1; PLCE1; PPAP2A; PRKY; PTP4A3; PTPN12; PTPN13; PTPN18; PTPN2; PTPN22; PTRF; ROCK1; RPS6KB2; RPS6KL1; SLC34A1; SNF1LK; STK10; STK3; STK38; TESK…
GO Biological Process	phosphate metabolism	56	465	501	6771	0.000253374	0.754	54; 93; 780; 1017; 1018; 1445; 1452; 1454; 1455; 1843; 1850; 2261; 2268; 2534; 3551; 3636; 3985; 4140; 4214; 4215; 4216; 4714; 5159; 5292; 5616; 5771; 5782; 5783; 6093; 6199; 6347; 6569; 6788; 6793; 7016; 7297; 7525; 8476; 8555; 8556; 8611; 8897; 9448; 10114; 11156; 11329; 26191; 26469; 51196; 55701; 57654; 83694; 85449; 91754; 150094; 284119	ACP5; ACVR2B; CCL2; CDC14A; CDC14B; CDC42BPA; CDK2; CDK3; CSK; CSNK1A1; CSNK1E; CSNK1G2; DDR1; DUSP1; DUSP8; FGFR3; FGR; FLJ10357; FYN; HIPK3; IKBKB; INPPL1; KIAA1530; KIAA1755; LIMK2; MAP3K1; MAP3K3; MAP3K4; MAP4K4; MARK3; MTMR3; NDUFB8; NEK9; PDGFRB; PIM1; PLCE1; PPAP2A; PRKY; PTP4A3; PTPN12; PTPN13; PTPN18; PTPN2; PTPN22; PTRF; ROCK1; RPS6KB2; RPS6KL1; SLC34A1; SNF1LK; STK10; STK3; STK38; TESK…
GO Biological Process	negative regulation of cell proliferation	17	465	92	6771	0.000447645	1	694; 1026; 1285; 2014; 2113; 2919; 4335; 4601; 5376; 7041; 7832; 8065; 8611; 8850; 9510; 10140; 10457	ADAMTS1; BTG1; BTG2; CDKN1A; COL4A3; CUL5; CXCL1; EMP3; ETS1; GPNMB; MNT; MXI1; PCAF; PMP22; PPAP2A; TGFB1I1; TOB1
GO Biological Process	protein kinase cascade	20	465	123	6771	0.000642176	1	602; 1850; 2261; 2534; 3455; 3551; 4215; 4216; 4616; 5998; 6347; 6773; 6776; 7852; 8795; 8797; 9111; 9448; 10892; 51196	BCL3; CCL2; CXCR4; DUSP8; FGFR3; FYN; GADD45B; IFNAR2; IKBKB; MALT1; MAP3K3; MAP3K4; MAP4K4; NMI; PLCE1; RGS3; STAT2; STAT5A; TNFRSF10A; TNFRSF10B
KEGG pathway	Apoptosis - Homo sapiens	7	55	26	1223	0.000651304	1	4170; 4793; 5783; 7133; 7187; 8717; 9169	MCL1; NFKBIB; PTPN13; SFRS2IP; TNFRSF1B; TRADD; TRAF3
GO Biological Process	regulation of biological process	29	465	217	6771	0.000805396	1	604; 694; 1017; 1026; 1285; 1435; 2014; 2113; 2896; 2919; 3491; 3600; 4335; 4601; 5228; 5376; 7041; 7832; 8065; 8611; 8850; 8877; 9021; 9510; 10140; 10318; 10457; 51196; 51232	ADAMTS1; BCL6; BTG1; BTG2; CDK2; CDKN1A; COL4A3; CRIM1; CSF1; CUL5; CXCL1; CYR61; EMP3; ETS1; GPNMB; GRN; IL15; MNT; MXI1; PCAF; PGF; PLCE1; PMP22; PPAP2A; SOCS3; SPHK1; TGFB1I1; TNIP1; TOB1
GO Biological Process	protein amino acid phosphorylation	41	465	350	6771	0.000834409	1	54; 93; 780; 1017; 1018; 1445; 1452; 1454; 1455; 2261; 2268; 2534; 3551; 3985; 4140; 4214; 4215; 4216; 5159; 5292; 5616; 6093; 6199; 6347; 6788; 6793; 7016; 7297; 7525; 8476; 9448; 10114; 11329; 51196; 55701; 57654; 83694; 85449; 91754; 150094; 284119	ACP5; ACVR2B; CCL2; CDC42BPA; CDK2; CDK3; CSK; CSNK1A1; CSNK1E; CSNK1G2; DDR1; FGFR3; FGR; FLJ10357; FYN; HIPK3; IKBKB; KIAA1530; KIAA1755; LIMK2; MAP3K1; MAP3K3; MAP3K4; MAP4K4; MARK3; NEK9; PDGFRB; PIM1; PLCE1; PRKY; PTRF; ROCK1; RPS6KB2; RPS6KL1; SNF1LK; STK10; STK3; STK38; TESK1; TYK2; YES1
Interpro	Myc-type, helix-loop-helix dimerization domain	10	245	37	3358	0.000996572	1	196; 3091; 3399; 4335; 4601; 5338; 6721; 6925; 6938; 7030	AHR; HIF1A; ID3; MNT; MXI1; PLD2; SREBF2; TCF12; TCF4; TFE3
SwissProt keyword	DNA-binding	63	359	630	5301	0.00109872	1	196; 604; 639; 677; 678; 864; 1052; 1105; 1911; 2073; 2113; 2120; 2145; 2296; 2355; 3005; 3091; 3428; 4297; 4335; 4601; 4774; 4781; 4929; 5980; 6256; 6591; 6651; 6660; 6670; 6672; 6721; 6773; 6776; 6925; 6934; 6938; 7003; 7030; 7128; 7538; 7545; 7692; 7975; 8347; 8531; 8570; 9580; 9612; 9668; 9972; 9984; 10365; 25850; 29994; 51176; 51621; 57060; 57567; 60468; 63976; 83595; 84307	AHR; BACH2; BAZ2B; BCL6; CEBPD; CHD1; CSDA; ERCC5; ETS1; ETV6; EZH1; FOSL2; FOXC1; H1F0; HIF1A; HIST1H2BC; IFI16; KHSRP; KLF13; KLF2; LEF1; MAFK; MLL; MNT; MXI1; NCOR2; NFIA; NFIB; NR4A2; NUP153; PCBP4; PHC1; PRDM1; PRDM16; REV3L; RUNX3; RXRA; SNAI2; SON; SOX13; SOX5; SOX7; SP100; SP3; SREBF2; STAT2; STAT5A; TCF12; TCF4; TCF7L2; TEAD1; TFE3; THOC1; TNFAIP3; ZFP36; ZFP36L1; ZFP36L2; ZIC1; ZNF133; …
PIR pcmotif	PMP-22 / EMP / MP20 family signature 2	4	124	4	1826	0.00113588	1	2012; 2013; 2014; 5376	EMP1; EMP2; EMP3; PMP22
PIR pcmotif	PMP-22 / EMP / MP20 family signature 1	4	124	4	1826	0.00113588	1	2012; 2013; 2014; 5376	EMP1; EMP2; EMP3; PMP22
GO Biological Process	regulation of cellular process	28	465	212	6771	0.00121293	1	604; 694; 1017; 1026; 1285; 1435; 2014; 2113; 2896; 2919; 3491; 3600; 4335; 4601; 5228; 5376; 7041; 7832; 8065; 8611; 8850; 8877; 9021; 9510; 10140; 10457; 51196; 51232	ADAMTS1; BCL6; BTG1; BTG2; CDK2; CDKN1A; COL4A3; CRIM1; CSF1; CUL5; CXCL1; CYR61; EMP3; ETS1; GPNMB; GRN; IL15; MNT; MXI1; PCAF; PGF; PLCE1; PMP22; PPAP2A; SOCS3; SPHK1; TGFB1I1; TOB1
GO Molecular Function	transcription regulator activity	71	482	707	6910	0.00122719	1	165; 196; 602; 604; 639; 677; 678; 694; 867; 1052; 1998; 2113; 2120; 2296; 2355; 3091; 3399; 3428; 3551; 3691; 4297; 4335; 4520; 4601; 4774; 4781; 4793; 4848; 4929; 5252; 5364; 5450; 5992; 6256; 6322; 6660; 6670; 6721; 6773; 6776; 6925; 6938; 7003; 7030; 7041; 7545; 7692; 7832; 7975; 8531; 8850; 8932; 9013; 9111; 9580; 9612; 9794; 10365; 10389; 10902; 22936; 25850; 51176; 51621; 54880; 55502; 557…	AEBP1; AHR; ATF7IP; BACH2; BCL3; BCL6; BCOR; BRD8; BTG1; BTG2; CBL; CEBPD; CNOT2; CSDA; ELF2; ELL2; ETS1; ETV6; FOSL2; FOXC1; HES6; HIF1A; ID3; IFI16; IKBKB; ITGB4; KLF13; KLF2; LEF1; MAFK; MAML1; MBD2; MLL; MNT; MTF1; MXI1; NCOR2; NFIA; NFIB; NFKBIB; NMI; NR4A2; PCAF; PHF1; PLXNB1; POU2AF1; PRDM1; PRDM16; RFX4; RXRA; SCML1; SCML2; SOX13; SOX5; SP3; SREBF2; STAT2; STAT5A; TAF1C; TCF12; TCF4; TEAD…
Interpro	PMP-22/EMP/MP20 family	4	245	4	3358	0.00143538	1	2012; 2013; 2014; 5376	EMP1; EMP2; EMP3; PMP22
GO Biological Process	regulation of cell proliferation	23	465	162	6771	0.00147595	1	604; 694; 1017; 1026; 1285; 1435; 2014; 2113; 2896; 2919; 3600; 4335; 4601; 5228; 5376; 7041; 7832; 8065; 8611; 8850; 9510; 10140; 10457	ADAMTS1; BCL6; BTG1; BTG2; CDK2; CDKN1A; COL4A3; CSF1; CUL5; CXCL1; EMP3; ETS1; GPNMB; GRN; IL15; MNT; MXI1; PCAF; PGF; PMP22; PPAP2A; TGFB1I1; TOB1
SwissProt keyword	Receptor	32	359	266	5301	0.00174464	1	93; 196; 780; 1378; 2261; 2348; 3455; 3570; 3587; 3597; 3655; 3678; 3679; 3691; 3709; 3949; 3977; 4481; 4851; 4929; 5159; 6256; 7049; 7056; 7133; 8065; 8764; 8795; 8797; 9173; 9993; 58475	ACVR2B; AHR; CR1; CUL5; DDR1; DGCR2; FGFR3; FOLR1; IFNAR2; IL10RA; IL13RA1; IL1RL1; IL6R; ITGA5; ITGA6; ITGA7; ITGB4; ITPR2; LDLR; LIFR; MS4A7; MSR1; NOTCH1; NR4A2; PDGFRB; RXRA; TGFBR3; THBD; TNFRSF10A; TNFRSF10B; TNFRSF14; TNFRSF1B
PIR pcmotif	Protein kinases ATP-binding region signature	20	124	142	1826	0.00217413	1	93; 780; 1017; 1018; 1445; 1452; 1454; 1455; 2261; 2268; 2534; 3985; 4140; 5159; 5292; 6093; 6199; 7297; 7525; 11329	ACVR2B; CDK2; CDK3; CSK; CSNK1A1; CSNK1E; CSNK1G2; DDR1; FGFR3; FGR; FYN; LIMK2; MARK3; PDGFRB; PIM1; ROCK1; RPS6KB2; STK38; TYK2; YES1
GO Biological Process	phosphorylation	42	465	386	6771	0.00294283	1	54; 93; 780; 1017; 1018; 1445; 1452; 1454; 1455; 2261; 2268; 2534; 3551; 3985; 4140; 4214; 4215; 4216; 4714; 5159; 5292; 5616; 6093; 6199; 6347; 6788; 6793; 7016; 7297; 7525; 8476; 9448; 10114; 11329; 51196; 55701; 57654; 83694; 85449; 91754; 150094; 284119	ACP5; ACVR2B; CCL2; CDC42BPA; CDK2; CDK3; CSK; CSNK1A1; CSNK1E; CSNK1G2; DDR1; FGFR3; FGR; FLJ10357; FYN; HIPK3; IKBKB; KIAA1530; KIAA1755; LIMK2; MAP3K1; MAP3K3; MAP3K4; MAP4K4; MARK3; NDUFB8; NEK9; PDGFRB; PIM1; PLCE1; PRKY; PTRF; ROCK1; RPS6KB2; RPS6KL1; SNF1LK; STK10; STK3; STK38; TESK1; TYK2; YES1
cellular role	Pol II transcription	40	110	378	1565	0.00317856	1	165; 196; 639; 864; 1052; 1105; 2113; 2120; 2145; 2355; 3091; 4297; 4335; 4520; 4929; 5450; 5992; 6256; 6322; 6591; 6660; 6721; 6773; 6776; 6925; 6934; 6938; 7030; 7041; 7975; 8531; 8939; 9013; 9111; 9612; 10389; 10902; 22936; 51621; 55502	AEBP1; AHR; BRD8; CEBPD; CHD1; CSDA; ELL2; ETS1; ETV6; EZH1; FOSL2; FUBP3; HES6; HIF1A; KLF13; MAFK; MLL; MNT; MTF1; NCOR2; NMI; NR4A2; POU2AF1; PRDM1; RFX4; RUNX3; RXRA; SCML1; SCML2; SNAI2; SOX5; SREBF2; STAT2; STAT5A; TAF1C; TCF12; TCF4; TCF7L2; TFE3; TGFB1I1
Interpro	Basic helix-loop-helix dimerization domain (bHLH)	9	245	37	3358	0.0042054	1	196; 3091; 3399; 4335; 4601; 6721; 6925; 6938; 7030	AHR; HIF1A; ID3; MNT; MXI1; SREBF2; TCF12; TCF4; TFE3
GO Biological Process	signal transduction	122	465	1431	6771	0.00478199	1	93; 117; 196; 392; 602; 780; 867; 1285; 1445; 1452; 1454; 1455; 1850; 1880; 1890; 2059; 2261; 2268; 2316; 2534; 2771; 2840; 2846; 2896; 2919; 3091; 3455; 3551; 3570; 3587; 3597; 3600; 3636; 3655; 3678; 3679; 3691; 3705; 3707; 3709; 3954; 3977; 4215; 4216; 4616; 4660; 4793; 4851; 4929; 5159; 5228; 5338; 5361; 5364; 5729; 5868; 5900; 5996; 5998; 6093; 6199; 6238; 6256; 6347; 6352; 6452; 6461; 6773;…	ACVR2B; ADAMTS1; ADCYAP1R1; AHR; AKAP13; APBA3; ARHGAP1; ARHGEF1; ARHGEF7; ASB7; BCL3; BRD8; CBL; CCL2; CCL5; CDC42BPA; CENTD2; COL4A3; COLEC12; CSK; CSNK1A1; CSNK1E; CSNK1G2; CXCL1; CXCR4; DDR1; DLG5; DUSP8; EBI2; ECGF1; EPS8; ERBB2IP; FGFR3; FGR; FLNA; FNBP1; FYN; FZD5; GADD45B; GNAI2; GNG8; GPR17; GPR23; GRN; GTPBP1; HIF1A; HOMER3; IFNAR2; IKBKB; IL10RA; IL13RA1; IL15; IL1RL1; IL6R; INPPL1; IN…
PIR pcmotif	Serine/Threonine protein kinases active-site signature	16	124	109	1826	0.00499194	1	93; 780; 1017; 1018; 1445; 1452; 1454; 1455; 2534; 3985; 4140; 5292; 6093; 6199; 7525; 11329	ACVR2B; CDK2; CDK3; CSK; CSNK1A1; CSNK1E; CSNK1G2; DDR1; FYN; LIMK2; MARK3; PIM1; ROCK1; RPS6KB2; STK38; YES1
GO Molecular Function	phosphoric monoester hydrolase activity	20	482	145	6910	0.005383	1	54; 1843; 1850; 3636; 5209; 5338; 5445; 5501; 5771; 5782; 5783; 8555; 8556; 8611; 8897; 11156; 26191; 26469; 51205; 81846	ACP5; ACP6; CDC14A; CDC14B; DUSP1; DUSP8; INPPL1; MTMR3; PFKFB3; PLD2; PON2; PPAP2A; PPP1CC; PTP4A3; PTPN12; PTPN13; PTPN18; PTPN2; PTPN22; SBF2
GO Biological Process	death	31	465	271	6771	0.00582255	1	196; 837; 1026; 1285; 2012; 2013; 2014; 2332; 2355; 3987; 4170; 4616; 6347; 6651; 6788; 7128; 7133; 7187; 7852; 8065; 8717; 8764; 8795; 8797; 8870; 8877; 10015; 10715; 10892; 57060; 64651	AHR; AXUD1; CASP4; CCL2; CDKN1A; COL4A3; CUL5; CXCR4; EMP1; EMP2; EMP3; FMR1; FOSL2; GADD45B; IER3; LASS1; LIMS1; MALT1; MCL1; PCBP4; PDCD6IP; SON; SPHK1; STK3; TNFAIP3; TNFRSF10A; TNFRSF10B; TNFRSF14; TNFRSF1B; TRADD; TRAF3
GO Biological Process	cell communication	150	465	1828	6771	0.00651948	1	93; 117; 165; 196; 202; 392; 602; 780; 867; 977; 1285; 1296; 1445; 1452; 1454; 1455; 1501; 1850; 1880; 1890; 1942; 2059; 2261; 2268; 2316; 2534; 2771; 2840; 2846; 2896; 2919; 3091; 3455; 3491; 3551; 3570; 3587; 3597; 3600; 3636; 3655; 3678; 3679; 3691; 3705; 3707; 3709; 3782; 3911; 3913; 3954; 3977; 4215; 4216; 4267; 4616; 4660; 4793; 4851; 4929; 5101; 5125; 5159; 5228; 5338; 5361; 5364; 5376; 57…	ACVR2B; ADAMTS1; ADCYAP1R1; AEBP1; AHR; AIM1; AKAP13; APBA3; ARHGAP1; ARHGEF1; ARHGEF7; ASB7; BAIAP3; BCL3; BRD8; C21ORF63; CBL; CCL2; CCL5; CD151; CD99; CDC42BPA; CENTD2; COL4A3; COL8A2; COLEC12; CSK; CSNK1A1; CSNK1E; CSNK1G2; CTNND2; CXCL1; CXCR4; CYR61; DDR1; DGCR2; DLG5; DUSP8; EBI2; ECGF1; EFNA1; EPS8; ERBB2IP; FGFR3; FGR; FLNA; FNBP1; FYN; FZD5; GADD45B; GNAI2; GNG8; GPR17; GPR23; GRN; GTPB…
KEGG pathway	Cell Growth and Death - Homo sapiens	11	55	95	1223	0.00668558	1	1026; 4170; 4616; 4793; 5783; 7133; 7187; 8555; 8556; 8717; 9169	CDC14A; CDC14B; CDKN1A; GADD45B; MCL1; NFKBIB; PTPN13; SFRS2IP; TNFRSF1B; TRADD; TRAF3
GO Molecular Function	cell adhesion molecule activity	28	482	237	6910	0.0073187	1	165; 780; 1285; 1296; 1501; 2995; 3491; 3655; 3678; 3679; 3691; 3911; 3913; 4267; 5101; 6094; 7045; 7057; 7058; 7148; 7412; 7414; 8500; 9993; 23114; 50848; 56111; 266671	AEBP1; CD99; COL4A3; COL8A2; CTNND2; CYR61; DDR1; DGCR2; F11R; GYPC; ITGA5; ITGA6; ITGA7; ITGB4; LAMA5; LAMB2; NFASC; PCDH9; PCDHGA4; PPFIA1; PR47; ROM1; TGFBI; THBS1; THBS2; TNXB; VCAM1; VCL
PIR pcmotif	Myc-type, 'helix-loop-helix' dimerization domain signature	7	124	27	1826	0.00757012	1	196; 3091; 3399; 4335; 6721; 6925; 6938	AHR; HIF1A; ID3; MNT; SREBF2; TCF12; TCF4
SwissProt keyword	Repeat	116	359	1403	5301	0.00791723	1	195; 196; 202; 302; 358; 580; 602; 604; 639; 677; 678; 800; 1105; 1186; 1285; 1296; 1298; 1378; 1501; 1890; 2261; 2316; 2332; 2896; 3082; 3091; 3339; 3428; 3570; 3655; 3678; 3679; 3691; 3709; 3837; 3911; 3913; 3949; 3977; 3985; 3987; 4297; 4313; 4678; 4793; 4851; 5042; 5125; 5130; 5159; 5252; 5338; 5725; 5783; 6238; 6591; 6651; 6670; 6672; 7045; 7056; 7057; 7058; 7082; 7128; 7133; 7148; 7187; 726…	ADAMTS1; AHNAK; AHR; AIM1; ANKRD9; ANXA2; APBA3; AQP1; ASB7; BARD1; BCL3; BCL6; C21ORF63; CALD1; CENTD2; CHD1; CLCN7; COL4A3; COL8A2; COL9A2; CR1; CTNND2; DDEF1; DDX21; DGCR8; DICER1; DLG5; DNAJC7; ECGF1; F11R; FBXL4; FBXL7; FGFR3; FLNA; FMR1; GRN; HGF; HIF1A; HSPG2; IFI16; IL1RL1; IL6R; ITGA5; ITGA6; ITGA7; ITGB4; ITPR2; KHSRP; KIAA1688; KLF13; KLF2; KLHL6; KPNB1; LAMA5; LAMB2; LDLR; LGI4; LIFR;…
PIR superfamily	protein-tyrosine kinase src	4	150	7	2265	0.00802442	1	1445; 2268; 2534; 7525	CSK; FGR; FYN; YES1
PIR pcmotif	Calcium-binding EGF-like domain pattern signature	4	124	7	1826	0.00854657	1	3949; 7056; 7057; 7058	LDLR; THBD; THBS1; THBS2
GO Biological Process	protein modification	63	465	674	6771	0.00867244	1	54; 93; 780; 967; 1017; 1018; 1445; 1452; 1454; 1455; 1464; 1843; 1850; 2261; 2268; 2534; 2995; 3340; 3551; 3949; 3985; 4140; 4214; 4215; 4216; 4245; 5159; 5292; 5616; 5771; 5782; 5783; 6093; 6199; 6347; 6788; 6793; 7016; 7297; 7525; 8460; 8476; 8555; 8556; 8850; 8897; 9448; 10114; 11156; 11329; 23670; 26191; 26469; 51196; 55701; 57337; 57654; 83694; 85449; 91754; 150094; 205717; 284119	ACP5; ACVR2B; CCL2; CD63; CDC14A; CDC14B; CDC42BPA; CDK2; CDK3; CSK; CSNK1A1; CSNK1E; CSNK1G2; CSPG4; DDR1; DUSP1; DUSP8; FGFR3; FGR; FLJ10357; FYN; GYPC; HIPK3; IKBKB; KIAA1530; KIAA1755; KIAA2018; LDLR; LIMK2; MAP3K1; MAP3K3; MAP3K4; MAP4K4; MARK3; MGAT1; MTMR3; NDST1; NEK9; PCAF; PDGFRB; PIM1; PLCE1; PRKY; PTP4A3; PTPN12; PTPN13; PTPN18; PTPN2; PTPN22; PTRF; ROCK1; RPS6KB2; RPS6KL1; SENP7; SNF…
EC number	2.7.1.112	8	51	55	1125	0.008769	1	780; 1445; 2261; 2268; 2534; 5159; 7297; 7525	CSK; DDR1; FGFR3; FGR; FYN; PDGFRB; TYK2; YES1
GO Molecular Function	binding	309	482	4065	6910	0.00889648	1	19; 93; 165; 195; 196; 202; 205; 302; 392; 444; 602; 604; 639; 677; 678; 694; 780; 800; 829; 864; 867; 975; 1017; 1018; 1052; 1105; 1285; 1298; 1435; 1445; 1452; 1454; 1455; 1464; 1767; 1890; 1911; 1942; 1981; 1998; 2037; 2073; 2113; 2120; 2145; 2261; 2268; 2296; 2316; 2332; 2348; 2355; 2534; 2633; 2771; 2840; 2896; 2919; 3005; 3082; 3091; 3295; 3316; 3399; 3428; 3455; 3491; 3545; 3551; 3570; 358…	ABCA1; ABCC10; ACVR2B; ADAMTS1; AEBP1; AHNAK; AHR; AIM1; AK3; AKAP13; ANXA2; AP1GBP1; APBA3; APOL2; ARFGAP3; ARHGAP1; ARHGAP10; ASPH; ATF7IP; ATP8B1; BACH2; BAIAP3; BAZ2B; BCL3; BCL6; BCOR; BRD8; BTG1; BTG2; C21ORF63; C4ORF8; C9ORF19; CALD1; CAPZA1; CBL; CCL2; CCL5; CD81; CD99; CDC42BPA; CDK2; CDK3; CDK5RAP2; CEBPD; CENTD2; CHD1; CHTF18; COL4A3; COL9A2; COLEC12; CRAMP1L; CRIM1; CSDA; CSF1; CSK; C…
GO Biological Process	cell death	30	465	268	6771	0.00905971	1	196; 837; 1026; 1285; 2012; 2013; 2014; 2332; 2355; 3987; 4170; 4616; 6347; 6651; 6788; 7128; 7133; 7187; 7852; 8065; 8717; 8764; 8795; 8797; 8870; 8877; 10015; 10892; 57060; 64651	AHR; AXUD1; CASP4; CCL2; CDKN1A; COL4A3; CUL5; CXCR4; EMP1; EMP2; EMP3; FMR1; FOSL2; GADD45B; IER3; LIMS1; MALT1; MCL1; PCBP4; PDCD6IP; SON; SPHK1; STK3; TNFAIP3; TNFRSF10A; TNFRSF10B; TNFRSF14; TNFRSF1B; TRADD; TRAF3
GO Biological Process	cell proliferation	65	465	702	6771	0.00932487	1	196; 602; 604; 677; 678; 694; 864; 975; 1017; 1018; 1026; 1285; 1435; 1445; 1843; 1890; 2012; 2013; 2014; 2059; 2113; 2534; 2896; 2919; 3082; 3428; 3491; 3570; 3600; 4335; 4601; 4774; 4781; 4926; 5228; 5376; 5501; 5900; 5930; 5980; 6199; 7041; 7045; 7165; 7525; 7832; 7975; 8065; 8556; 8611; 8850; 8877; 9138; 9231; 9510; 10140; 10457; 23258; 23499; 29945; 51196; 55914; 57060; 63922; 91754	ADAMTS1; AHR; ANAPC4; ARHGEF1; BCL3; BCL6; BTG1; BTG2; CD81; CDC14A; CDK2; CDK3; CDKN1A; CHTF18; COL4A3; CSF1; CSK; CUL5; CXCL1; CYR61; DLG5; DUSP1; ECGF1; EMP1; EMP2; EMP3; EPS8; ERBB2IP; ETS1; FYN; GPNMB; GRN; HGF; IFI16; IL15; IL6R; MACF1; MAFK; MNT; MXI1; NEK9; NFIA; NFIB; NUMA1; PCAF; PCBP4; PGF; PLCE1; PMP22; PPAP2A; PPP1CC; RAB6IP1; RALGDS; RBBP6; REV3L; RPS6KB2; RUNX3; SPHK1; TGFB1I1; TGF…
SwissProt keyword	SH2 domain	10	359	54	5301	0.00933433	1	1445; 2268; 2534; 6452; 6773; 6776; 7297; 7525; 9021; 79890	CSK; FGR; FYN; RIN3; SH3BP2; SOCS3; STAT2; STAT5A; TYK2; YES1
SwissProt keyword	3D-structure	68	359	756	5301	0.00940611	1	358; 392; 580; 587; 602; 829; 867; 975; 1017; 1018; 1192; 1378; 1435; 1445; 1475; 2113; 2120; 2152; 2332; 2534; 2633; 2896; 2919; 3082; 3091; 3133; 3295; 3340; 3570; 3587; 3691; 3837; 3949; 3987; 4313; 4478; 5053; 5159; 5228; 5501; 5725; 5771; 5783; 5868; 5900; 6256; 6275; 6342; 6347; 6352; 6672; 6934; 7056; 7057; 7133; 7187; 7412; 7454; 8717; 8764; 8795; 8850; 8874; 9138; 9612; 10413; 11030; 260…	AQP1; ARHGAP1; ARHGEF1; ARHGEF7; BARD1; BCAT2; BCL3; CAPZA1; CBL; CCL2; CCL5; CD81; CDK2; CDK3; CLIC1; CR1; CSF1; CSK; CSTA; CXCL1; ETS1; ETV6; F3; FMR1; FYN; GBP1; GGA1; GRN; HGF; HIF1A; HLA-E; HSD17B4; IL10RA; IL6R; ITGB4; KPNB1; LDLR; LIMS1; MMP2; MSN; NCOR2; NDST1; PAH; PCAF; PDGFRB; PGF; PPP1CC; PTBP1; PTPN13; PTPN2; RAB5A; RALGDS; RBPMS; RXRA; S100A4; SCP2; SP100; TCF7L2; THBD; THBS1; TNFRS…
PIRaln	protein-tyrosine kinase src	4	58	7	805	0.00961765	1	1445; 2268; 2534; 7525	CSK; FGR; FYN; YES1
KEGG pathway	Phosphatidylinositol signaling system - Homo sapiens	11	55	100	1223	0.00963086	1	1843; 1850; 3636; 3707; 3709; 5771; 5782; 5783; 8897; 26191; 26469	DUSP1; DUSP8; INPPL1; ITPKB; ITPR2; MTMR3; PTPN12; PTPN13; PTPN18; PTPN2; PTPN22
GO Molecular Function	receptor activity	69	482	743	6910	0.00974496	1	93; 117; 196; 754; 780; 1378; 1843; 1880; 2152; 2261; 2348; 2840; 2846; 3119; 3133; 3455; 3491; 3570; 3587; 3597; 3655; 3678; 3679; 3691; 3709; 3949; 3977; 4481; 4851; 4929; 5159; 5361; 5364; 5729; 6094; 6238; 6256; 6405; 7041; 7049; 7056; 7133; 7852; 7855; 8065; 8764; 8795; 8797; 9173; 9332; 9595; 9993; 10163; 10469; 10902; 11119; 23129; 23471; 23654; 26020; 50848; 51232; 57085; 58475; 64699; 80…	ACVR2B; ADCYAP1R1; AGTRAP; AHR; BRD8; BTN3A1; CD163; COLEC12; CR1; CRIM1; CUL5; CXCR4; CYR61; DDR1; DGCR2; DUSP1; EBI2; F11R; F3; FGFR3; FOLR1; FZD5; GPR17; GPR23; HLA-DQB1; HLA-E; IFNAR2; IL10RA; IL13RA1; IL1RL1; IL6R; ITGA5; ITGA6; ITGA7; ITGB4; ITPR2; LDLR; LIFR; LRP10; MAML2; MS4A7; MSR1; NOTCH1; NR4A2; PDGFRB; PLXNA1; PLXNB1; PLXNB2; PLXND1; PR47; PSCDBP; PTGDR; PTTG1IP; ROM1; RRBP1; RXRA; S…
Red module, FC network
System	Gene Category	List Hits	List Total	Population Hits	Population Total	EASE score	Bonferroni	Gene identifiers	Gene Symbol
GO Biological Process	regulation of transcription\, DNA-dependent	76	301	1063	6771	1.35397e-05	0.0306	405; 1052; 1105; 1108; 1390; 1869; 2033; 3006; 4488; 4664; 4784; 5078; 5253; 5454; 5465; 5829; 5992; 6433; 6599; 6617; 6670; 6874; 6881; 6911; 7227; 7572; 7587; 7634; 7699; 7746; 7768; 7771; 7975; 8031; 8603; 8850; 8939; 8994; 9252; 9295; 9314; 9580; 9612; 9817; 10042; 10365; 10725; 10732; 10847; 22938; 23429; 23589; 23774; 25850; 26959; 28996; 28999; 51564; 54540; 54753; 55553; 56731; 57567; 577…	ARNT; ASXL1; BCL6B; BHLHB3; BRD1; C4ORF8; CARHSP1; CEBPD; CHD1; CHD4; CREM; DKFZP434J1015; E2F1; EP300; FLJ10404; FUBP3; HBP1; HDAC7A; HIPK2; HIST1H1C; HMG2L1; KCNH6; KEAP1; KIAA1604; KLF15; KLF2; KLF4; LIMD1; LOC283585; MAFK; MGC4655; MLL3; MSX2; NAB1; NCOA4; NCOR2; NFAT5; NFIX; NPAS3; NSD1; OLIG1; PAX4; PCAF; PHF2; POU3F2; PPARA; PXN; RFX4; RPS6KA5; RYBP; SFRS11; SFRS8; SLC2A4RG; SMARCC1; SNAPC…
GO Biological Process	regulation of transcription	76	301	1086	6771	2.91321e-05	0.0658	405; 1052; 1105; 1108; 1390; 1869; 2033; 3006; 4488; 4664; 4784; 5078; 5253; 5454; 5465; 5829; 5992; 6433; 6599; 6617; 6670; 6874; 6881; 6911; 7227; 7572; 7587; 7634; 7699; 7746; 7768; 7771; 7975; 8031; 8603; 8850; 8939; 8994; 9252; 9295; 9314; 9580; 9612; 9817; 10042; 10365; 10725; 10732; 10847; 22938; 23429; 23589; 23774; 25850; 26959; 28996; 28999; 51564; 54540; 54753; 55553; 56731; 57567; 577…	ARNT; ASXL1; BCL6B; BHLHB3; BRD1; C4ORF8; CARHSP1; CEBPD; CHD1; CHD4; CREM; DKFZP434J1015; E2F1; EP300; FLJ10404; FUBP3; HBP1; HDAC7A; HIPK2; HIST1H1C; HMG2L1; KCNH6; KEAP1; KIAA1604; KLF15; KLF2; KLF4; LIMD1; LOC283585; MAFK; MGC4655; MLL3; MSX2; NAB1; NCOA4; NCOR2; NFAT5; NFIX; NPAS3; NSD1; OLIG1; PAX4; PCAF; PHF2; POU3F2; PPARA; PXN; RFX4; RPS6KA5; RYBP; SFRS11; SFRS8; SLC2A4RG; SMARCC1; SNAPC…
SwissProt keyword	Transcription regulation	46	222	596	5301	4.03773e-05	0.0912	405; 1052; 1108; 1390; 1869; 2033; 4664; 4784; 5078; 5454; 5465; 6433; 6617; 6670; 6874; 6881; 6911; 7227; 7572; 7587; 7634; 7699; 7746; 7768; 7771; 7975; 8031; 8850; 9314; 9612; 9817; 10365; 10725; 10732; 25850; 28999; 51564; 55553; 56731; 57567; 58508; 60436; 64324; 79365; 116448; 171023	ARNT; ASXL1; BHLHB3; CEBPD; CHD4; CREM; E2F1; EP300; HDAC7A; KEAP1; KLF15; KLF2; KLF4; MAFK; MLL3; NAB1; NCOA4; NCOR2; NFAT5; NFIX; NSD1; OLIG1; PAX4; PCAF; POU3F2; PPARA; SFRS8; SLC2A4RG; SNAPC1; SOX6; SP3; TAF10; TAF4; TBX6; TCFL5; TGIF2; TRPS1; ZNF140; ZNF193; ZNF225; ZNF228; ZNF24; ZNF319; ZNF345; ZNF37A; ZNF80
GO Molecular Function	nucleic acid binding	105	304	1682	6910	4.15138e-05	0.0937	195; 405; 677; 1052; 1059; 1105; 1108; 1390; 1869; 1936; 2033; 2177; 3006; 3014; 4488; 4784; 5078; 5253; 5454; 5465; 5511; 5514; 5725; 5792; 5829; 5992; 6125; 6137; 6167; 6169; 6170; 6176; 6203; 6205; 6223; 6433; 6599; 6617; 6670; 6874; 6881; 6911; 7128; 7227; 7516; 7572; 7587; 7634; 7699; 7746; 7768; 7771; 7918; 7975; 8099; 8334; 8369; 8559; 8603; 8939; 9188; 9295; 9314; 9580; 9612; 9683; 10042;…	AHNAK; ARFGAP1; ARNT; BAT4; BCL6B; BHLHB3; BRD1; C20ORF117; C4ORF8; CARHSP1; CDK2AP1; CEBPD; CENPB; CENTD2; CHD1; CHD4; CHRAC1; CREM; DDX21; DGCR8; E2F1; EEF1D; EHD1; EIF2C3; EP300; FANCD2; FLJ10404; FUBP3; H2AFX; HBP1; HIST1H1C; HIST1H2AC; HIST1H4G; HMG2L1; KIAA1604; KLF15; KLF2; KLF4; LOC283585; MAFK; MGC4655; MLL3; MSX2; MUS81; N4BP1; NCOR2; NFAT5; NFIX; NPAS3; NSD1; NUFIP1; OLIG1; PABPC1; PAX…
GO Biological Process	transcription\, DNA-dependent	76	301	1115	6771	7.24339e-05	0.164	405; 1052; 1105; 1108; 1390; 1869; 2033; 3006; 4488; 4664; 4784; 5078; 5253; 5454; 5465; 5829; 5992; 6433; 6599; 6617; 6670; 6874; 6881; 6911; 7227; 7572; 7587; 7634; 7699; 7746; 7768; 7771; 7975; 8031; 8603; 8850; 8939; 8994; 9252; 9295; 9314; 9580; 9612; 9817; 10042; 10365; 10725; 10732; 10847; 22938; 23429; 23589; 23774; 25850; 26959; 28996; 28999; 51564; 54540; 54753; 55553; 56731; 57567; 577…	ARNT; ASXL1; BCL6B; BHLHB3; BRD1; C4ORF8; CARHSP1; CEBPD; CHD1; CHD4; CREM; DKFZP434J1015; E2F1; EP300; FLJ10404; FUBP3; HBP1; HDAC7A; HIPK2; HIST1H1C; HMG2L1; KCNH6; KEAP1; KIAA1604; KLF15; KLF2; KLF4; LIMD1; LOC283585; MAFK; MGC4655; MLL3; MSX2; NAB1; NCOA4; NCOR2; NFAT5; NFIX; NPAS3; NSD1; OLIG1; PAX4; PCAF; PHF2; POU3F2; PPARA; PXN; RFX4; RPS6KA5; RYBP; SFRS11; SFRS8; SLC2A4RG; SMARCC1; SNAPC…
GO Biological Process	transcription	78	301	1165	6771	0.000102277	0.231	405; 1052; 1105; 1108; 1390; 1869; 2033; 3006; 4488; 4664; 4784; 5078; 5253; 5454; 5465; 5514; 5829; 5992; 6433; 6599; 6617; 6670; 6874; 6881; 6911; 7227; 7572; 7587; 7634; 7699; 7746; 7768; 7771; 7975; 8031; 8603; 8850; 8939; 8994; 9252; 9295; 9314; 9580; 9612; 9817; 10042; 10365; 10725; 10732; 10847; 22938; 23429; 23589; 23774; 25850; 26959; 28996; 28999; 51564; 54540; 54753; 55553; 56731; 5756…	ARNT; ASXL1; BCL6B; BHLHB3; BRD1; C4ORF8; CARHSP1; CEBPD; CHD1; CHD4; CREM; DKFZP434J1015; E2F1; EP300; EPC1; FLJ10404; FUBP3; HBP1; HDAC7A; HIPK2; HIST1H1C; HMG2L1; KCNH6; KEAP1; KIAA1604; KLF15; KLF2; KLF4; LIMD1; LOC283585; MAFK; MGC4655; MLL3; MSX2; NAB1; NCOA4; NCOR2; NFAT5; NFIX; NPAS3; NSD1; OLIG1; PAX4; PCAF; PHF2; POU3F2; PPARA; PPP1R10; PXN; RFX4; RPS6KA5; RYBP; SFRS11; SFRS8; SLC2A4RG;…
SwissProt keyword	DNA-binding	46	222	630	5301	0.000155343	0.351	405; 677; 1052; 1059; 1105; 1108; 1390; 1869; 3006; 3014; 4488; 4784; 5078; 5454; 5465; 6670; 6911; 7128; 7227; 7516; 7572; 7587; 7634; 7699; 7746; 7768; 7771; 7975; 8334; 9314; 9580; 9612; 10042; 10365; 10725; 10732; 25850; 28999; 54108; 55553; 56731; 57567; 58508; 60436; 79365; 116448	ARNT; BHLHB3; CEBPD; CENPB; CHD1; CHD4; CHRAC1; CREM; E2F1; H2AFX; HIST1H1C; HIST1H2AC; HMG2L1; KLF15; KLF2; KLF4; MAFK; MLL3; MSX2; NCOR2; NFAT5; NFIX; OLIG1; PAX4; POU3F2; PPARA; SLC2A4RG; SOX13; SOX6; SP3; TBX6; TCFL5; TGIF2; TNFAIP3; TRPS1; XRCC2; ZFP36L1; ZNF140; ZNF193; ZNF225; ZNF228; ZNF24; ZNF319; ZNF345; ZNF37A; ZNF80
GO Molecular Function	DNA binding	81	304	1258	6910	0.000192284	0.434	195; 405; 677; 1052; 1059; 1105; 1108; 1390; 1869; 2033; 2177; 3006; 3014; 4488; 4784; 5078; 5253; 5454; 5465; 5792; 5829; 5992; 6599; 6617; 6670; 6874; 6881; 6911; 7128; 7227; 7516; 7572; 7587; 7634; 7699; 7746; 7768; 7771; 7975; 8099; 8334; 8369; 8603; 8939; 9295; 9314; 9580; 9612; 9683; 10042; 10365; 10389; 10725; 10732; 10847; 10938; 23429; 23589; 23774; 25850; 26959; 28999; 54108; 54540; 555…	AHNAK; ARFGAP1; ARNT; BCL6B; BHLHB3; BRD1; C20ORF117; C4ORF8; CARHSP1; CDK2AP1; CEBPD; CENPB; CENTD2; CHD1; CHD4; CHRAC1; CREM; E2F1; EHD1; EP300; FANCD2; FLJ10404; FUBP3; H2AFX; HBP1; HIST1H1C; HIST1H2AC; HIST1H4G; HMG2L1; KIAA1604; KLF15; KLF2; KLF4; LOC283585; MAFK; MGC4655; MLL3; MSX2; MUS81; N4BP1; NCOR2; NFAT5; NFIX; NPAS3; NSD1; OLIG1; PAX4; PHF2; POU3F2; PPARA; PTPRF; PXN; RFX4; RYBP; SCM…
GO Biological Process	cell organization and biogenesis	36	301	430	6771	0.000302522	0.683	120; 392; 1105; 1108; 1465; 3006; 3014; 3799; 3856; 4651; 6125; 6137; 6494; 6599; 7082; 8334; 8369; 8850; 9578; 9788; 10042; 10395; 10672; 10938; 23095; 51196; 51512; 51564; 53827; 54108; 55553; 55914; 57088; 57587; 58508; 126917	ADD3; ARHGAP1; CDC42BPB; CHD1; CHD4; CHRAC1; CSRP1; DLC1; EHD1; ERBB2IP; FXYD5; GNA13; GTSE1; H2AFX; HDAC7A; HIST1H1C; HIST1H2AC; HIST1H4G; HMG2L1; KIAA1430; KIF1B; KIF5B; KRT8; LOC126917; MLL3; MTSS1; MYO10; PCAF; PLCE1; PLSCR4; RPL13; RPL5; SIPA1; SMARCC1; SOX6; TJP1
GO Cellular Component	nucleus	110	299	1852	6719	0.000323911	0.731	195; 405; 677; 985; 1052; 1059; 1105; 1108; 1390; 1465; 1869; 2033; 2289; 3006; 3014; 4000; 4488; 4664; 4784; 5078; 5253; 5454; 5465; 5501; 5511; 5514; 5725; 5792; 5829; 5900; 5992; 6433; 6494; 6599; 6617; 6670; 6874; 6881; 6911; 7009; 7128; 7227; 7516; 7572; 7587; 7634; 7699; 7746; 7768; 7771; 7975; 8019; 8031; 8099; 8334; 8369; 8556; 8559; 8603; 8850; 8939; 8994; 9188; 9252; 9261; 9295; 9314; 9…	AHNAK; ANAPC7; ARFGAP1; ARNT; ASXL1; BCL6B; BHLHB3; BRD1; BRD3; C4ORF8; CCM2; CDC14A; CDC2L2; CDK2AP1; CEBPD; CENPB; CENTD2; CHD1; CHD4; CHRAC1; CREM; CSRP1; DDX21; DKFZP434J1015; E2F1; EP300; EPC1; ERBB2IP; FKBP5; FLJ10404; FUBP3; GLTSCR2; H2AFX; HBP1; HDAC7A; HIPK2; HIST1H1C; HIST1H2AC; HIST1H4G; HMG2L1; KIAA1604; KLF15; KLF2; KLF4; LIMD1; LMNA; LOC283585; MAFK; MAPKAPK2; MGC4655; MLL3; MSX2; N…
SwissProt keyword	Nuclear protein	70	222	1172	5301	0.000844517	1	195; 405; 677; 1052; 1059; 1105; 1108; 1390; 1465; 1869; 2033; 2289; 3006; 3014; 4000; 4488; 4784; 5078; 5253; 5454; 5465; 5725; 6433; 6494; 6670; 6874; 6881; 6911; 7227; 7516; 7572; 7587; 7634; 7699; 7746; 7768; 7771; 7975; 8019; 8334; 8559; 8850; 9188; 9295; 9314; 9580; 9612; 10042; 10365; 10725; 10732; 10735; 22938; 23774; 25850; 28996; 28999; 29107; 29997; 51564; 54108; 55553; 56731; 57567; 5…	AHNAK; ARNT; ASXL1; BHLHB3; BRD1; BRD3; CEBPD; CENPB; CHD1; CHD4; CHRAC1; CREM; CSRP1; DDX21; E2F1; EP300; FKBP5; GLTSCR2; H2AFX; HDAC7A; HIPK2; HIST1H1C; HIST1H2AC; HMG2L1; KLF15; KLF2; KLF4; LMNA; MAFK; MLL3; MSX2; NCOR2; NFAT5; NFIX; NSD1; NXT1; OLIG1; PAX4; PCAF; PHF2; POU3F2; PPARA; PRPF18; PTBP1; SFRS11; SFRS8; SIPA1; SLC2A4RG; SNW1; SOX13; SOX6; SP3; STAG2; TAF10; TAF4; TBX6; TCFL5; TGIF2;…
KEGG pathway	Ribosome - Homo sapiens	9	42	71	1223	0.00176291	1	6125; 6137; 6167; 6169; 6170; 6176; 6203; 6205; 6223	RPL13; RPL37; RPL38; RPL39; RPL5; RPLP1; RPS11; RPS19; RPS9
GO Biological Process	nucleobase\, nucleoside\, nucleotide and nucleic acid metabolism	98	301	1726	6771	0.00393016	1	405; 985; 1052; 1105; 1108; 1373; 1390; 1841; 1869; 2033; 2766; 3006; 3014; 4488; 4664; 4784; 5078; 5253; 5454; 5465; 5471; 5511; 5514; 5725; 5829; 5992; 6433; 6599; 6617; 6670; 6874; 6881; 6911; 7227; 7516; 7572; 7587; 7634; 7699; 7746; 7768; 7771; 7975; 8031; 8099; 8334; 8369; 8559; 8603; 8850; 8939; 8994; 9252; 9295; 9314; 9580; 9612; 9683; 9817; 10042; 10365; 10725; 10732; 10847; 22938; 23429…	ARNT; ASXL1; BCL6B; BHLHB3; BRD1; C4ORF8; CARHSP1; CDC2L2; CDK2AP1; CEBPD; CHD1; CHD4; CHRAC1; CPS1; CREM; DKFZP434J1015; DTYMK; E2F1; EP300; EPC1; FLJ10404; FUBP3; GMPR; H2AFX; HBP1; HDAC7A; HIPK2; HIST1H1C; HIST1H2AC; HIST1H4G; HMG2L1; KCNH6; KEAP1; KIAA1604; KLF15; KLF2; KLF4; LIMD1; LOC283585; MAFK; MGC4655; MLL3; MSX2; MUS81; N4BP1; NAB1; NCOA4; NCOR2; NFAT5; NFIX; NPAS3; NSD1; NUFIP1; NXT1;…
GO Cellular Component	cytosolic ribosome (sensu Eukarya)	9	299	61	6719	0.00517313	1	6125; 6137; 6167; 6169; 6170; 6176; 6203; 6223; 9801	MRPL19; RPL13; RPL37; RPL38; RPL39; RPL5; RPLP1; RPS19; RPS9
GO Molecular Function	binding	201	304	4065	6910	0.00525572	1	32; 120; 195; 392; 405; 655; 677; 985; 1052; 1059; 1105; 1108; 1373; 1390; 1435; 1464; 1465; 1548; 1841; 1856; 1857; 1869; 1903; 1936; 2033; 2177; 2195; 2289; 2840; 3006; 3014; 3594; 3799; 4000; 4214; 4488; 4651; 4784; 4792; 5062; 5078; 5101; 5156; 5205; 5211; 5228; 5253; 5375; 5454; 5465; 5471; 5501; 5511; 5514; 5725; 5792; 5829; 5872; 5898; 5900; 5992; 6125; 6137; 6167; 6169; 6170; 6176; 6203; …	ABCA9; ACACB; ADD3; AHNAK; AIP; ARFGAP1; ARHGAP1; ARNT; ATP8B1; BAT4; BCL6B; BHLHB3; BMP7; BRD1; C20ORF117; C4ORF8; CARHSP1; CCL5; CDC2L2; CDC42BPB; CDK2AP1; CDKL3; CEBPD; CENPB; CENTD2; CHD1; CHD4; CHFR; CHRAC1; CPNE1; CPNE3; CPS1; CREM; CSF1; CSPG4; CSRP1; CYP2A6; DDX21; DGCR8; DLC1; DLG5; DNAJC7; DTYMK; DVL2; DVL3; E2F1; EDG3; EEF1D; EHD1; EIF2C3; EP300; EPN3; ERBB2IP; FANCD2; FAT; FKBP5; FLJ1…
biochemical function	Ribosomal subunit	9	124	67	2995	0.00548044	1	6125; 6137; 6167; 6169; 6170; 6176; 6203; 6205; 6223	RPL13; RPL37; RPL38; RPL39; RPL5; RPLP1; RPS11; RPS19; RPS9
SwissProt keyword	Zinc-finger	30	222	429	5301	0.00590488	1	677; 1108; 2033; 4214; 5253; 5465; 6670; 7128; 7227; 7572; 7587; 7634; 7699; 7746; 7768; 7771; 9314; 10365; 23774; 25850; 28999; 29801; 55738; 56658; 56731; 57567; 58508; 64324; 116985; 171023	ARFGAP1; ASXL1; BRD1; CENTD2; CHD4; EP300; KLF15; KLF2; KLF4; MAP3K1; MLL3; NSD1; PHF2; PPARA; SLC2A4RG; SP3; TNFAIP3; TRIM39; TRPS1; ZDHHC8; ZFP36L1; ZNF140; ZNF193; ZNF225; ZNF228; ZNF24; ZNF319; ZNF345; ZNF37A; ZNF80
GO Biological Process	establishment and/or maintenance of chromatin architecture	12	301	106	6771	0.00700606	1	1105; 1108; 3006; 3014; 6599; 8334; 8369; 8850; 51564; 54108; 55553; 58508	CHD1; CHD4; CHRAC1; H2AFX; HDAC7A; HIST1H1C; HIST1H2AC; HIST1H4G; MLL3; PCAF; SMARCC1; SOX6
KEGG pathway	Translation - Homo sapiens	9	42	89	1223	0.00745072	1	6125; 6137; 6167; 6169; 6170; 6176; 6203; 6205; 6223	RPL13; RPL37; RPL38; RPL39; RPL5; RPLP1; RPS11; RPS19; RPS9
GO Cellular Component	chromatin	12	299	108	6719	0.00809725	1	1105; 1108; 3006; 3014; 6599; 7975; 8334; 8369; 9683; 10042; 10389; 55553	CHD1; CHD4; H2AFX; HIST1H1C; HIST1H2AC; HIST1H4G; HMG2L1; MAFK; N4BP1; SCML2; SMARCC1; SOX6
GO Biological Process	DNA packaging	12	301	111	6771	0.00981461	1	1105; 1108; 3006; 3014; 6599; 8334; 8369; 8850; 51564; 54108; 55553; 58508	CHD1; CHD4; CHRAC1; H2AFX; HDAC7A; HIST1H1C; HIST1H2AC; HIST1H4G; MLL3; PCAF; SMARCC1; SOX6
cellular role	Pol II transcription	25	65	378	1565	0.0103993	1	405; 1052; 1105; 1108; 1390; 1869; 2033; 4734; 4784; 5465; 5992; 6599; 6617; 7227; 7975; 8031; 8939; 9049; 9612; 10389; 10725; 10732; 10847; 22938; 23429	AIP; ARNT; CEBPD; CHD1; CHD4; CREM; E2F1; EP300; FUBP3; MAFK; NCOA4; NCOR2; NEDD4; NFAT5; NFIX; PPARA; RFX4; RYBP; SCML2; SMARCC1; SNAPC1; SNW1; SRCAP; TCFL5; TRPS1
molecular localization	Ribosome-associated	9	82	76	1933	0.0124125	1	6125; 6137; 6167; 6169; 6170; 6176; 6203; 6205; 6223	RPL13; RPL37; RPL38; RPL39; RPL5; RPLP1; RPS11; RPS19; RPS9
GenMAPP pathway	Hs_Ribosomal Proteins	7	38	49	867	0.0144568	1	6125; 6137; 6169; 6176; 6203; 6223; 9801	MRPL19; RPL13; RPL38; RPL5; RPLP1; RPS19; RPS9
PIR keyword	zinc finger	10	83	97	2027	0.0144855	1	677; 1465; 2033; 5465; 5829; 6167; 7128; 7587; 7699; 25850	CSRP1; EP300; PPARA; PXN; RPL37; TNFAIP3; ZFP36L1; ZNF140; ZNF345; ZNF37A
GO Molecular Function	transcriptional repressor activity	6	304	34	6910	0.0153433	1	4664; 6670; 7572; 9314; 51564; 80314	EPC1; HDAC7A; KLF4; NAB1; SP3; ZNF24
GO Molecular Function	transcription regulator activity	44	304	707	6910	0.0157727	1	405; 677; 1052; 1390; 1869; 2033; 4488; 4664; 4784; 5078; 5454; 5465; 5992; 6599; 6617; 6670; 6874; 6881; 6911; 7227; 7572; 7587; 7634; 7699; 7746; 7975; 8031; 8850; 9049; 9314; 9580; 9612; 10365; 10389; 10725; 22938; 25850; 28996; 51564; 55553; 56731; 60436; 79365; 80314	AIP; ARNT; BHLHB3; CEBPD; CREM; E2F1; EP300; EPC1; HDAC7A; HIPK2; KLF2; KLF4; MAFK; MSX2; NAB1; NCOA4; NCOR2; NFAT5; NFIX; PAX4; PCAF; POU3F2; PPARA; RFX4; SCML2; SLC2A4RG; SMARCC1; SNAPC1; SNW1; SOX13; SOX6; SP3; TAF10; TAF4; TBX6; TGIF2; TRPS1; ZFP36L1; ZNF140; ZNF193; ZNF24; ZNF345; ZNF37A; ZNF80
GO Biological Process	cytoplasm organization and biogenesis	22	301	287	6771	0.0158441	1	120; 392; 1465; 3799; 3856; 4651; 6125; 6137; 6494; 7082; 9578; 9788; 10042; 10395; 10938; 23095; 51196; 51512; 55914; 57088; 57587; 126917	ADD3; ARHGAP1; CDC42BPB; CSRP1; DLC1; EHD1; ERBB2IP; GTSE1; HMG2L1; KIAA1430; KIF1B; KIF5B; KRT8; LOC126917; MTSS1; MYO10; PLCE1; PLSCR4; RPL13; RPL5; SIPA1; TJP1
Chromosome	Homo sapiens 14	24	354	325	7977	0.0172505	1	677; 4792; 5228; 6617; 7043; 9252; 9578; 9895; 11099; 22938; 23503; 26020; 29954; 54207; 55333; 55701; 60686; 63874; 64067; 84659; 91748; 122525; 283585; 319085	ABHD4; C14ORF28; C14ORF43; C14ORF85; C14ORF93; CDC42BPB; FLJ10357; KCNK10; KIAA0329; LOC283585; LRP10; NFKBIA; NPAS3; PGF; POMT2; PTPN21; RNASE7; RPS6KA5; SNAPC1; SNW1; SYNJ2BP; TGFB3; ZFP36L1; ZFYVE26
GO Molecular Function	transcription factor activity	32	304	478	6910	0.0173398	1	405; 677; 1052; 1390; 1869; 2033; 4488; 4784; 5078; 5454; 5465; 5992; 6617; 6874; 6881; 6911; 7227; 7572; 7587; 7634; 7699; 7746; 7975; 9314; 9580; 10365; 10389; 10725; 55553; 56731; 60436; 79365	ARNT; BHLHB3; CEBPD; CREM; E2F1; EP300; KLF2; KLF4; MAFK; MSX2; NFAT5; NFIX; PAX4; POU3F2; PPARA; RFX4; SCML2; SLC2A4RG; SNAPC1; SOX13; SOX6; TAF10; TAF4; TBX6; TGIF2; TRPS1; ZFP36L1; ZNF140; ZNF193; ZNF24; ZNF37A; ZNF80
SwissProt keyword	Repressor	11	222	112	5301	0.0177595	1	1390; 4664; 5078; 7227; 7572; 7699; 7975; 9612; 51564; 79365; 171023	ASXL1; BHLHB3; CREM; HDAC7A; MAFK; NAB1; NCOR2; PAX4; TRPS1; ZNF140; ZNF24
GO Cellular Component	cytosolic large ribosomal subunit (sensu Eukarya)	6	299	35	6719	0.0180589	1	6125; 6167; 6169; 6170; 6176; 9801	MRPL19; RPL37; RPL38; RPL39; RPL5; RPLP1
GO Biological Process	cytoskeleton organization and biogenesis	16	301	188	6771	0.0193303	1	120; 392; 1465; 3799; 3856; 4651; 6494; 9578; 9788; 10395; 23095; 51196; 51512; 55914; 57587; 126917	ADD3; ARHGAP1; CDC42BPB; CSRP1; DLC1; ERBB2IP; GTSE1; KIAA1430; KIF1B; KIF5B; KRT8; LOC126917; MTSS1; MYO10; PLCE1; SIPA1
Red module, WM network
System	Gene Category	List Hits	List Total	Population Hits	Population Total	EASE score	Bonferroni	Gene identifiers	Gene Symbol
SwissProt keyword	Coiled coil	23	215	299	5301	0.00422997	1	274; 904; 3895; 4650; 4678; 5339; 6801; 8636; 9181; 9267; 9612; 10938; 11176; 23163; 23303; 23499; 23759; 26051; 50618; 55607; 58508; 140290; 143187	ARHGEF2; BAZ2A; BIN1; CCNT1; EHD1; GGA3; ITSN2; KIF13B; KTN1; MACF1; MLL3; MYO9B; NASP; NCOR2; PLEC1; PPIL2; PPP1R16B; PPP1R9A; PSCD1; SSNA1; STRN; TCP10L; VTI1A
GO Cellular Component	cellular_component unknown	26	308	324	6719	0.00673691	1	25; 392; 672; 2534; 3636; 3996; 5129; 5335; 5900; 6651; 6801; 8629; 9146; 9209; 10230; 10938; 10994; 11039; 11180; 23677; 51593; 51654; 60343; 80279; 118442; 143187	ABL1; ARHGAP1; ARS2; BRCA1; CDK5RAP1; CDK5RAP3; EHD1; FAM3A; FYN; GPR62; HGS; ILVBL; INPPL1; JRK; LLGL1; LRRFIP2; NBR2; PCTK3; PLCG1; RALGDS; SH3BP4; SMA4; SON; STRN; VTI1A; WDR6
GO Molecular Function	receptor signaling protein activity	15	324	143	6910	0.00677874	1	392; 2781; 3551; 3643; 4215; 4216; 5335; 6461; 6773; 7297; 9043; 9231; 9479; 50618; 51429	ARHGAP1; DLG5; GNAZ; IKBKB; INSR; ITSN2; MAP3K3; MAP3K4; MAPK8IP1; PLCG1; SHB; SNX9; SPAG9; STAT2; TYK2
SwissProt keyword	Transcription regulation	37	215	596	5301	0.00794718	1	904; 1387; 1997; 2145; 2553; 3065; 4297; 4601; 4784; 5450; 5989; 6015; 6663; 6773; 6877; 6925; 7543; 7559; 7587; 7637; 7700; 7942; 8110; 9612; 9757; 9817; 10499; 10781; 11176; 11335; 22890; 23119; 25850; 51710; 58508; 60468; 84307	BACH2; BAZ2A; CBX3; CCNT1; CREBBP; DPF3; ELF1; EZH1; GABPB2; HDAC1; HIC2; KEAP1; MLL; MLL3; MLL4; MXI1; NCOA2; NCOR2; NFIX; POU2AF1; RFX1; RING1; SOX10; STAT2; TAF5; TCF4; TFEB; ZBTB1; ZFX; ZNF12; ZNF141; ZNF266; ZNF345; ZNF37A; ZNF397; ZNF44; ZNF84
GO Biological Process	regulation of transcription\, DNA-dependent	67	319	1063	6771	0.00847478	1	25; 672; 904; 1387; 1997; 2145; 2553; 3065; 3167; 4297; 4520; 4601; 4784; 4821; 5324; 5450; 5989; 6015; 6663; 6773; 6877; 6925; 7289; 7536; 7543; 7559; 7587; 7627; 7637; 7700; 7942; 8028; 8110; 9479; 9580; 9605; 9612; 9757; 9817; 10469; 10499; 10781; 10847; 10985; 11176; 11335; 22890; 22933; 23119; 23429; 23589; 25850; 51147; 51710; 55056; 56987; 57099; 57721; 58508; 60468; 63950; 79683; 79696; 7…	ABL1; AVEN; BACH2; BAZ2A; BBX; BRCA1; C14ORF140; C16ORF7; CARHSP1; CBX3; CCNT1; CREBBP; DMRTA2; DPF3; ELF1; EZH1; FLJ10038; GABPB2; GCN1L1; HDAC1; HIC2; HMX2; ING4; KEAP1; KIAA1627; MAPK8IP1; MLL; MLL3; MLL4; MLLT10; MTF1; MXI1; NCOA2; NCOR2; NFIX; NKX2-2; PLAG1; POU2AF1; RFX1; RING1; RYBP; SF1; SIRT2; SOX10; SOX13; SRCAP; STAT2; TAF5; TCF4; TFEB; TIGD6; TIMM44; TULP3; ZBTB1; ZDHHC11; ZDHHC14; ZF…
GO Biological Process	regulation of transcription	68	319	1086	6771	0.00920104	1	25; 672; 904; 1387; 1997; 2145; 2553; 3065; 3167; 4297; 4520; 4601; 4784; 4821; 5324; 5450; 5519; 5989; 6015; 6663; 6773; 6877; 6925; 7289; 7536; 7543; 7559; 7587; 7627; 7637; 7700; 7942; 8028; 8110; 9479; 9580; 9605; 9612; 9757; 9817; 10469; 10499; 10781; 10847; 10985; 11176; 11335; 22890; 22933; 23119; 23429; 23589; 25850; 51147; 51710; 55056; 56987; 57099; 57721; 58508; 60468; 63950; 79683; 79…	ABL1; AVEN; BACH2; BAZ2A; BBX; BRCA1; C14ORF140; C16ORF7; CARHSP1; CBX3; CCNT1; CREBBP; DMRTA2; DPF3; ELF1; EZH1; FLJ10038; GABPB2; GCN1L1; HDAC1; HIC2; HMX2; ING4; KEAP1; KIAA1627; MAPK8IP1; MLL; MLL3; MLL4; MLLT10; MTF1; MXI1; NCOA2; NCOR2; NFIX; NKX2-2; PLAG1; POU2AF1; PPP2R1B; RFX1; RING1; RYBP; SF1; SIRT2; SOX10; SOX13; SRCAP; STAT2; TAF5; TCF4; TFEB; TIGD6; TIMM44; TULP3; ZBTB1; ZDHHC11; ZD…
SwissProt keyword	Nuclear protein	63	215	1172	5301	0.00996885	1	672; 904; 1387; 1997; 2145; 2553; 3065; 4297; 4601; 4676; 4678; 4784; 4821; 5450; 5757; 5903; 5989; 6015; 6625; 6651; 6663; 6773; 6877; 6925; 6996; 7543; 7559; 7587; 7637; 7700; 7942; 8019; 8028; 8110; 8148; 8241; 8559; 8629; 8636; 8888; 9580; 9612; 9757; 9984; 10388; 10401; 10499; 10521; 10781; 11176; 11335; 22890; 23119; 23759; 25850; 29894; 51710; 57187; 58508; 60468; 84307; 112398; 112399	BACH2; BAZ2A; BRCA1; BRD3; CBX3; CCNT1; CPSF1; CREBBP; DDX17; DPF3; EGLN2; EGLN3; ELF1; EZH1; GABPB2; HDAC1; HIC2; JRK; MCM3AP; MLL; MLL3; MLL4; MLLT10; MXI1; NAP1L4; NASP; NCOA2; NCOR2; NFIX; NKX2-2; PIAS3; POU2AF1; PPIL2; PRPF18; PTMA; RANBP2; RBM10; RFX1; RING1; SNRP70; SON; SOX10; SOX13; SSNA1; STAT2; SYCP2; TAF15; TAF5; TCF4; TDG; TFEB; THOC1; THOC2; ZBTB1; ZFX; ZNF12; ZNF141; ZNF266; ZNF345…
PIR pcmotif	Zinc finger, C2H2 type, domain	8	64	73	1826	0.0112116	1	4520; 7543; 7587; 7637; 7700; 10781; 23126; 25850	MTF1; POGZ; ZFX; ZNF141; ZNF266; ZNF345; ZNF37A; ZNF84
SwissProt keyword	Bromodomain	5	215	23	5301	0.0124968	1	1387; 4297; 8019; 9757; 11176	BAZ2A; BRD3; CREBBP; MLL; MLL4
GO Biological Process	transcription	71	319	1165	6771	0.0140305	1	25; 672; 904; 1387; 1997; 2145; 2553; 3065; 3167; 4297; 4520; 4601; 4676; 4784; 4821; 5324; 5450; 5519; 5757; 5989; 6015; 6663; 6773; 6877; 6925; 7289; 7536; 7543; 7559; 7587; 7627; 7637; 7700; 7942; 8028; 8110; 9479; 9580; 9605; 9612; 9757; 9817; 10469; 10499; 10781; 10847; 10985; 11176; 11335; 22890; 22933; 23119; 23429; 23589; 25850; 51147; 51710; 55056; 56987; 57099; 57721; 58508; 60468; 6395…	ABL1; AVEN; BACH2; BAZ2A; BBX; BRCA1; C14ORF140; C16ORF7; CARHSP1; CBX3; CCNT1; CREBBP; DMRTA2; DPF3; ELF1; EPC1; EZH1; FLJ10038; GABPB2; GCN1L1; HDAC1; HIC2; HMX2; ING4; KEAP1; KIAA1627; MAPK8IP1; MLL; MLL3; MLL4; MLLT10; MTF1; MXI1; NAP1L4; NCOA2; NCOR2; NFIX; NKX2-2; PLAG1; POU2AF1; PPP2R1B; PTMA; RFX1; RING1; RYBP; SF1; SIRT2; SOX10; SOX13; SRCAP; STAT2; TAF5; TCF4; TFEB; TIGD6; TIMM44; TULP3…
GO Biological Process	apoptosis	21	319	252	6771	0.0145598	1	25; 666; 672; 839; 1773; 3001; 3480; 4832; 5519; 6651; 8065; 8717; 8879; 9479; 10016; 10277; 10507; 55825; 57099; 112399; 117283	ABL1; AVEN; BOK; BRCA1; CASP6; CUL5; DNASE1; EGLN3; GZMA; IGF1R; IHPK3; MAPK8IP1; NME3; PDCD6; PECR; PPP2R1B; SEMA4D; SGPL1; SON; TRADD; UBE4B
GO Biological Process	programmed cell death	21	319	252	6771	0.0145598	1	25; 666; 672; 839; 1773; 3001; 3480; 4832; 5519; 6651; 8065; 8717; 8879; 9479; 10016; 10277; 10507; 55825; 57099; 112399; 117283	ABL1; AVEN; BOK; BRCA1; CASP6; CUL5; DNASE1; EGLN3; GZMA; IGF1R; IHPK3; MAPK8IP1; NME3; PDCD6; PECR; PPP2R1B; SEMA4D; SGPL1; SON; TRADD; UBE4B
GO Biological Process	vesicle-mediated transport	20	319	238	6771	0.0160838	1	19; 274; 4036; 5289; 6352; 8906; 9146; 9267; 9479; 9632; 10938; 22905; 23163; 23677; 50618; 79443; 114876; 117283; 143187; 146691	ABCA1; AP1G2; BIN1; CCL5; EHD1; EPN2; FYCO1; GGA3; HGS; IHPK3; ITSN2; LRP2; MAPK8IP1; OSBPL1A; PIK3C3; PSCD1; SEC24C; SH3BP4; TOM1L2; VTI1A
Chromosome	Homo sapiens 19p	19	380	219	7977	0.0162623	1	54; 1455; 1995; 3643; 4650; 4784; 5989; 7297; 9546; 9817; 10347; 10469; 10781; 10994; 26528; 51710; 56928; 84757; 376497	ABCA7; ACP5; APBA3; CSNK1G2; DAZAP1; ELAVL3; ILVBL; INSR; KEAP1; MGC10814; MYO9B; NFIX; RFX1; SLC27A1; SPPL2B; TIMM44; TYK2; ZNF266; ZNF44
GO Biological Process	nucleobase\, nucleoside\, nucleotide and nucleic acid metabolism	99	319	1726	6771	0.0164022	1	25; 100; 111; 272; 672; 904; 1373; 1387; 1773; 1997; 2145; 2553; 3065; 3167; 4297; 4520; 4521; 4601; 4676; 4678; 4784; 4821; 4832; 5324; 5450; 5519; 5757; 5893; 5989; 6015; 6625; 6663; 6773; 6877; 6925; 6996; 7289; 7407; 7536; 7543; 7559; 7587; 7627; 7637; 7700; 7942; 8028; 8110; 8495; 8559; 8888; 9479; 9580; 9605; 9612; 9683; 9733; 9757; 9817; 9984; 10469; 10499; 10521; 10677; 10781; 10847; 1098…	ABL1; ADA; ADCY5; AMPD3; AVEN; AVIL; BACH2; BAZ2A; BBX; BDP1; BRCA1; C14ORF140; C16ORF7; CARHSP1; CBX3; CCNT1; CPS1; CPSF1; CREBBP; DDX17; DMRTA2; DNASE1; DPF3; ELF1; EPC1; EZH1; FLJ10038; GABPB2; GCN1L1; HDAC1; HIC2; HMX2; IHPK3; ING4; KEAP1; KIAA1627; LRDD; MAPK8IP1; MCM3AP; MLL; MLL3; MLL4; MLLT10; MTF1; MXI1; N4BP1; NAP1L4; NASP; NCOA2; NCOR2; NEIL1; NFIX; NKX2-2; NME3; NUDT1; PLAG1; POGZ; PO…
GO Biological Process	biological_process unknown	30	319	410	6771	0.0168619	1	25; 3636; 6651; 6801; 7536; 7681; 8019; 8110; 8241; 8629; 8914; 9209; 10230; 10938; 10994; 11039; 11141; 11180; 23499; 23677; 23759; 27315; 29998; 51421; 55338; 57720; 60343; 84232; 90861; 118442	ABL1; AMOTL2; BRD3; DPF3; EHD1; FAM3A; FLJ11292; FRAG1; GLTSCR1; GPR107; GPR62; HN1L; IL1RAPL1; ILVBL; INPPL1; JRK; LRRFIP2; MACF1; MAF1; MKRN3; NBR2; PPIL2; RBM10; SF1; SH3BP4; SMA4; SON; STRN; TIMELESS; WDR6
molecular localization	DNA-associated (direct or indirect)	29	73	523	1933	0.0173499	1	25; 672; 1387; 1773; 2145; 3065; 3167; 4297; 4520; 4601; 4676; 4678; 4784; 5893; 5989; 6651; 6663; 6773; 6877; 6925; 6996; 7942; 8028; 8148; 8888; 9580; 10847; 11335; 23429	ABL1; BRCA1; CBX3; CREBBP; DNASE1; EZH1; HDAC1; HMX2; MCM3AP; MLL; MLLT10; MTF1; MXI1; NAP1L4; NASP; NFIX; RAD52; RFX1; RYBP; SON; SOX10; SOX13; SRCAP; STAT2; TAF15; TAF5; TCF4; TDG; TFEB
Chromosome	Homo sapiens 19	35	380	499	7977	0.020487	1	54; 208; 587; 933; 1455; 1995; 3643; 4650; 4784; 5794; 5989; 6625; 7297; 9546; 9757; 9817; 10347; 10469; 10781; 10994; 22933; 25850; 26121; 26528; 29998; 51710; 56928; 84757; 94235; 94274; 112398; 114823; 284296; 342908; 376497	ABCA7; ACP5; AKT2; APBA3; BCAT2; CD22; CSNK1G2; DAZAP1; EGLN2; ELAVL3; GLTSCR1; GNG8; ILVBL; INSR; KEAP1; LENG8; LOC284296; MGC10814; MLL4; MYO9B; NFIX; PPP1R14A; PRPF31; PTPRH; RFX1; SIRT2; SLC27A1; SNRP70; SPPL2B; TIMM44; TYK2; ZNF266; ZNF345; ZNF404; ZNF44
PIR pcmotif	Protein kinases ATP-binding region signature	11	64	142	1826	0.0209189	1	25; 208; 1018; 1455; 2534; 3480; 3643; 5129; 6199; 7297; 9261	ABL1; AKT2; CDK3; CSNK1G2; FYN; IGF1R; INSR; MAPKAPK2; PCTK3; RPS6KB2; TYK2
Interpro	Gelsolin family	3	134	6	3358	0.0210328	1	9632; 10499; 10677	AVIL; NCOA2; SEC24C
Interpro	Epidermal growth-factor receptor (EGFR), L domain	3	134	6	3358	0.0210328	1	2065; 3480; 3643	ERBB3; IGF1R; INSR
SwissProt keyword	Zinc-finger	27	215	429	5301	0.0225868	1	672; 1387; 4297; 5903; 6015; 7543; 7559; 7587; 7637; 7681; 7700; 8028; 8110; 8148; 8241; 9757; 10401; 10781; 11176; 22890; 23119; 25850; 29801; 51710; 58508; 79844; 84307	BAZ2A; BRCA1; CREBBP; DPF3; HIC2; MKRN3; MLL; MLL3; MLL4; MLLT10; PIAS3; RANBP2; RBM10; RING1; TAF15; ZBTB1; ZDHHC11; ZDHHC8; ZFX; ZNF12; ZNF141; ZNF266; ZNF345; ZNF37A; ZNF397; ZNF44; ZNF84
SwissProt keyword	Repeat	71	215	1403	5301	0.0225914	1	111; 672; 933; 1182; 1186; 1307; 1373; 1387; 1995; 2200; 2342; 2553; 3480; 3643; 4036; 4297; 4357; 4650; 4678; 4756; 4820; 5335; 5339; 5519; 5796; 5903; 6651; 6801; 6877; 6900; 6907; 7018; 7297; 7543; 7559; 7587; 7637; 7681; 7700; 8019; 8028; 8148; 8241; 8527; 8881; 9231; 9546; 9757; 9817; 10016; 10677; 10781; 11141; 11176; 11180; 11335; 22821; 22890; 22937; 23119; 23499; 25850; 26051; 50618; 517…	ADCY5; ANKRD10; APBA3; ASB7; AVIL; BAZ2A; BRCA1; BRD3; CBX3; CD22; CDC16; CLCN3; CLCN7; CNTN2; COL16A1; CPS1; CREBBP; DGKD; DLG5; ELAVL3; FBN1; FNTB; GABPB2; HIC2; IGF1R; IL1RAPL1; INSR; ITSN2; KEAP1; LGI3; LRP2; MACF1; MKRN3; MLL; MLL3; MLL4; MLLT10; MPST; MYO9B; NASP; NEO1; NKTR; OSBPL1A; PDCD6; PLCG1; PLEC1; PPP1R16B; PPP2R1B; PTPRK; RANBP2; RASA3; RBM10; SCAP; SON; STRN; TAF15; TAF5; TBL1X; T…
GO Biological Process	transcription\, DNA-dependent	67	319	1115	6771	0.0232598	1	25; 672; 904; 1387; 1997; 2145; 2553; 3065; 3167; 4297; 4520; 4601; 4784; 4821; 5324; 5450; 5989; 6015; 6663; 6773; 6877; 6925; 7289; 7536; 7543; 7559; 7587; 7627; 7637; 7700; 7942; 8028; 8110; 9479; 9580; 9605; 9612; 9757; 9817; 10469; 10499; 10781; 10847; 10985; 11176; 11335; 22890; 22933; 23119; 23429; 23589; 25850; 51147; 51710; 55056; 56987; 57099; 57721; 58508; 60468; 63950; 79683; 79696; 7…	ABL1; AVEN; BACH2; BAZ2A; BBX; BRCA1; C14ORF140; C16ORF7; CARHSP1; CBX3; CCNT1; CREBBP; DMRTA2; DPF3; ELF1; EZH1; FLJ10038; GABPB2; GCN1L1; HDAC1; HIC2; HMX2; ING4; KEAP1; KIAA1627; MAPK8IP1; MLL; MLL3; MLL4; MLLT10; MTF1; MXI1; NCOA2; NCOR2; NFIX; NKX2-2; PLAG1; POU2AF1; RFX1; RING1; RYBP; SF1; SIRT2; SOX10; SOX13; SRCAP; STAT2; TAF5; TCF4; TFEB; TIGD6; TIMM44; TULP3; ZBTB1; ZDHHC11; ZDHHC14; ZF…
GO Molecular Function	DNA binding	74	324	1258	6910	0.0236467	1	25; 672; 1387; 1997; 2145; 2553; 3065; 3167; 4297; 4520; 4601; 4676; 4784; 4821; 5324; 5893; 5989; 6651; 6663; 6773; 6877; 6925; 6996; 7536; 7543; 7559; 7587; 7637; 7700; 7942; 8028; 8148; 8241; 8495; 8629; 8888; 8914; 9580; 9605; 9612; 9683; 9757; 9984; 10388; 10401; 10677; 10781; 10847; 10938; 10985; 11176; 11335; 22890; 22933; 23119; 23429; 23589; 25850; 51147; 51710; 55056; 55814; 56987; 5709…	ABL1; AVEN; AVIL; BACH2; BAZ2A; BBX; BDP1; BRCA1; C14ORF140; C16ORF7; CARHSP1; CBX3; CENTD1; CREBBP; DMRTA2; EHD1; ELF1; EZH1; FLJ10038; GABPB2; GCN1L1; HDAC1; HIC2; HMX2; ING4; JRK; KIAA1627; MBD6; MCM3AP; MLL; MLL3; MLL4; MLLT10; MTF1; MXI1; N4BP1; NAP1L4; NCOR2; NFIX; NKX2-2; PIAS3; PLAG1; PPFIBP2; RAD52; RBM10; RFX1; RYBP; SF1; SIRT2; SON; SOX10; SOX13; SRCAP; STAT2; SYCP2; TAF15; TAF5; TCF4;…
GO Molecular Function	nucleic acid binding	95	324	1682	6910	0.0256653	1	25; 672; 1387; 1995; 1997; 2145; 2553; 3065; 3167; 4297; 4520; 4601; 4676; 4784; 4821; 5324; 5713; 5893; 5989; 6125; 6625; 6651; 6663; 6773; 6877; 6925; 6996; 7536; 7543; 7559; 7587; 7627; 7637; 7681; 7700; 7942; 8028; 8148; 8241; 8495; 8559; 8629; 8672; 8888; 8914; 9580; 9605; 9612; 9683; 9733; 9757; 9984; 10388; 10401; 10469; 10521; 10677; 10781; 10847; 10938; 10985; 11176; 11335; 22890; 22933;…	ABL1; AVEN; AVIL; BACH2; BAZ2A; BBX; BDP1; BRCA1; BRUNOL6; C14ORF140; C16ORF7; CARHSP1; CBX3; CENTD1; CPSF1; CREBBP; DAZAP1; DDX17; DMRTA2; EHD1; EIF2C3; EIF4G3; ELAVL3; ELF1; EZH1; FLJ10038; GABPB2; GCN1L1; GLTSCR1; HDAC1; HIC2; HMX2; ING4; JRK; KIAA1627; MBD6; MCM3AP; MKRN3; MLL; MLL3; MLL4; MLLT10; MTF1; MXI1; N4BP1; NAP1L4; NCOR2; NFIX; NKX2-2; PIAS3; PLAG1; POGZ; PPFIBP2; PRPF18; PSMD7; RAD5…
SwissProt keyword	Hypothetical protein	6	215	42	5301	0.0258193	1	9711; 9728; 9731; 9772; 9776; 9778	KIAA0195; KIAA0226; KIAA0232; KIAA0256; KIAA0562; KIAA0652
SwissProt keyword	SH3 domain	9	215	89	5301	0.026434	1	25; 274; 2534; 5335; 9231; 9479; 23499; 50618; 51429	ABL1; BIN1; DLG5; FYN; ITSN2; MACF1; MAPK8IP1; PLCG1; SNX9
GO Biological Process	cell death	21	319	268	6771	0.0264868	1	25; 666; 672; 839; 1773; 3001; 3480; 4832; 5519; 6651; 8065; 8717; 8879; 9479; 10016; 10277; 10507; 55825; 57099; 112399; 117283	ABL1; AVEN; BOK; BRCA1; CASP6; CUL5; DNASE1; EGLN3; GZMA; IGF1R; IHPK3; MAPK8IP1; NME3; PDCD6; PECR; PPP2R1B; SEMA4D; SGPL1; SON; TRADD; UBE4B
GO Biological Process	regulation of apoptosis	13	319	137	6771	0.0270159	1	25; 666; 839; 3480; 4832; 5519; 6651; 8065; 8717; 9479; 10016; 10507; 57099	ABL1; AVEN; BOK; CASP6; CUL5; IGF1R; MAPK8IP1; NME3; PDCD6; PPP2R1B; SEMA4D; SON; TRADD
PIR keyword	ATP	13	71	191	2027	0.0274113	1	208; 215; 1018; 1373; 2534; 3480; 3643; 4144; 5129; 7297; 7407; 9261; 10521	ABCD1; AKT2; CDK3; CPS1; DDX17; FYN; IGF1R; INSR; MAPKAPK2; MAT2A; PCTK3; TYK2; VARS2
Interpro	Furin-like cysteine rich region	3	134	7	3358	0.0286893	1	2065; 3480; 3643	ERBB3; IGF1R; INSR
GO Molecular Function	epidermal growth factor receptor activity	3	324	6	6910	0.0288347	1	2065; 3480; 3643	ERBB3; IGF1R; INSR
GO Biological Process	death	21	319	271	6771	0.0293774	1	25; 666; 672; 839; 1773; 3001; 3480; 4832; 5519; 6651; 8065; 8717; 8879; 9479; 10016; 10277; 10507; 55825; 57099; 112399; 117283	ABL1; AVEN; BOK; BRCA1; CASP6; CUL5; DNASE1; EGLN3; GZMA; IGF1R; IHPK3; MAPK8IP1; NME3; PDCD6; PECR; PPP2R1B; SEMA4D; SGPL1; SON; TRADD; UBE4B
Royalblue module, WM network
System	Gene Category	List Hits	List Total	Population Hits	Population Total	EASE score	Bonferroni	Gene identifiers	Gene Symbol
PIR keyword	ribosome	18	51	60	2027	4.47291e-15	5.57e-12	6129; 6133; 6134; 6135; 6136; 6156; 6159; 6166; 6191; 6194; 6206; 6218; 6229; 6230; 6232; 6233; 6235; 7311	RPL10; RPL11; RPL12; RPL29; RPL30; RPL36AL; RPL7; RPL9; RPS12; RPS17; RPS24; RPS25; RPS27; RPS27A; RPS29; RPS4X; RPS6; UBA52
KEGG pathway	Ribosome - Homo sapiens	17	29	71	1223	5.29533e-14	6.59e-11	6129; 6133; 6134; 6135; 6136; 6156; 6159; 6191; 6194; 6206; 6218; 6229; 6230; 6232; 6233; 6235; 7311	RPL10; RPL11; RPL12; RPL29; RPL30; RPL7; RPL9; RPS12; RPS17; RPS24; RPS25; RPS27; RPS27A; RPS29; RPS4X; RPS6; UBA52
PIR keyword	protein biosynthesis	18	51	80	2027	8.51604e-13	1.06e-09	6129; 6133; 6134; 6135; 6136; 6156; 6159; 6166; 6191; 6194; 6206; 6218; 6229; 6230; 6232; 6233; 6235; 7311	RPL10; RPL11; RPL12; RPL29; RPL30; RPL36AL; RPL7; RPL9; RPS12; RPS17; RPS24; RPS25; RPS27; RPS27A; RPS29; RPS4X; RPS6; UBA52
biochemical function	Ribosomal subunit	15	53	67	2995	1.75803e-12	2.19e-09	6129; 6133; 6135; 6136; 6156; 6159; 6191; 6194; 6206; 6218; 6229; 6230; 6232; 6235; 7311	RPL11; RPL12; RPL29; RPL30; RPL7; RPL9; RPS12; RPS17; RPS24; RPS25; RPS27; RPS29; RPS4X; RPS6; UBA52
KEGG pathway	Translation - Homo sapiens	17	29	89	1223	2.44408e-12	3.04e-09	6129; 6133; 6134; 6135; 6136; 6156; 6159; 6191; 6194; 6206; 6218; 6229; 6230; 6232; 6233; 6235; 7311	RPL10; RPL11; RPL12; RPL29; RPL30; RPL7; RPL9; RPS12; RPS17; RPS24; RPS25; RPS27; RPS27A; RPS29; RPS4X; RPS6; UBA52
organismal role	General cellular role	18	34	119	1725	2.72074e-12	3.39e-09	4666; 6129; 6133; 6134; 6135; 6136; 6156; 6159; 6191; 6194; 6206; 6218; 6229; 6230; 6232; 6235; 7381; 8360	HIST1H4D; NACA; RPL10; RPL11; RPL12; RPL29; RPL30; RPL7; RPL9; RPS12; RPS17; RPS24; RPS25; RPS27; RPS29; RPS4X; RPS6; UQCRB
GO Cellular Component	cytosolic ribosome (sensu Eukarya)	14	108	61	6719	7.01671e-12	8.74e-09	6129; 6134; 6135; 6136; 6156; 6159; 6191; 6194; 6206; 6218; 6229; 6230; 6232; 9801	MRPL19; RPL10; RPL11; RPL12; RPL29; RPL30; RPL7; RPS12; RPS17; RPS24; RPS25; RPS27; RPS4X; RPS6
molecular localization	Ribosome-associated	15	36	76	1933	7.5167e-12	9.36e-09	6129; 6133; 6135; 6136; 6156; 6159; 6191; 6194; 6206; 6218; 6229; 6230; 6232; 6235; 7311	RPL11; RPL12; RPL29; RPL30; RPL7; RPL9; RPS12; RPS17; RPS24; RPS25; RPS27; RPS29; RPS4X; RPS6; UBA52
GenMAPP pathway	Hs_Ribosomal Proteins	12	20	49	867	3.22637e-10	4.02e-07	6129; 6133; 6134; 6135; 6136; 6159; 6206; 6218; 6232; 6233; 7311; 9801	MRPL19; RPL10; RPL11; RPL12; RPL29; RPL7; RPL9; RPS12; RPS17; RPS27; RPS27A; UBA52
GO Molecular Function	structural constituent of ribosome	17	109	172	6910	7.52012e-09	9.36e-06	6129; 6133; 6134; 6135; 6136; 6156; 6159; 6166; 6191; 6194; 6206; 6218; 6229; 6230; 6232; 6233; 9801	MRPL19; RPL10; RPL11; RPL12; RPL29; RPL30; RPL36AL; RPL7; RPL9; RPS12; RPS17; RPS24; RPS25; RPS27; RPS27A; RPS4X; RPS6
cellular role	Protein synthesis	16	36	123	1565	9.92836e-09	1.24e-05	4666; 6129; 6133; 6135; 6136; 6156; 6159; 6191; 6194; 6206; 6218; 6229; 6230; 6232; 6235; 7311	NACA; RPL11; RPL12; RPL29; RPL30; RPL7; RPL9; RPS12; RPS17; RPS24; RPS25; RPS27; RPS29; RPS4X; RPS6; UBA52
biochemical function	RNA-binding protein	18	53	226	2995	9.34088e-08	0.000116	339; 2091; 6129; 6133; 6135; 6136; 6156; 6159; 6191; 6194; 6206; 6218; 6229; 6230; 6232; 6235; 7311; 8175	APOBEC1; FBL; RPL11; RPL12; RPL29; RPL30; RPL7; RPL9; RPS12; RPS17; RPS24; RPS25; RPS27; RPS29; RPS4X; RPS6; SF3A2; UBA52
GO Cellular Component	ribosome	17	108	207	6719	1.3462e-07	0.000168	6129; 6133; 6134; 6135; 6136; 6156; 6159; 6166; 6191; 6194; 6206; 6218; 6229; 6230; 6232; 6233; 9801	MRPL19; RPL10; RPL11; RPL12; RPL29; RPL30; RPL36AL; RPL7; RPL9; RPS12; RPS17; RPS24; RPS25; RPS27; RPS27A; RPS4X; RPS6
GO Cellular Component	cytosol	20	108	297	6719	1.6436e-07	0.000205	4925; 5202; 5232; 6129; 6134; 6135; 6136; 6156; 6159; 6191; 6194; 6206; 6218; 6229; 6230; 6232; 8725; 9801; 10588; 22984	C19ORF2; MRPL19; MTHFS; NUCB2; PDCD11; PFDN2; PGK2; RPL10; RPL11; RPL12; RPL29; RPL30; RPL7; RPS12; RPS17; RPS24; RPS25; RPS27; RPS4X; RPS6
SwissProt keyword	Ribosomal protein	11	86	83	5301	6.15545e-07	0.000766	6129; 6133; 6134; 6135; 6136; 6159; 6206; 6218; 6232; 6233; 9801	MRPL19; RPL10; RPL11; RPL12; RPL29; RPL7; RPL9; RPS12; RPS17; RPS27; RPS27A
GO Cellular Component	ribonucleoprotein complex	19	108	307	6719	1.31221e-06	0.00163	2091; 6129; 6133; 6134; 6135; 6136; 6156; 6159; 6166; 6191; 6194; 6206; 6218; 6229; 6230; 6232; 6233; 8175; 9801	FBL; MRPL19; RPL10; RPL11; RPL12; RPL29; RPL30; RPL36AL; RPL7; RPL9; RPS12; RPS17; RPS24; RPS25; RPS27; RPS27A; RPS4X; RPS6; SF3A2
GO Molecular Function	RNA binding	20	109	351	6910	1.63919e-06	0.00204	339; 2091; 6129; 6133; 6135; 6136; 6156; 6159; 6191; 6194; 6206; 6218; 6229; 6230; 6232; 8175; 22984; 26019; 26284; 246243	APOBEC1; ERAL1; FBL; PDCD11; RNASEH1; RPL11; RPL12; RPL29; RPL30; RPL7; RPL9; RPS12; RPS17; RPS24; RPS25; RPS27; RPS4X; RPS6; SF3A2; UPF2
GO Cellular Component	cytosolic small ribosomal subunit (sensu Eukarya)	7	108	25	6719	1.96222e-06	0.00244	6191; 6194; 6206; 6218; 6229; 6230; 6232	RPS12; RPS17; RPS24; RPS25; RPS27; RPS4X; RPS6
GO Cellular Component	eukaryotic 48S initiation complex	7	108	25	6719	1.96222e-06	0.00244	6191; 6194; 6206; 6218; 6229; 6230; 6232	RPS12; RPS17; RPS24; RPS25; RPS27; RPS4X; RPS6
GO Biological Process	ribosome biogenesis	7	103	31	6771	5.46996e-06	0.00681	2091; 6129; 6133; 6136; 6206; 6218; 22984	FBL; PDCD11; RPL12; RPL7; RPL9; RPS12; RPS17
GO Biological Process	ribosome biogenesis and assembly	7	103	32	6771	6.65066e-06	0.00828	2091; 6129; 6133; 6136; 6206; 6218; 22984	FBL; PDCD11; RPL12; RPL7; RPL9; RPS12; RPS17
GO Biological Process	protein biosynthesis	19	103	382	6771	1.27485e-05	0.0159	4666; 6129; 6133; 6134; 6135; 6136; 6156; 6159; 6166; 6191; 6194; 6206; 6218; 6229; 6230; 6232; 6233; 9801; 26019	MRPL19; NACA; RPL10; RPL11; RPL12; RPL29; RPL30; RPL36AL; RPL7; RPL9; RPS12; RPS17; RPS24; RPS25; RPS27; RPS27A; RPS4X; RPS6; UPF2
GO Cellular Component	eukaryotic 43S preinitiation complex	7	108	34	6719	1.32637e-05	0.0165	6191; 6194; 6206; 6218; 6229; 6230; 6232	RPS12; RPS17; RPS24; RPS25; RPS27; RPS4X; RPS6
GO Cellular Component	cytosolic large ribosomal subunit (sensu Eukarya)	7	108	35	6719	1.58023e-05	0.0197	6129; 6134; 6135; 6136; 6156; 6159; 9801	MRPL19; RPL10; RPL11; RPL12; RPL29; RPL30; RPL7
GO Cellular Component	small ribosomal subunit	7	108	41	6719	4.05104e-05	0.0504	6191; 6194; 6206; 6218; 6229; 6230; 6232	RPS12; RPS17; RPS24; RPS25; RPS27; RPS4X; RPS6
GO Molecular Function	structural molecule activity	20	109	456	6910	6.91407e-05	0.0861	6129; 6133; 6134; 6135; 6136; 6156; 6159; 6166; 6191; 6194; 6206; 6218; 6229; 6230; 6232; 6233; 9801; 23562; 59285; 64097	CACNG6; CLDN14; EPB41L4A; MRPL19; RPL10; RPL11; RPL12; RPL29; RPL30; RPL36AL; RPL7; RPL9; RPS12; RPS17; RPS24; RPS25; RPS27; RPS27A; RPS4X; RPS6
GO Cellular Component	large ribosomal subunit	7	108	49	6719	0.000113634	0.141	6129; 6134; 6135; 6136; 6156; 6159; 9801	MRPL19; RPL10; RPL11; RPL12; RPL29; RPL30; RPL7
subcellular localization	Cytoplasmic	18	36	396	1921	0.00017962	0.224	1852; 4666; 4925; 6129; 6133; 6156; 6159; 6191; 6194; 6206; 6218; 6229; 6230; 6232; 6235; 7175; 7311; 8725	C19ORF2; DUSP9; NACA; NUCB2; RPL29; RPL30; RPL7; RPL9; RPS12; RPS17; RPS24; RPS25; RPS27; RPS29; RPS4X; RPS6; TPR; UBA52
Salmon module, BG network
System	Gene Category	List Hits	List Total	Population Hits	Population Total	EASE score	Bonferroni	Gene identifiers	Gene Symbol
GO Biological Process	regulation of transcription\, DNA-dependent	49	183	1063	6771	0.000124274	0.228	429; 466; 467; 468; 1387; 1398; 2353; 2648; 2908; 3006; 3017; 3068; 3164; 3659; 3725; 4281; 4780; 4853; 5080; 5465; 5829; 6096; 6304; 6426; 6657; 6662; 6874; 7025; 7227; 7289; 7572; 7770; 8087; 8349; 8864; 9355; 9975; 10778; 11244; 23429; 27164; 28999; 49854; 51147; 55311; 58525; 84243; 112950; 122953	ASCL1; ATF1; ATF3; ATF4; CREBBP; CRK; FOS; FXR1; GCN5L2; HDGF; HIST1H1C; HIST1H2BD; HIST2H2BE; ING4; IRF1; JDP2; JUN; KLF15; LHX2; MED8; MID1; NFE2L2; NOTCH2; NR1D2; NR2F1; NR3C1; NR4A1; PAX6; PER2; PPARA; PXN; RORB; RYBP; SALL3; SATB1; SFRS1; SOX2; SOX9; TAF4; TRPS1; TULP3; WIZ; ZDHHC18; ZHX1; ZNF227; ZNF24; ZNF271; ZNF295; ZNF444
GO Biological Process	regulation of transcription	49	183	1086	6771	0.000210658	0.387	429; 466; 467; 468; 1387; 1398; 2353; 2648; 2908; 3006; 3017; 3068; 3164; 3659; 3725; 4281; 4780; 4853; 5080; 5465; 5829; 6096; 6304; 6426; 6657; 6662; 6874; 7025; 7227; 7289; 7572; 7770; 8087; 8349; 8864; 9355; 9975; 10778; 11244; 23429; 27164; 28999; 49854; 51147; 55311; 58525; 84243; 112950; 122953	ASCL1; ATF1; ATF3; ATF4; CREBBP; CRK; FOS; FXR1; GCN5L2; HDGF; HIST1H1C; HIST1H2BD; HIST2H2BE; ING4; IRF1; JDP2; JUN; KLF15; LHX2; MED8; MID1; NFE2L2; NOTCH2; NR1D2; NR2F1; NR3C1; NR4A1; PAX6; PER2; PPARA; PXN; RORB; RYBP; SALL3; SATB1; SFRS1; SOX2; SOX9; TAF4; TRPS1; TULP3; WIZ; ZDHHC18; ZHX1; ZNF227; ZNF24; ZNF271; ZNF295; ZNF444
PIR pcmotif	Nuclear hormones receptors DNA-binding region signature	6	51	23	1826	0.000291514	0.536	2908; 3164; 5465; 6096; 7025; 9975	NR1D2; NR2F1; NR3C1; NR4A1; PPARA; RORB
GO Biological Process	transcription\, DNA-dependent	49	183	1115	6771	0.000396042	0.728	429; 466; 467; 468; 1387; 1398; 2353; 2648; 2908; 3006; 3017; 3068; 3164; 3659; 3725; 4281; 4780; 4853; 5080; 5465; 5829; 6096; 6304; 6426; 6657; 6662; 6874; 7025; 7227; 7289; 7572; 7770; 8087; 8349; 8864; 9355; 9975; 10778; 11244; 23429; 27164; 28999; 49854; 51147; 55311; 58525; 84243; 112950; 122953	ASCL1; ATF1; ATF3; ATF4; CREBBP; CRK; FOS; FXR1; GCN5L2; HDGF; HIST1H1C; HIST1H2BD; HIST2H2BE; ING4; IRF1; JDP2; JUN; KLF15; LHX2; MED8; MID1; NFE2L2; NOTCH2; NR1D2; NR2F1; NR3C1; NR4A1; PAX6; PER2; PPARA; PXN; RORB; RYBP; SALL3; SATB1; SFRS1; SOX2; SOX9; TAF4; TRPS1; TULP3; WIZ; ZDHHC18; ZHX1; ZNF227; ZNF24; ZNF271; ZNF295; ZNF444
Interpro	C4-type steroid receptor zinc finger	6	98	27	3358	0.000883765	1	2908; 3164; 5465; 6096; 7025; 9975	NR1D2; NR2F1; NR3C1; NR4A1; PPARA; RORB
Interpro	Ligand-binding domain of nuclear hormone receptor	6	98	28	3358	0.00105153	1	2908; 3164; 5465; 6096; 7025; 9975	NR1D2; NR2F1; NR3C1; NR4A1; PPARA; RORB
GO Biological Process	transcription	49	183	1165	6771	0.00108106	1	429; 466; 467; 468; 1387; 1398; 2353; 2648; 2908; 3006; 3017; 3068; 3164; 3659; 3725; 4281; 4780; 4853; 5080; 5465; 5829; 6096; 6304; 6426; 6657; 6662; 6874; 7025; 7227; 7289; 7572; 7770; 8087; 8349; 8864; 9355; 9975; 10778; 11244; 23429; 27164; 28999; 49854; 51147; 55311; 58525; 84243; 112950; 122953	ASCL1; ATF1; ATF3; ATF4; CREBBP; CRK; FOS; FXR1; GCN5L2; HDGF; HIST1H1C; HIST1H2BD; HIST2H2BE; ING4; IRF1; JDP2; JUN; KLF15; LHX2; MED8; MID1; NFE2L2; NOTCH2; NR1D2; NR2F1; NR3C1; NR4A1; PAX6; PER2; PPARA; PXN; RORB; RYBP; SALL3; SATB1; SFRS1; SOX2; SOX9; TAF4; TRPS1; TULP3; WIZ; ZDHHC18; ZHX1; ZNF227; ZNF24; ZNF271; ZNF295; ZNF444
GO Molecular Function	steroid hormone receptor activity	6	183	31	6910	0.0011683	1	2908; 3164; 5465; 6096; 7025; 9975	NR1D2; NR2F1; NR3C1; NR4A1; PPARA; RORB
Interpro	bZIP (Basic-leucine zipper) transcription factor family	6	98	30	3358	0.00145653	1	466; 467; 468; 2353; 3725; 4780	ATF1; ATF3; ATF4; FOS; JUN; NFE2L2
GenMAPP pathway	Hs_Nuclear Receptors	5	22	24	867	0.0019781	1	2908; 3164; 5465; 7025; 9975	NR1D2; NR2F1; NR3C1; NR4A1; PPARA
GO Biological Process	nucleobase\, nucleoside\, nucleotide and nucleic acid metabolism	65	183	1726	6771	0.00208797	1	113; 114; 429; 466; 467; 468; 1387; 1398; 1950; 2353; 2648; 2908; 3006; 3014; 3017; 3068; 3164; 3303; 3304; 3659; 3725; 4281; 4329; 4595; 4780; 4853; 5080; 5424; 5465; 5829; 6096; 6304; 6426; 6657; 6662; 6874; 7025; 7227; 7289; 7572; 7770; 8087; 8349; 8405; 8864; 9355; 9975; 10778; 11163; 11244; 23429; 27164; 27257; 28999; 49854; 51147; 51602; 55311; 58525; 84243; 84967; 112950; 122953; 140890; 1…	ADCY7; ADCY8; ALDH6A1; ASCL1; ATF1; ATF3; ATF4; CREBBP; CRK; EGF; FLJ23861; FOS; FXR1; GCN5L2; H2AFX; HDGF; HIST1H1C; HIST1H2BD; HIST2H2BE; HSPA1A; HSPA1B; ING4; IRF1; JDP2; JUN; KLF15; LHX2; LSM1; LSM10; MED8; MID1; MUTYH; NFE2L2; NOP5/NOP58; NOTCH2; NR1D2; NR2F1; NR3C1; NR4A1; NUDT4; PAX6; PER2; POLD1; PPARA; PXN; RORB; RYBP; SALL3; SATB1; SFRS1; SFRS12; SOX2; SOX9; SPOP; TAF4; TRPS1; TULP3; WI…
biochemical function	DNA-binding protein	20	79	369	2995	0.00219617	1	429; 466; 467; 468; 2353; 2908; 3164; 3659; 3725; 4780; 5080; 5465; 6096; 6304; 7025; 7227; 7572; 9975; 11244; 27164	ASCL1; ATF1; ATF3; ATF4; FOS; IRF1; JUN; NFE2L2; NR1D2; NR2F1; NR3C1; NR4A1; PAX6; PPARA; RORB; SALL3; SATB1; TRPS1; ZHX1; ZNF24
GO Molecular Function	ligand-dependent nuclear receptor activity	6	183	36	6910	0.00233077	1	2908; 3164; 5465; 6096; 7025; 9975	NR1D2; NR2F1; NR3C1; NR4A1; PPARA; RORB
SwissProt keyword	Transcription regulation	29	146	596	5301	0.00265553	1	466; 467; 468; 1387; 2648; 2908; 3164; 3659; 3725; 4281; 4780; 4853; 5080; 5465; 6096; 6657; 6662; 6874; 7025; 7227; 7572; 8864; 9355; 9975; 10778; 27164; 28999; 49854; 112950	ATF1; ATF3; ATF4; CREBBP; GCN5L2; IRF1; JUN; KLF15; LHX2; MED8; MID1; NFE2L2; NOTCH2; NR1D2; NR2F1; NR3C1; NR4A1; PAX6; PER2; PPARA; RORB; SALL3; SOX2; SOX9; TAF4; TRPS1; ZNF24; ZNF271; ZNF295
SwissProt keyword	DNA-binding	30	146	630	5301	0.00299484	1	429; 466; 467; 468; 2353; 2908; 3006; 3014; 3017; 3164; 3659; 3725; 4780; 5080; 5424; 5465; 6096; 6304; 6657; 6662; 7025; 7227; 7572; 8349; 9355; 9975; 10778; 27164; 28999; 49854	ASCL1; ATF1; ATF3; ATF4; FOS; H2AFX; HIST1H1C; HIST1H2BD; HIST2H2BE; IRF1; JUN; KLF15; LHX2; NFE2L2; NR1D2; NR2F1; NR3C1; NR4A1; PAX6; POLD1; PPARA; RORB; SALL3; SATB1; SOX2; SOX9; TRPS1; ZNF24; ZNF271; ZNF295
GO Molecular Function	transcription factor activity	24	183	478	6910	0.00341293	1	429; 466; 467; 1387; 2908; 3164; 3659; 3725; 4780; 5080; 5465; 6096; 6304; 6657; 6874; 7025; 7227; 7572; 9355; 9975; 11244; 55311; 84243; 122953	ASCL1; ATF1; ATF3; CREBBP; IRF1; JDP2; JUN; LHX2; NFE2L2; NR1D2; NR2F1; NR3C1; NR4A1; PAX6; PPARA; RORB; SATB1; SOX2; TAF4; TRPS1; ZDHHC18; ZHX1; ZNF24; ZNF444
PIR keyword	DNA binding	14	59	204	2027	0.00386233	1	466; 468; 2353; 2908; 3014; 3164; 4780; 5080; 5424; 5465; 6304; 7025; 10778; 11244	ATF1; ATF4; FOS; H2AFX; NFE2L2; NR2F1; NR3C1; NR4A1; PAX6; POLD1; PPARA; SATB1; ZHX1; ZNF271
PIR keyword	zinc finger	9	59	97	2027	0.00542358	1	2908; 3164; 5424; 5465; 5829; 7025; 9975; 10778; 11244	NR1D2; NR2F1; NR3C1; NR4A1; POLD1; PPARA; PXN; ZHX1; ZNF271
GO Cellular Component	nucleus	66	181	1852	6719	0.00688848	1	429; 466; 467; 468; 1387; 1398; 1410; 1488; 1950; 2353; 2648; 2908; 3006; 3014; 3017; 3068; 3164; 3303; 3304; 3398; 3659; 3725; 4281; 4780; 4853; 5080; 5424; 5465; 5829; 6096; 6304; 6426; 6657; 6662; 6874; 7025; 7227; 7289; 7514; 7572; 8087; 8349; 8405; 8498; 8864; 9355; 9975; 10778; 11244; 11260; 23429; 27164; 27257; 28999; 49854; 51602; 55311; 58525; 81603; 84243; 84967; 93953; 112950; 122953; …	ACRC; ASCL1; ATF1; ATF3; ATF4; CREBBP; CRK; CRYAB; CTBP2; EGF; FOS; FXR1; GCN5L2; H2AFX; HDGF; HIPK1; HIST1H1C; HIST1H2BD; HIST2H2BE; HSPA1A; HSPA1B; ID2; IRF1; JDP2; JUN; KLF15; LHX2; LSM1; LSM10; MED8; MID1; NFE2L2; NOP5/NOP58; NOTCH2; NR1D2; NR2F1; NR3C1; NR4A1; PAX6; PER2; POLD1; PPARA; PXN; RANBP3; RORB; RYBP; SALL3; SATB1; SFRS1; SFRS12; SOX2; SOX9; SPOP; TAF4; TRIM8; TRPS1; TULP3; WIZ; XPO…
molecular localization	DNA-associated (direct or indirect)	27	63	523	1933	0.00714612	1	429; 466; 467; 468; 1387; 2353; 2648; 2908; 3164; 3659; 3725; 4595; 4780; 5080; 5424; 5465; 6096; 6304; 6662; 6874; 7025; 7227; 7572; 9975; 11244; 23429; 27164	ASCL1; ATF1; ATF3; ATF4; CREBBP; FOS; GCN5L2; IRF1; JUN; MUTYH; NFE2L2; NR1D2; NR2F1; NR3C1; NR4A1; PAX6; POLD1; PPARA; RORB; RYBP; SALL3; SATB1; SOX9; TAF4; TRPS1; ZHX1; ZNF24
SwissProt keyword	Nuclear protein	46	146	1172	5301	0.00723872	1	429; 466; 467; 468; 1387; 1488; 2353; 2648; 2908; 3006; 3014; 3017; 3164; 3398; 3659; 3725; 4281; 4780; 5080; 5424; 5465; 6096; 6304; 6426; 6657; 6662; 6874; 7025; 7227; 7572; 8349; 8405; 8864; 9355; 9975; 10778; 11260; 27164; 27257; 28999; 49854; 51602; 81603; 84967; 112950; 140890	ASCL1; ATF1; ATF3; ATF4; CREBBP; CTBP2; FOS; GCN5L2; H2AFX; HIST1H1C; HIST1H2BD; HIST2H2BE; ID2; IRF1; JUN; KLF15; LHX2; LSM1; LSM10; MED8; MID1; NFE2L2; NOP5/NOP58; NR1D2; NR2F1; NR3C1; NR4A1; PAX6; PER2; POLD1; PPARA; RORB; SALL3; SATB1; SFRS1; SFRS12; SOX2; SOX9; SPOP; TAF4; TRIM8; TRPS1; XPOT; ZNF24; ZNF271; ZNF295
PIR keyword	transcription regulation	9	59	102	2027	0.00735615	1	466; 467; 2908; 3164; 4780; 5080; 5465; 6657; 11244	ATF1; ATF3; NFE2L2; NR3C1; NR4A1; PAX6; PPARA; SOX2; ZHX1
subcellular localization	Nuclear	26	56	565	1921	0.00767761	1	1387; 1398; 2353; 2648; 2908; 3006; 3014; 3017; 3303; 3725; 4595; 5424; 5465; 6096; 6426; 6662; 7227; 7514; 8087; 8349; 8405; 8498; 11244; 11260; 26524; 27257	CREBBP; CRK; FOS; FXR1; GCN5L2; H2AFX; HIST1H1C; HIST1H2BD; HIST2H2BE; HSPA1A; JUN; LATS2; LSM1; MUTYH; NR3C1; POLD1; PPARA; RANBP3; RORB; SFRS1; SOX9; SPOP; TRPS1; XPO1; XPOT; ZHX1
Salmon module, WM network
System	Gene Category	List Hits	List Total	Population Hits	Population Total	EASE score	Bonferroni	Gene identifiers	Gene Symbol
GO Biological Process	development	32	110	1002	6771	0.000164413	0.247	195; 367; 1292; 1490; 1809; 1903; 2149; 2239; 2697; 3399; 4060; 4291; 4488; 4853; 4915; 4982; 5080; 5310; 5365; 5803; 6271; 6424; 6662; 6674; 6678; 7049; 7546; 7802; 8324; 9576; 10381; 51776	AHNAK; AR; COL6A2; CTGF; DNALI1; DPYSL3; EDG3; F2R; FZD7; GJA1; GPC4; ID3; LUM; MLF1; MSX2; NOTCH2; NTRK2; PAX6; PKD1; PLXNB3; PTPRZ1; S100A1; SFRP4; SOX9; SPAG1; SPAG6; SPARC; TGFBR3; TNFRSF11B; TUBB4; ZAK; ZIC2
GO Biological Process	cell motility	12	110	203	6771	0.000393176	0.59	148; 301; 1266; 1490; 1760; 2149; 2697; 4082; 5276; 5592; 7802; 10529	ADRA1A; ANXA1; CNN3; CTGF; DMPK; DNALI1; F2R; GJA1; MARCKS; NEBL; PRKG1; SERPINI2
SwissProt keyword	Polymorphism	31	95	943	5301	0.000582645	0.874	367; 710; 934; 948; 1288; 1950; 2098; 2149; 2153; 2202; 2239; 2697; 2766; 3399; 4035; 4488; 4915; 4982; 5310; 5360; 6563; 6645; 6652; 7049; 7802; 8644; 9945; 10529; 55930; 56949; 57088	AKR1C3; AR; CD24; CD36; COL4A6; DNALI1; EFEMP1; EGF; ESD; F2R; F5; GFPT2; GJA1; GMPR; GPC4; ID3; LRP1; MSX2; MYO5C; NEBL; NTRK2; PKD1; PLSCR4; PLTP; SERPING1; SLC14A1; SNTB2; SORD; TGFBR3; TNFRSF11B; XAB2
subcellular localization	Extracellular matrix (cuticle and basement membrane)	7	39	59	1921	0.000833927	1	1288; 1292; 1490; 1842; 2202; 4060; 6678	COL4A6; COL6A2; CTGF; ECM2; EFEMP1; LUM; SPARC
GO Biological Process	morphogenesis	22	110	631	6771	0.000948771	1	195; 367; 1292; 1490; 1809; 1903; 2149; 2239; 2697; 4060; 4488; 4853; 4915; 4982; 5080; 5310; 5803; 6271; 6662; 6678; 7546; 10381	AHNAK; AR; COL6A2; CTGF; DPYSL3; EDG3; F2R; GJA1; GPC4; LUM; MSX2; NOTCH2; NTRK2; PAX6; PKD1; PTPRZ1; S100A1; SOX9; SPARC; TNFRSF11B; TUBB4; ZIC2
GO Biological Process	blood coagulation	6	110	49	6771	0.00107022	1	710; 948; 2149; 2153; 53832; 57088	CD36; F2R; F5; IL20RA; PLSCR4; SERPING1
GO Biological Process	hemostasis	6	110	53	6771	0.00153062	1	710; 948; 2149; 2153; 53832; 57088	CD36; F2R; F5; IL20RA; PLSCR4; SERPING1
GO Molecular Function	calcium ion binding	14	112	321	6910	0.00180463	1	301; 828; 1069; 1950; 2202; 2820; 4035; 4853; 5648; 6271; 6645; 6678; 23418; 57088	ANXA1; CAPS; CETN2; CRB1; EFEMP1; EGF; GPD2; LRP1; MASP1; NOTCH2; PLSCR4; S100A1; SNTB2; SPARC
GO Biological Process	cell proliferation	22	110	702	6771	0.0035664	1	148; 203; 367; 677; 1030; 1069; 1903; 1950; 2149; 2239; 4035; 4781; 4853; 6237; 6787; 8099; 8644; 10140; 51065; 51776; 55728; 84612	ADRA1A; AK1; AKR1C3; AR; CDK2AP1; CDKN2B; CETN2; EDG3; EGF; F2R; GPC4; LRP1; N4BP2; NEK4; NFIB; NOTCH2; PARD6B; RPS27L; RRAS; TOB1; ZAK; ZFP36L1
SwissProt keyword	Glycoprotein	32	95	1126	5301	0.00514684	1	148; 710; 934; 948; 1288; 1292; 1842; 1903; 1950; 2149; 2153; 2202; 2239; 2565; 4035; 4060; 4311; 4853; 4915; 4921; 4982; 5276; 5310; 5360; 5648; 5803; 6563; 6678; 7049; 8324; 23418; 28968	ADRA1A; CD24; CD36; COL4A6; COL6A2; CRB1; DDR2; ECM2; EDG3; EFEMP1; EGF; F2R; F5; FZD7; GABRG1; GPC4; LRP1; LUM; MASP1; MME; NOTCH2; NTRK2; PKD1; PLTP; PTPRZ1; SERPING1; SERPINI2; SLC14A1; SLC6A16; SPARC; TGFBR3; TNFRSF11B
GO Biological Process	skeletal development	6	110	73	6771	0.0062165	1	1490; 4060; 4488; 4982; 6662; 6678	CTGF; LUM; MSX2; SOX9; SPARC; TNFRSF11B
GO Biological Process	response to radiation	7	110	104	6771	0.00642077	1	2202; 4060; 5080; 6652; 23418; 51435; 51776	CRB1; EFEMP1; LUM; PAX6; SCARA3; SORD; ZAK
PIR keyword	glycoprotein	17	47	379	2027	0.00663494	1	148; 301; 710; 934; 948; 1288; 1292; 2149; 2900; 4035; 4311; 4915; 5360; 5648; 5803; 6678; 7049	ADRA1A; ANXA1; CD24; CD36; COL4A6; COL6A2; F2R; GRIK4; LRP1; MASP1; MME; NTRK2; PLTP; PTPRZ1; SERPING1; SPARC; TGFBR3
SwissProt keyword	EGF-like domain	6	95	68	5301	0.00681074	1	1950; 2202; 4035; 4853; 5648; 23418	CRB1; EFEMP1; EGF; LRP1; MASP1; NOTCH2
GO Biological Process	muscle contraction	6	110	76	6771	0.00736182	1	148; 1266; 1760; 2697; 5592; 10529	ADRA1A; CNN3; DMPK; GJA1; NEBL; PRKG1
PIR pcmotif	Aspartic acid and asparagine hydroxylation site	4	38	21	1826	0.00792536	1	1950; 2202; 4035; 5648	EFEMP1; EGF; LRP1; MASP1
GO Biological Process	organogenesis	18	110	567	6771	0.00871881	1	195; 367; 1292; 1490; 1809; 2697; 4060; 4488; 4853; 4915; 4982; 5080; 5803; 6271; 6662; 6678; 7546; 10381	AHNAK; AR; COL6A2; CTGF; DPYSL3; GJA1; LUM; MSX2; NOTCH2; NTRK2; PAX6; PTPRZ1; S100A1; SOX9; SPARC; TNFRSF11B; TUBB4; ZIC2
SwissProt keyword	Signal	28	95	978	5301	0.00942288	1	710; 934; 1288; 1292; 1490; 1842; 1950; 2149; 2153; 2202; 2239; 2565; 2900; 4035; 4060; 4853; 4915; 4921; 4982; 5276; 5310; 5360; 5648; 5803; 6678; 7049; 8324; 23418	CD24; COL4A6; COL6A2; CRB1; CTGF; DDR2; ECM2; EFEMP1; EGF; F2R; F5; FZD7; GABRG1; GPC4; GRIK4; LRP1; LUM; MASP1; NOTCH2; NTRK2; PKD1; PLTP; PTPRZ1; SERPING1; SERPINI2; SPARC; TGFBR3; TNFRSF11B
PIR pcmotif	EF-hand calcium-binding domain	5	38	43	1826	0.0100123	1	828; 1069; 2820; 6271; 6678	CAPS; CETN2; GPD2; S100A1; SPARC
SwissProt keyword	Calcium-binding	9	95	172	5301	0.0108224	1	828; 1069; 2202; 2820; 4035; 6271; 6645; 6678; 57088	CAPS; CETN2; EFEMP1; GPD2; LRP1; PLSCR4; S100A1; SNTB2; SPARC
GO Cellular Component	extracellular matrix	9	107	194	6719	0.0112788	1	1288; 1292; 1490; 1842; 2202; 2239; 4060; 6645; 6678	COL4A6; COL6A2; CTGF; ECM2; EFEMP1; GPC4; LUM; SNTB2; SPARC
Interpro	Aspartic acid and asparagine hydroxylation site	4	71	24	3358	0.0128321	1	1950; 2202; 4035; 5648	EFEMP1; EGF; LRP1; MASP1
GO Biological Process	cellular process	73	110	3741	6771	0.0135757	1	148; 203; 301; 367; 396; 677; 828; 948; 1030; 1069; 1266; 1288; 1292; 1490; 1760; 1767; 1809; 1842; 1903; 1950; 2149; 2153; 2239; 2565; 2697; 2900; 4035; 4082; 4291; 4311; 4781; 4853; 4915; 4921; 4982; 5080; 5276; 5310; 5360; 5480; 5592; 6237; 6271; 6424; 6563; 6688; 6727; 6787; 7049; 7802; 8099; 8324; 8644; 9230; 9576; 9741; 9945; 10140; 10381; 10529; 10580; 23418; 23460; 23657; 28968; 51065; 51…	ABCA6; ADRA1A; AK1; AKR1C3; ANXA1; AR; ARHGDIA; CAPS; CD36; CDK2AP1; CDKN2B; CETN2; CNN3; COL4A6; COL6A2; CRB1; CTGF; DDR2; DMPK; DNAH5; DNALI1; DPYSL3; ECM2; EDG3; EGF; F2R; F5; FZD7; GABRG1; GFPT2; GJA1; GPC4; GRIK4; JUB; LAPTM4A; LRP1; MARCKS; MLF1; MME; MYO5C; N4BP2; NEBL; NEK4; NFIB; NOTCH2; NTRK2; OSBPL11; PARD6B; PAX6; PKD1; PLSCR4; PLTP; PPIC; PRKG1; RAB11B; RPS27L; RRAS; S100A1; SERPINI2…
SwissProt keyword	Extracellular matrix	6	95	81	5301	0.0139888	1	1288; 1292; 1490; 1842; 4060; 6678	COL4A6; COL6A2; CTGF; ECM2; LUM; SPARC
SwissProt keyword	Disease mutation	18	95	546	5301	0.014332	1	203; 367; 710; 1030; 1292; 2153; 2202; 2697; 4488; 5080; 5310; 6662; 7227; 7374; 7546; 10529; 23418; 51364	AK1; AR; CDKN2B; COL6A2; CRB1; EFEMP1; F5; GJA1; MSX2; NEBL; PAX6; PKD1; SERPING1; SOX9; TRPS1; UNG; ZIC2; ZMYND10
GO Biological Process	smooth muscle contraction	3	110	13	6771	0.0178405	1	148; 1266; 5592	ADRA1A; CNN3; PRKG1
GO Cellular Component	plasma membrane	27	107	1100	6719	0.0191874	1	148; 195; 934; 948; 1490; 1903; 1950; 2149; 2239; 2697; 2900; 4035; 4082; 4311; 4853; 4915; 4921; 5310; 5803; 6237; 6563; 6645; 8324; 10580; 23418; 28968; 84612	ADRA1A; AHNAK; CD24; CD36; CRB1; CTGF; DDR2; EDG3; EGF; F2R; FZD7; GJA1; GPC4; GRIK4; LRP1; MARCKS; MME; NOTCH2; NTRK2; PARD6B; PKD1; PTPRZ1; RRAS; SLC14A1; SLC6A16; SNTB2; SORBS1
Interpro	Calcium-binding EGF-like domain	4	71	28	3358	0.0195751	1	1950; 2202; 4035; 5648	EFEMP1; EGF; LRP1; MASP1
Tan module, BG network
System	Gene Category	List Hits	List Total	Population Hits	Population Total	EASE score	Bonferroni	Gene identifiers	Gene Symbol
PIR keyword	metal-thiolate cluster	5	74	5	2027	7.54811e-06	0.0145	4493; 4494; 4495; 4501; 4502	MT1E; MT1F; MT1G; MT1X; MT2A
PIR keyword	chelation	5	74	5	2027	7.54811e-06	0.0145	4493; 4494; 4495; 4501; 4502	MT1E; MT1F; MT1G; MT1X; MT2A
SwissProt keyword	Metal-thiolate cluster	5	168	6	5301	1.35726e-05	0.0261	4493; 4494; 4495; 4501; 4502	MT1E; MT1F; MT1G; MT1X; MT2A
PIR superfamily	metallothionein	5	77	6	2265	1.67106e-05	0.0322	4493; 4494; 4495; 4501; 4502	MT1E; MT1F; MT1G; MT1X; MT2A
PIR pcmotif	Vertebrate metallothioneins signature	5	69	6	1826	2.49924e-05	0.0481	4493; 4494; 4495; 4501; 4502	MT1E; MT1F; MT1G; MT1X; MT2A
GO Molecular Function	helicase activity	11	215	70	6910	5.13479e-05	0.0988	1106; 4493; 4494; 4495; 4501; 4502; 7919; 9044; 9400; 10847; 89987	BAT1; BTAF1; CHD2; MT1E; MT1F; MT1G; MT1X; MT2A; PIF1; RECQL5; SRCAP
GO Biological Process	copper ion homeostasis	5	214	9	6771	0.000105959	0.204	4493; 4494; 4495; 4501; 4502	MT1E; MT1F; MT1G; MT1X; MT2A
SwissProt keyword	Cadmium	4	168	4	5301	0.000120044	0.231	4493; 4494; 4495; 4501	MT1E; MT1F; MT1G; MT1X
PIRaln	metallothionein	4	29	4	805	0.000147745	0.284	4493; 4494; 4495; 4502	MT1E; MT1F; MT1G; MT2A
Interpro	Vertebrate metallothionein, family 1	4	96	5	3358	0.000210592	0.405	4493; 4494; 4495; 4502	MT1E; MT1F; MT1G; MT2A
Interpro	Metallothionein	4	96	5	3358	0.000210592	0.405	4493; 4494; 4495; 4502	MT1E; MT1F; MT1G; MT2A
GO Biological Process	heavy metal sensitivity/resistance	4	214	6	6771	0.000572308	1	4493; 4494; 4495; 4502	MT1E; MT1F; MT1G; MT2A
PIR keyword	metal binding	5	74	12	2027	0.000616076	1	4493; 4494; 4495; 4501; 4502	MT1E; MT1F; MT1G; MT1X; MT2A
SwissProt keyword	Signal	48	168	978	5301	0.00120534	1	2; 94; 633; 947; 1003; 1291; 1441; 1522; 1605; 1909; 1951; 2321; 2817; 3459; 3554; 3688; 3791; 3998; 4669; 4756; 4854; 5175; 5270; 5420; 5738; 5745; 5786; 5803; 6385; 6693; 6892; 7048; 7078; 7132; 7450; 8323; 8542; 8862; 10509; 27348; 27440; 51816; 56127; 57190; 80832; 83982; 114897; 114905	A2M; ACVRL1; APLN; APOL1; APOL4; BGN; C1QTNF1; C1QTNF7; CD34; CDH5; CECR1; CECR5; CELSR3; COL6A1; CSF3R; CTSZ; DAG1; EDNRA; FAM14A; FLT1; FZD6; GPC1; IFNGR1; IL1R1; ITGB1; KDR; LMAN1; NAGLU; NEO1; NOTCH3; PCDHB9; PECAM1; PODXL; PTGFRN; PTHR1; PTPRA; PTPRZ1; SDC4; SEMA4B; SEPN1; SERPINE2; SPN; TAPBP; TGFBR2; TIMP3; TNFRSF1A; TOR1B; VWF
GO Biological Process	transition metal ion homeostasis	5	214	17	6771	0.00164111	1	4493; 4494; 4495; 4501; 4502	MT1E; MT1F; MT1G; MT1X; MT2A
Chromosome	Homo sapiens 16	21	256	311	7977	0.0022305	1	1003; 4493; 4494; 4495; 4501; 4502; 6137; 6693; 7874; 8479; 8996; 9289; 10847; 10921; 29855; 55692; 79903; 80011; 124446; 146346; 283848	CDH5; FLJ14154; FLJ37464; GPR56; HIRIP3; LOC124446; LOC146346; LUC7L; MT1E; MT1F; MT1G; MT1X; MT2A; NIP30; NOL3; RNPS1; RPL13; SPN; SRCAP; UBN1; USP7
GO Molecular Function	copper/cadmium binding	3	215	3	6910	0.00280572	1	4495; 4501; 4502	MT1G; MT1X; MT2A
Interpro	Immunoglobulin-like	6	96	40	3358	0.0048982	1	2321; 3554; 3791; 4756; 5175; 6892	FLT1; IL1R1; KDR; NEO1; PECAM1; TAPBP
GO Molecular Function	binding	145	215	4065	6910	0.00602973	1	2; 94; 118; 823; 824; 1003; 1106; 1153; 1291; 1605; 1643; 1856; 1889; 1903; 1909; 1912; 1936; 1951; 2067; 2122; 2321; 2624; 2737; 2767; 2769; 2909; 3397; 3459; 3554; 3663; 3688; 3791; 3958; 3998; 4005; 4493; 4494; 4495; 4501; 4502; 4854; 5253; 5255; 5269; 5270; 5335; 5451; 5454; 5467; 5606; 5738; 5745; 5803; 5872; 5873; 5939; 6121; 6137; 6175; 6198; 6239; 6385; 6494; 6654; 6693; 6840; 6881; 6892;…	A2M; AAK1; ABCC9; ACVRL1; ADAMTS10; ADD1; APLN; APOBEC3G; APOL6; B3GAT1; BAT1; BAT2; BDP1; BOC; BTAF1; C20ORF117; CAPN1; CAPN2; CDH5; CECR1; CELSR3; CENTD1; CHD2; CHGN; CHRAC1; CIRBP; COL6A1; CPSF4; DAAM1; DAG1; DDB2; DNAJC1; DOT1L; DVL2; ECE1; EDG3; EDNRA; EEF1D; ELTD1; EPN3; ERCC1; EVI1; FLJ10404; FLJ12529; FLT1; GATA2; GLI3; GNA11; GNA15; GRLF1; HDAC4; HMG2L1; ID1; IFNGR1; IL1R1; IPO8; IRF5; I…
Chromosome	Homo sapiens 16q	12	256	144	7977	0.00630877	1	1003; 4493; 4494; 4495; 4501; 4502; 6137; 8996; 9289; 80011; 146346; 283848	CDH5; FLJ37464; GPR56; LOC146346; MT1E; MT1F; MT1G; MT1X; MT2A; NIP30; NOL3; RPL13
SwissProt keyword	Glycoprotein	50	168	1126	5301	0.00759049	1	2; 94; 633; 947; 1003; 1291; 1441; 1497; 1522; 1605; 1889; 1903; 1909; 1951; 2321; 2817; 3459; 3554; 3688; 3791; 4669; 4756; 4854; 5175; 5270; 5420; 5738; 5745; 5786; 5803; 6385; 6541; 6693; 7048; 7132; 7157; 7450; 8323; 8542; 9672; 9697; 10060; 10509; 27087; 27316; 27348; 56127; 57190; 81794; 83959	A2M; ABCC9; ACVRL1; ADAMTS10; APOL1; B3GAT1; BGN; CD34; CDH5; CELSR3; COL6A1; CSF3R; CTNS; CTSZ; DAG1; ECE1; EDG3; EDNRA; FLT1; FZD6; GPC1; IFNGR1; IL1R1; ITGB1; KDR; NAGLU; NEO1; NOTCH3; PCDHB9; PECAM1; PODXL; PTGFRN; PTHR1; PTPRA; PTPRZ1; RBMX; SDC3; SDC4; SEMA4B; SEPN1; SERPINE2; SLC4A11; SLC7A1; SPN; TGFBR2; TNFRSF1A; TOR1B; TP53; TRAM2; VWF
GO Biological Process	obsolete biological process	19	214	307	6771	0.00779714	1	896; 1605; 1909; 2067; 2122; 4493; 4494; 4495; 4502; 4854; 7919; 8881; 9322; 9360; 9672; 26515; 55692; 56127; 79903	BAT1; CCND3; CDC16; DAG1; EDNRA; ERCC1; EVI1; FLJ14154; FXC1; LUC7L; MT1E; MT1F; MT1G; MT2A; NOTCH3; PCDHB9; PPIG; SDC3; TRIP10
GO Biological Process	cell adhesion	21	214	360	6771	0.00916634	1	947; 1003; 1291; 1441; 1951; 2319; 3688; 3958; 3998; 4756; 5175; 5872; 6494; 6693; 7450; 7791; 8496; 26515; 54510; 55790; 56127	CD34; CDH5; CELSR3; CHGN; COL6A1; CSF3R; FLOT2; FXC1; ITGB1; LGALS3; LMAN1; NEO1; PCDH18; PCDHB9; PECAM1; PPFIBP1; RAB13; SIPA1; SPN; VWF; ZYX
Tan module, WM network
System	Gene Category	List Hits	List Total	Population Hits	Population Total	EASE score	Bonferroni	Gene identifiers	Gene Symbol
GO Biological Process	cell proliferation	79	380	702	6771	9.67834e-10	2.89e-06	182; 586; 694; 701; 983; 990; 993; 996; 1017; 1031; 1033; 1063; 1163; 1164; 1647; 1649; 1730; 1909; 2113; 2189; 2321; 2919; 2935; 3099; 3487; 3490; 3491; 3508; 3569; 3570; 3576; 3592; 3838; 4085; 4171; 4172; 4175; 4288; 4603; 4682; 4690; 4751; 5074; 5424; 5427; 5906; 5984; 6240; 6464; 6598; 6753; 7076; 7153; 7295; 7410; 7424; 8061; 8450; 8464; 8611; 9055; 9088; 9183; 9232; 9510; 9985; 9990; 10459…	ADAMTS1; BCAT1; BTG1; BTG3; BUB1B; CDC2; CDC25A; CDC27; CDC6; CDK2; CDKN2C; CDKN3; CENPF; CKS1B; CKS2; CUL4B; CXCL1; CYR61; DDIT3; DIAPH2; DMC1; EDNRA; ETS1; FANCG; FLT1; FOSL1; GADD45A; GSPT1; HK2; IGFBP4; IGFBP7; IGHMBP2; IL12A; IL6; IL6R; IL8; JAG1; KHDRBS1; KPNA2; LXN; MAD2L1; MAD2L2; MAPRE1; MCM2; MCM3; MCM6; MKI67; MYBL1; NCK1; NEK2; NUBP1; PAWR; PKMYT1; POLD1; POLE2; POLS; PPAP2A; PRC1; PT…
GO Biological Process	cell cycle	55	380	493	6771	9.09045e-07	0.00271	586; 701; 983; 990; 993; 996; 1017; 1031; 1033; 1063; 1163; 1164; 1647; 1649; 2113; 2189; 2935; 3099; 3508; 3576; 3838; 4085; 4171; 4172; 4175; 4288; 4603; 4751; 5424; 5427; 5906; 5984; 6240; 6598; 7153; 7410; 7424; 8450; 8464; 9055; 9088; 9183; 9232; 9985; 9990; 10459; 10535; 10657; 10734; 10950; 11044; 11073; 11144; 22919; 27303	BCAT1; BTG3; BUB1B; CDC2; CDC25A; CDC27; CDC6; CDK2; CDKN2C; CDKN3; CENPF; CKS1B; CKS2; CUL4B; DDIT3; DMC1; ETS1; FANCG; GADD45A; GSPT1; HK2; IGHMBP2; IL8; KHDRBS1; KPNA2; MAD2L1; MAD2L2; MAPRE1; MCM2; MCM3; MCM6; MKI67; MYBL1; NEK2; PKMYT1; POLD1; POLE2; POLS; PRC1; PTTG1; RAP1A; RBMS3; REC8; RFC4; RNASEH2A; RRM1; SLC12A6; SMARCB1; STAG3; SUPT3H; TOP2A; TOPBP1; VAV2; VEGFC; ZW10
GO Biological Process	mitotic cell cycle	33	380	233	6771	1.73569e-06	0.00518	586; 701; 983; 990; 993; 996; 1017; 1033; 1063; 1163; 1164; 1647; 2935; 3508; 3838; 4085; 4171; 4172; 4175; 4751; 5424; 5427; 5984; 6240; 7153; 9055; 9088; 9183; 9232; 10459; 10535; 10657; 27303	BCAT1; BUB1B; CDC2; CDC25A; CDC27; CDC6; CDK2; CDKN3; CENPF; CKS1B; CKS2; GADD45A; GSPT1; IGHMBP2; KHDRBS1; KPNA2; MAD2L1; MAD2L2; MCM2; MCM3; MCM6; NEK2; PKMYT1; POLD1; POLE2; PRC1; PTTG1; RBMS3; RFC4; RNASEH2A; RRM1; TOP2A; ZW10
GO Biological Process	DNA replication and chromosome cycle	21	380	123	6771	1.34461e-05	0.0401	990; 1017; 1063; 3508; 4085; 4171; 4172; 4175; 5424; 5427; 5984; 6240; 7153; 9183; 9232; 9985; 10535; 10734; 11044; 11073; 27303	CDC6; CDK2; CENPF; IGHMBP2; MAD2L1; MCM2; MCM3; MCM6; POLD1; POLE2; POLS; PTTG1; RBMS3; REC8; RFC4; RNASEH2A; RRM1; STAG3; TOP2A; TOPBP1; ZW10
GO Biological Process	regulation of biological process	29	380	217	6771	2.58373e-05	0.077	182; 694; 990; 1017; 1031; 1033; 2113; 2321; 2919; 3487; 3490; 3491; 3569; 3576; 4690; 5074; 6464; 6753; 7076; 7424; 8061; 8611; 8835; 9510; 9990; 10318; 10950; 11138; 56925	ADAMTS1; BTG1; BTG3; CDC6; CDK2; CDKN2C; CDKN3; CXCL1; CYR61; ETS1; FLT1; FOSL1; IGFBP4; IGFBP7; IL6; IL8; JAG1; LXN; NCK1; PAWR; PPAP2A; SHC1; SLC12A6; SOCS2; SSTR3; TBC1D8; TIMP1; TNIP1; VEGFC
GO Biological Process	regulation of cell proliferation	24	380	162	6771	3.02505e-05	0.0902	182; 694; 990; 1017; 1031; 1033; 2113; 2321; 2919; 3490; 3569; 3576; 4690; 5074; 6464; 6753; 7076; 7424; 8061; 8611; 9510; 10950; 11138; 56925	ADAMTS1; BTG1; BTG3; CDC6; CDK2; CDKN2C; CDKN3; CXCL1; ETS1; FLT1; FOSL1; IGFBP7; IL6; IL8; JAG1; LXN; NCK1; PAWR; PPAP2A; SHC1; SSTR3; TBC1D8; TIMP1; VEGFC
GO Biological Process	regulation of cellular process	28	380	212	6771	4.55796e-05	0.136	182; 694; 990; 1017; 1031; 1033; 2113; 2321; 2919; 3487; 3490; 3491; 3569; 3576; 4690; 5074; 6464; 6753; 7076; 7424; 8061; 8611; 8835; 9510; 9990; 10950; 11138; 56925	ADAMTS1; BTG1; BTG3; CDC6; CDK2; CDKN2C; CDKN3; CXCL1; CYR61; ETS1; FLT1; FOSL1; IGFBP4; IGFBP7; IL6; IL8; JAG1; LXN; NCK1; PAWR; PPAP2A; SHC1; SLC12A6; SOCS2; SSTR3; TBC1D8; TIMP1; VEGFC
GO Cellular Component	extracellular	58	377	615	6719	7.41892e-05	0.221	123; 133; 182; 633; 694; 1117; 1282; 1284; 1303; 1306; 1893; 2321; 2335; 2719; 2919; 3339; 3442; 3446; 3487; 3490; 3491; 3569; 3576; 3592; 3915; 4148; 4242; 4325; 5327; 5444; 5606; 5675; 6039; 6781; 7035; 7037; 7052; 7076; 7127; 7424; 7450; 7474; 7518; 8516; 9255; 9510; 10272; 10724; 10863; 10950; 23532; 51050; 54867; 55959; 56999; 58191; 80833; 81792	ADAM28; ADAMTS1; ADAMTS12; ADAMTS9; ADFP; ADM; APOL3; BGN; BTG1; BTG3; CHI3L2; COL12A1; COL15A1; COL4A1; COL4A2; CXCL1; CXCL16; CYR61; ECM1; FLJ20254; FLT1; FN1; FSTL3; GPC3; HSPG2; IFNA10; IFNA5; IGFBP4; IGFBP7; IL12A; IL6; IL8; ITGA8; JAG1; LAMC1; MAP2K3; MATN3; MFNG; MGEA5; MMP16; PI15; PLAT; PON1; PRAME; PSG6; RNASE6; SCYE1; STC1; SULF2; TFPI; TFRC; TGM2; TIMP1; TNFAIP2; VEGFC; VWF; WNT5A; XR…
GO Biological Process	regulation of cell cycle	33	380	298	6771	0.000256515	0.765	701; 983; 990; 993; 1017; 1031; 1033; 1063; 1163; 1164; 1647; 1649; 2113; 2189; 2935; 3099; 3576; 4085; 4288; 4603; 4751; 5906; 6598; 7410; 7424; 8464; 9088; 9183; 9990; 10459; 10657; 10950; 22919	BTG3; BUB1B; CDC2; CDC25A; CDC6; CDK2; CDKN2C; CDKN3; CENPF; CKS1B; CKS2; DDIT3; ETS1; FANCG; GADD45A; GSPT1; HK2; IL8; KHDRBS1; MAD2L1; MAD2L2; MAPRE1; MKI67; MYBL1; NEK2; PKMYT1; RAP1A; SLC12A6; SMARCB1; SUPT3H; VAV2; VEGFC; ZW10
GO Molecular Function	hematopoietin/interferon-class (D200-domain) cytokine receptor binding	6	378	12	6910	0.000271016	0.808	3442; 3446; 3569; 3592; 6386; 8835	IFNA10; IFNA5; IL12A; IL6; SDCBP; SOCS2
GO Biological Process	M phase	17	380	111	6771	0.000412244	1	701; 983; 993; 996; 1017; 1063; 3838; 4085; 4751; 9055; 9088; 9183; 9232; 9985; 10459; 10734; 11144	BUB1B; CDC2; CDC25A; CDC27; CDK2; CENPF; DMC1; KPNA2; MAD2L1; MAD2L2; NEK2; PKMYT1; PRC1; PTTG1; REC8; STAG3; ZW10
GO Biological Process	negative regulation of cell proliferation	15	380	92	6771	0.000537041	1	694; 990; 1031; 1033; 2113; 2919; 3490; 3569; 3576; 5074; 6753; 8611; 9510; 10950; 56925	ADAMTS1; BTG1; BTG3; CDC6; CDKN2C; CDKN3; CXCL1; ETS1; IGFBP7; IL6; IL8; LXN; PAWR; PPAP2A; SSTR3
GO Biological Process	nuclear division	16	380	104	6771	0.000616878	1	701; 983; 993; 996; 1017; 1063; 4085; 4751; 9055; 9088; 9183; 9232; 9985; 10459; 10734; 11144	BUB1B; CDC2; CDC25A; CDC27; CDK2; CENPF; DMC1; MAD2L1; MAD2L2; NEK2; PKMYT1; PRC1; PTTG1; REC8; STAG3; ZW10
SwissProt keyword	Mitosis	10	325	41	5301	0.000652888	1	701; 983; 993; 1017; 1063; 4085; 4751; 9183; 9232; 10459	BUB1B; CDC2; CDC25A; CDK2; CENPF; MAD2L1; MAD2L2; NEK2; PTTG1; ZW10
SwissProt keyword	Cell cycle	16	325	99	5301	0.000879772	1	701; 983; 1017; 1031; 1033; 1063; 4085; 4171; 4172; 4175; 4288; 4751; 9183; 10459; 10734; 11144	BUB1B; CDC2; CDK2; CDKN2C; CDKN3; CENPF; DMC1; MAD2L1; MAD2L2; MCM2; MCM3; MCM6; MKI67; NEK2; STAG3; ZW10
GO Biological Process	cell surface receptor linked signal transduction	52	380	589	6771	0.000947524	1	182; 1813; 1880; 1901; 1909; 2260; 2321; 2324; 2569; 2669; 2769; 2791; 2887; 2919; 3460; 3554; 3569; 3570; 3576; 3937; 4690; 4828; 4991; 5159; 5329; 5336; 5829; 5979; 5996; 6002; 6004; 6464; 6753; 6781; 7052; 7474; 7852; 8516; 8611; 8764; 9019; 9182; 9510; 9718; 10519; 10672; 51176; 55970; 64123; 64781; 79890; 83439	ADAMTS1; CERK; CIB1; CXCL1; CXCR4; DRD2; EBI2; ECE2; EDG1; EDNRA; ELTD1; FGFR1; FLT1; FLT4; GABRR1; GEM; GNA13; GNA15; GNG11; GNG12; GRB10; IFNGR2; IL1R1; IL6; IL6R; IL8; ITGA8; JAG1; LCP2; LEF1; MPZL1; NCK1; NMB; OR1D2; PAMCI; PDGFRB; PLAUR; PLCG2; PPAP2A; PXN; RET; RGS1; RGS12; RGS16; RIN3; SHC1; SSTR3; STC1; TCF7L1; TGM2; TNFRSF14; WNT5A
GO Biological Process	G1/S transition of mitotic cell cycle	10	380	47	6771	0.00100151	1	586; 990; 993; 1033; 1163; 1164; 1647; 2935; 9088; 10657	BCAT1; CDC25A; CDC6; CDKN3; CKS1B; CKS2; GADD45A; GSPT1; KHDRBS1; PKMYT1
KEGG pathway	Cell cycle - Homo sapiens	12	71	69	1223	0.00123774	1	990; 993; 1031; 1647; 4085; 4171; 4172; 4175; 4616; 9088; 9232; 10459	CDC25A; CDC6; CDKN2C; GADD45A; GADD45B; MAD2L1; MAD2L2; MCM2; MCM3; MCM6; PKMYT1; PTTG1
GenMAPP pathway	Hs_Cell cycle	13	60	69	867	0.00136709	1	701; 983; 990; 993; 1017; 1647; 4085; 4171; 4172; 4175; 9088; 9232; 10459	BUB1B; CDC2; CDC25A; CDC6; CDK2; GADD45A; MAD2L1; MAD2L2; MCM2; MCM3; MCM6; PKMYT1; PTTG1
GO Biological Process	mitosis	13	380	80	6771	0.00150401	1	701; 983; 993; 996; 1017; 1063; 4085; 4751; 9055; 9088; 9183; 9232; 10459	BUB1B; CDC2; CDC25A; CDC27; CDK2; CENPF; MAD2L1; MAD2L2; NEK2; PKMYT1; PRC1; PTTG1; ZW10
GO Biological Process	regulation of mitosis	7	380	24	6771	0.00168014	1	701; 1063; 4085; 4751; 9088; 9183; 10459	BUB1B; CENPF; MAD2L1; MAD2L2; NEK2; PKMYT1; ZW10
GO Biological Process	M phase of mitotic cell cycle	13	380	82	6771	0.00186974	1	701; 983; 993; 996; 1017; 1063; 4085; 4751; 9055; 9088; 9183; 9232; 10459	BUB1B; CDC2; CDC25A; CDC27; CDK2; CENPF; MAD2L1; MAD2L2; NEK2; PKMYT1; PRC1; PTTG1; ZW10
PIR keyword	cell cycle control	9	151	33	2027	0.00210478	1	983; 993; 1017; 1031; 1033; 1163; 1164; 4171; 4288	CDC2; CDC25A; CDK2; CDKN2C; CDKN3; CKS1B; CKS2; MCM2; MKI67
GO Biological Process	angiogenesis	7	380	26	6771	0.00261348	1	182; 2034; 2321; 3576; 7127; 7424; 10672	EPAS1; FLT1; GNA13; IL8; JAG1; TNFAIP2; VEGFC
organismal role	Control of Cell Proliferation	24	110	202	1725	0.00261557	1	694; 701; 990; 993; 996; 1017; 1909; 2719; 2885; 2919; 3487; 3490; 3491; 3569; 3570; 3576; 4288; 5074; 7076; 7295; 8611; 9510; 10950; 22919	ADAMTS1; BTG1; BTG3; BUB1B; CDC25A; CDC27; CDC6; CDK2; CXCL1; CYR61; EDNRA; GPC3; GRB2; IGFBP4; IGFBP7; IL6; IL6R; IL8; MAPRE1; MKI67; PAWR; PPAP2A; TIMP1; TXN
GO Biological Process	DNA metabolism	33	380	342	6771	0.00267646	1	876; 990; 1017; 1643; 1647; 2189; 3017; 3148; 3487; 3508; 3838; 4171; 4172; 4175; 4860; 5424; 5427; 5984; 6240; 6598; 7153; 7518; 9232; 9985; 10519; 10535; 10629; 11044; 11073; 11144; 27303; 83439; 89987	CBX2; CDC6; CDK2; CIB1; DDB2; DMC1; FANCG; GADD45A; HIST1H2BD; HMGB2; IGFBP4; IGHMBP2; KPNA2; MCM2; MCM3; MCM6; NP; PIF1; POLD1; POLE2; POLS; PTTG1; RBMS3; REC8; RFC4; RNASEH2A; RRM1; SMARCB1; TAF6L; TCF7L1; TOP2A; TOPBP1; XRCC4
SwissProt keyword	Extracellular matrix	13	325	81	5301	0.0034344	1	633; 1282; 1284; 1303; 1306; 1893; 3339; 3915; 4325; 7450; 9510; 56999; 81792	ADAMTS1; ADAMTS12; ADAMTS9; BGN; COL12A1; COL15A1; COL4A1; COL4A2; ECM1; HSPG2; LAMC1; MMP16; VWF
GO Biological Process	cellular process	236	380	3741	6771	0.00365471	1	87; 133; 182; 395; 483; 586; 639; 694; 701; 740; 829; 832; 840; 876; 947; 949; 983; 990; 993; 996; 1017; 1031; 1033; 1063; 1163; 1164; 1282; 1303; 1306; 1441; 1500; 1611; 1622; 1647; 1649; 1730; 1768; 1813; 1880; 1893; 1894; 1901; 1909; 2034; 2113; 2122; 2189; 2260; 2321; 2324; 2335; 2355; 2569; 2669; 2719; 2752; 2769; 2791; 2803; 2887; 2919; 2935; 3017; 3091; 3099; 3446; 3460; 3487; 3490; 3491; …	ABCE1; ACTN1; ADAM9; ADAMTS1; ADM; AP1GBP1; APOL3; ARFGAP3; ARHGAP6; ATP1B3; AXUD1; BBC3; BCAT1; BTG1; BTG3; BUB1B; CAPZA1; CAPZB; CASP7; CBX2; CD34; CD83; CDC2; CDC25A; CDC27; CDC6; CDK2; CDKN2C; CDKN3; CENPF; CERK; CIB1; CKAP4; CKS1B; CKS2; COG2; COL12A1; COL15A1; COL4A1; CSF3R; CTNNAL1; CTNND1; CUL4B; CXCL1; CXCL16; CXCR4; CYR61; DAP; DBI; DDAH2; DDIT3; DEK; DIAPH2; DMC1; DNAH6; DRD2; EBI2; EC…
GO Biological Process	blood vessel development	7	380	28	6771	0.0038899	1	182; 2034; 2321; 3576; 7127; 7424; 10672	EPAS1; FLT1; GNA13; IL8; JAG1; TNFAIP2; VEGFC
GO Molecular Function	DNA binding	90	378	1258	6910	0.00397958	1	133; 395; 467; 639; 694; 876; 1051; 1282; 1284; 1643; 1649; 2034; 2113; 2122; 2189; 2355; 2935; 2971; 3017; 3091; 3148; 3199; 3201; 3280; 3508; 4171; 4172; 4175; 4205; 4603; 4783; 4929; 5424; 5427; 5829; 5966; 5979; 5984; 5993; 6670; 6880; 7026; 7110; 7128; 7153; 7538; 7702; 7913; 8013; 8061; 8603; 8638; 8683; 8899; 9044; 9182; 9183; 9232; 10114; 10308; 10365; 10389; 10473; 10629; 10657; 10950; 1…	ADM; ARFGAP3; ARHGAP6; ATF3; BTAF1; BTG1; BTG3; C14ORF106; C14ORF21; C20ORF116; C21ORF7; C4ORF8; CBX2; CDC42EP5; CEBPB; CENTB2; COL4A1; COL4A2; DDB2; DDIT3; DEK; DMC1; EBF2; EHD2; EPAS1; ETS1; EVI1; FANCG; FLJ10404; FOSL1; FOSL2; GSPT1; GTF3A; HES1; HIF1A; HIPK3; HIST1H2BD; HMGB2; HMGN4; HOXA2; HOXA4; IGHMBP2; KHDRBS1; KLF2; LEF1; MAFF; MBD5; MCM2; MCM3; MCM6; MEF2A; MYBL1; MYNN; NFIL3; NR2F2; NR…
GO Biological Process	physiological process	339	380	5721	6771	0.00443941	1	16; 132; 133; 182; 314; 395; 467; 483; 586; 639; 694; 701; 740; 829; 832; 840; 876; 983; 990; 993; 996; 1017; 1031; 1033; 1051; 1063; 1117; 1163; 1164; 1282; 1284; 1352; 1441; 1486; 1513; 1582; 1584; 1611; 1615; 1622; 1643; 1647; 1649; 1716; 1730; 1880; 1893; 1894; 1909; 1973; 2034; 2113; 2122; 2189; 2260; 2321; 2324; 2335; 2355; 2569; 2632; 2669; 2719; 2745; 2752; 2769; 2803; 2919; 2935; 2944; 2…	AARS; ABCE1; ADAM28; ADAM9; ADAMTS1; ADAMTS12; ADAMTS9; ADK; ADM; AOC2; AP1GBP1; APOL3; ARFGAP3; ARHGAP6; ATF3; ATP1B3; AXUD1; B3GNT5; BBC3; BCAT1; BTAF1; BTG1; BTG3; BUB1B; C14ORF21; C20ORF116; C21ORF7; C4ORF8; CAPZA1; CAPZB; CASP7; CBX2; CD83; CDC2; CDC25A; CDC27; CDC42EP5; CDC6; CDK2; CDKL3; CDKN2C; CDKN3; CEBPB; CENPF; CERK; CHI3L2; CIB1; CKAP4; CKS1B; CKS2; CLDN5; COG2; COL4A1; COL4A2; COX10…
organismal role	Anti-pathogen response	32	110	314	1725	0.00449941	1	639; 1051; 1117; 1441; 1880; 2669; 2919; 3460; 3554; 3569; 3570; 3576; 3592; 3702; 3937; 4277; 4783; 4929; 5993; 5996; 6039; 6059; 7295; 7538; 7852; 8517; 8761; 9255; 9308; 9404; 27306; 50848	ABCE1; CD83; CEBPB; CHI3L2; CSF3R; CXCL1; CXCR4; EBI2; F11R; GEM; IFNGR2; IKBKG; IL12A; IL1R1; IL6; IL6R; IL8; ITK; LCP2; LPXN; MICB; NFIL3; NR4A2; PABPC4; PGDS; PRDM1; RFX5; RGS1; RNASE6; SCYE1; TXN; ZFP36
GO Cellular Component	chromosome	20	377	177	6719	0.00455499	1	701; 876; 1063; 3017; 3148; 3508; 4085; 4171; 4172; 5424; 5427; 5984; 6002; 9183; 9985; 10389; 10473; 10734; 11144; 85456	BUB1B; CBX2; CENPF; DMC1; HIST1H2BD; HMGB2; HMGN4; IGHMBP2; MAD2L1; MCM2; MCM3; POLD1; POLE2; REC8; RFC4; RGS12; SCML2; STAG3; TNKS1BP1; ZW10
GO Biological Process	response to biotic stimulus	40	380	455	6771	0.00456485	1	1051; 1441; 1880; 2113; 2335; 2669; 2919; 3119; 3442; 3446; 3460; 3554; 3569; 3570; 3576; 3592; 3702; 3937; 4277; 4690; 4783; 4929; 5606; 5996; 6039; 6317; 6648; 7852; 8061; 8517; 8638; 8761; 8764; 9124; 9255; 9308; 9641; 50848; 58191; 80833	APOL3; CD83; CEBPB; CSF3R; CXCL1; CXCL16; CXCR4; EBI2; ETS1; F11R; FN1; FOSL1; GEM; HLA-DQB1; IFNA10; IFNA5; IFNGR2; IKBKE; IKBKG; IL12A; IL1R1; IL6; IL6R; IL8; ITK; LCP2; MAP2K3; MICB; NCK1; NFIL3; NR4A2; OASL; PABPC4; PDLIM1; RGS1; RNASE6; SCYE1; SERPINB3; SOD2; TNFRSF14
GO Biological Process	response to stress	41	380	470	6771	0.00462333	1	133; 1051; 1643; 1647; 1649; 2189; 2335; 2919; 3091; 3446; 3460; 3508; 3554; 3569; 3576; 3592; 3702; 4277; 4616; 4929; 5424; 5427; 5606; 6648; 7518; 7852; 8061; 8569; 8761; 9124; 9232; 9255; 9308; 10519; 11044; 11144; 29923; 50848; 80833; 85456; 89987	ADM; APOL3; CD83; CEBPB; CIB1; CXCL1; CXCR4; DDB2; DDIT3; DMC1; F11R; FANCG; FN1; FOSL1; GADD45A; GADD45B; HIF1A; HIG2; IFNA10; IFNGR2; IGHMBP2; IL12A; IL1R1; IL6; IL8; ITK; MAP2K3; MICB; MKNK1; NR4A2; PABPC4; PDLIM1; PIF1; POLD1; POLE2; POLS; PTTG1; SCYE1; SOD2; TNKS1BP1; XRCC4
SwissProt keyword	SH2 domain	10	325	54	5301	0.00491421	1	2887; 3702; 3937; 4690; 5336; 6452; 6464; 7410; 8835; 79890	GRB10; ITK; LCP2; NCK1; PLCG2; RIN3; SH3BP2; SHC1; SOCS2; VAV2
GO Molecular Function	binding	247	378	4065	6910	0.00506047	1	16; 87; 132; 133; 182; 314; 395; 467; 639; 694; 701; 740; 813; 829; 832; 876; 983; 990; 1017; 1051; 1282; 1284; 1582; 1615; 1622; 1643; 1649; 1716; 1730; 1797; 1901; 1909; 1973; 2034; 2113; 2122; 2189; 2260; 2321; 2324; 2335; 2355; 2569; 2669; 2769; 2919; 2935; 2971; 3017; 3091; 3099; 3148; 3182; 3199; 3201; 3280; 3442; 3446; 3460; 3487; 3490; 3491; 3508; 3554; 3569; 3570; 3576; 3592; 3702; 3838;…	AARS; ABCE1; ACTN1; ADAM28; ADAM9; ADAMTS1; ADAMTS12; ADAMTS9; ADK; ADM; AOC2; AP1GBP1; APOBEC3B; ARFGAP3; ARHGAP6; ATF3; BTAF1; BTG1; BTG3; BUB1B; C14ORF106; C14ORF21; C20ORF116; C21ORF7; C4ORF8; CALU; CAPZA1; CAPZB; CBX2; CDC2; CDC42EP5; CDC6; CDK2; CDKL3; CEBPB; CENTB2; CERK; CIB1; COL4A1; COL4A2; CPSF4; CTNNAL1; CXCL1; CXCL16; CXCR4; CYP8B1; CYR61; DARS; DBI; DDB2; DDIT3; DEK; DGUOK; DIAPH2; …
GO Biological Process	G2/M transition of mitotic cell cycle	8	380	39	6771	0.00528215	1	990; 993; 1017; 1033; 1163; 1164; 1647; 9088	CDC25A; CDC6; CDK2; CDKN3; CKS1B; CKS2; GADD45A; PKMYT1
subcellular localization	Extracellular (excluding cell wall)	23	129	190	1921	0.00557336	1	1117; 1282; 1284; 1303; 1306; 1893; 2335; 2919; 3339; 3569; 3576; 3592; 3915; 4148; 5675; 6039; 7035; 7076; 7127; 7474; 9255; 10272; 56999	ADAMTS9; CHI3L2; COL12A1; COL15A1; COL4A1; COL4A2; CXCL1; ECM1; FN1; FSTL3; HSPG2; IL12A; IL6; IL8; LAMC1; MATN3; PSG6; RNASE6; SCYE1; TFPI; TIMP1; TNFAIP2; WNT5A
KEGG pathway	Cell Growth and Death - Homo sapiens	13	71	95	1223	0.0057551	1	990; 993; 1031; 1647; 4085; 4171; 4172; 4175; 4616; 7133; 9088; 9232; 10459	CDC25A; CDC6; CDKN2C; GADD45A; GADD45B; MAD2L1; MAD2L2; MCM2; MCM3; MCM6; PKMYT1; PTTG1; TNFRSF1B
GO Molecular Function	nucleic acid binding	114	378	1682	6910	0.00599235	1	16; 133; 395; 467; 639; 694; 740; 876; 1051; 1282; 1284; 1615; 1643; 1649; 1973; 2034; 2113; 2122; 2189; 2355; 2935; 2971; 3017; 3091; 3148; 3182; 3199; 3201; 3280; 3508; 4171; 4172; 4175; 4205; 4603; 4783; 4929; 5424; 5427; 5687; 5829; 5966; 5979; 5984; 5993; 6038; 6039; 6627; 6629; 6670; 6880; 7026; 7110; 7128; 7153; 7538; 7702; 7913; 8013; 8061; 8603; 8638; 8683; 8761; 8894; 8899; 9044; 9086; …	AARS; ADM; ARFGAP3; ARHGAP6; ATF3; BTAF1; BTG1; BTG3; C14ORF106; C14ORF21; C20ORF116; C21ORF7; C4ORF8; CBX2; CDC42EP5; CEBPB; CENTB2; COL4A1; COL4A2; CPSF4; DARS; DDB2; DDIT3; DEK; DMC1; EBF2; EHD2; EIF1AY; EIF2S2; EIF4A1; EPAS1; ETS1; EVI1; FANCG; FLJ10404; FOSL1; FOSL2; GSPT1; GTF3A; HES1; HIF1A; HIPK3; HIST1H2BD; HMGB2; HMGN4; HNRPAB; HOXA2; HOXA4; IGHMBP2; KHDRBS1; KLF2; LEF1; LSM10; LSM8; MA…
GO Biological Process	defense response	36	380	406	6771	0.00649874	1	1051; 1441; 1880; 2113; 2335; 2669; 2919; 3119; 3442; 3446; 3554; 3569; 3570; 3576; 3592; 3702; 3937; 4277; 4690; 4783; 4929; 5606; 5996; 6039; 6317; 7852; 8061; 8517; 8638; 8764; 9255; 9308; 9641; 50848; 58191; 80833	APOL3; CD83; CEBPB; CSF3R; CXCL1; CXCL16; CXCR4; EBI2; ETS1; F11R; FN1; FOSL1; GEM; HLA-DQB1; IFNA10; IFNA5; IKBKE; IKBKG; IL12A; IL1R1; IL6; IL6R; IL8; ITK; LCP2; MAP2K3; MICB; NCK1; NFIL3; NR4A2; OASL; RGS1; RNASE6; SCYE1; SERPINB3; TNFRSF14
GO Biological Process	cell growth and/or maintenance	154	380	2325	6771	0.00683035	1	182; 395; 483; 586; 639; 694; 701; 740; 829; 832; 876; 983; 990; 993; 996; 1017; 1031; 1033; 1063; 1163; 1164; 1622; 1647; 1649; 1730; 1893; 1894; 1909; 2113; 2122; 2189; 2260; 2321; 2569; 2669; 2719; 2803; 2919; 2935; 3017; 3099; 3487; 3490; 3491; 3508; 3569; 3570; 3576; 3592; 3838; 4085; 4171; 4172; 4175; 4288; 4603; 4682; 4690; 4751; 5025; 5074; 5159; 5424; 5427; 5868; 5906; 5966; 5979; 5984; …	ABCE1; ADAMTS1; AP1GBP1; APOL3; ARFGAP3; ARHGAP6; ATP1B3; BBC3; BCAT1; BTG1; BTG3; BUB1B; CAPZA1; CAPZB; CBX2; CDC2; CDC25A; CDC27; CDC6; CDK2; CDKN2C; CDKN3; CENPF; CKAP4; CKS1B; CKS2; COG2; CUL4B; CXCL1; CXCL16; CYR61; DBI; DDIT3; DEK; DIAPH2; DMC1; ECM1; ECT2; EDNRA; EHD2; ETS1; EVI1; FANCG; FGFR1; FLJ20254; FLT1; FOSL1; FSTL3; GABRR1; GADD45A; GEM; GNA13; GOLGA4; GPC3; GSPT1; HAP1; HIST1H2BD;…
GO Cellular Component	nucleus	126	377	1852	6719	0.0073062	1	133; 395; 467; 639; 701; 876; 983; 990; 996; 1017; 1031; 1051; 1063; 1282; 1284; 1500; 1643; 1647; 1649; 2034; 2113; 2122; 2189; 2355; 2935; 2971; 3017; 3091; 3148; 3182; 3199; 3201; 3280; 3508; 3838; 4085; 4171; 4172; 4175; 4205; 4288; 4603; 4751; 4783; 4860; 4929; 5074; 5424; 5427; 5437; 5687; 5829; 5966; 5984; 5993; 6002; 6386; 6598; 6627; 6629; 6670; 6880; 7026; 7128; 7153; 7538; 7702; 7913; …	ADM; ARFGAP3; ARHGAP6; ATF3; AXUD1; BTAF1; BUB1B; C14ORF106; C14ORF21; C20ORF116; C4ORF8; CBX2; CDC2; CDC27; CDC42EP5; CDC6; CDK2; CDKN2C; CEBPB; CENPF; CENTB2; COL4A1; COL4A2; CPSF4; CTNND1; CUL4B; DDB2; DDIT3; DEK; DHRS2; DMC1; EBF2; EHD2; ELL2; EPAS1; ETS1; EVI1; FANCG; FER1L3; FLJ10404; FOSL1; FOSL2; GADD45A; GSPT1; GTF3A; HES1; HIF1A; HIST1H2BD; HMGB2; HMGN4; HNRPAB; HOXA2; HOXA4; IGHMBP2; I…
GenMAPP pathway	Rn_Cell cycle	9	60	45	867	0.00831425	1	701; 983; 990; 4085; 4171; 4172; 9088; 9232; 10459	BUB1B; CDC2; CDC6; MAD2L1; MAD2L2; MCM2; MCM3; PKMYT1; PTTG1
GO Biological Process	regulation of CDK activity	7	380	33	6771	0.00903232	1	990; 993; 1033; 1163; 1164; 1647; 9088	CDC25A; CDC6; CDKN3; CKS1B; CKS2; GADD45A; PKMYT1
organismal role	Angiogenesis	7	110	30	1725	0.00945413	1	1901; 2321; 3576; 5175; 7424; 7474; 11138	EDG1; FLT1; IL8; PECAM1; TBC1D8; VEGFC; WNT5A
Turquoise module, BG network
System	Gene Category	List Hits	List Total	Population Hits	Population Total	EASE score	Bonferroni	Gene identifiers	Gene Symbol
SwissProt keyword	SH3 domain	16	357	89	5301	0.000744094	1	25; 274; 695; 2530; 4355; 6457; 9414; 9459; 9479; 9564; 10278; 29763; 30011; 51429; 64398; 112574	ABL1; ARHGEF6; BCAR1; BIN1; BTK; EFS; FUT8; MAPK8IP1; MPP2; MPP5; PACSIN3; SH3GL3; SH3KBP1; SNAG1; SNX9; TJP2
GO Biological Process	central nervous system development	15	464	80	6771	0.00092286	1	648; 3241; 4155; 4340; 4548; 4808; 4821; 5653; 6285; 6457; 7368; 7546; 8690; 10763; 30812	BMI1; HPCAL1; JRKL; KLK6; MBP; MOG; MTR; NES; NHLH2; NKX2-2; S100B; SH3GL3; SOX8; UGT8; ZIC2
PIR keyword	extracellular matrix	8	123	28	2027	0.000987301	1	1287; 1307; 3371; 3696; 6678; 6696; 7077; 80781	COL16A1; COL18A1; COL4A5; ITGB8; SPARC; SPP1; TIMP2; TNC
GO Molecular Function	protein binding	96	477	1029	6910	0.00115528	1	81; 274; 321; 648; 672; 865; 960; 1073; 1465; 1785; 1837; 2000; 2004; 2318; 2495; 2549; 2934; 3092; 3241; 3281; 3673; 3728; 3790; 3930; 3959; 4053; 4301; 4355; 4604; 4613; 4638; 4642; 4650; 4775; 4792; 4808; 4855; 5137; 5168; 5358; 5523; 5653; 5885; 6242; 6285; 6603; 6663; 6678; 6720; 7026; 7536; 7813; 7942; 8031; 8202; 8658; 8777; 8826; 9325; 9414; 9479; 9734; 9817; 9886; 10553; 10656; 10664; 10…	ACTN4; ANKFY1; ANLN; APBA2; AVEN; BIN1; BMI1; BRCA1; BTBD3; C20ORF112; CBFB; CD44; CDC42EP1; CFL2; CLASP2; CLMN; CSRP1; CTCF; DAPK2; DMN; DNM2; DTNA; ELF4; ELK3; ENPP2; EVI5; FLNC; FTH1; GAB1; GSN; HDAC9; HIP1; HPCAL1; HSBP1; HTATIP2; IQGAP1; ITGA2; JUP; KCNMB4; KCNS3; KEAP1; KHDRBS3; KIF13B; KLHL4; KLK6; LBR; LDB3; LGALS3BP; LTBP2; MAPK8IP1; MLLT4; MPDZ; MPP2; MPP5; MYBPC1; MYCN; MYEF2; MYLK; MY…
GO Biological Process	nerve maturation	5	464	8	6771	0.00121053	1	4155; 5010; 5354; 5653; 9444	CLDN11; KLK6; MBP; PLP1; QKI
GO Biological Process	nerve ensheathment	5	464	8	6771	0.00121053	1	4155; 5010; 5354; 5653; 9444	CLDN11; KLK6; MBP; PLP1; QKI
GO Biological Process	organogenesis	58	464	567	6771	0.00166911	1	134; 284; 321; 648; 650; 695; 825; 1808; 1832; 2055; 2263; 2705; 2824; 3241; 3673; 3908; 4118; 4155; 4336; 4340; 4488; 4534; 4548; 4604; 4808; 4815; 4821; 4855; 5010; 5354; 5629; 5653; 5816; 6285; 6457; 6678; 6696; 6911; 6949; 7368; 7546; 7869; 8031; 8690; 9444; 9637; 9638; 9734; 10507; 10655; 10763; 28514; 30812; 50804; 57556; 64430; 80781; 81844	ADORA1; ANGPT1; APBA2; BMI1; BMP2; BTK; C14ORF135; CAPN3; CLDN11; CLN8; COL18A1; DLL1; DMRT2; DPYSL2; DSP; FEZ1; FEZ2; FGFR2; GJB1; GPM6B; HDAC9; HPCAL1; ITGA2; JRKL; KLK6; LAMA2; MAL; MBP; MOBP; MOG; MSX2; MTM1; MTR; MYBPC1; MYEF2; NCOA4; NES; NHLH2; NINJ2; NKX2-2; NOTCH4; PLP1; PROX1; PVALB; QKI; S100B; SEMA3B; SEMA4D; SEMA6A; SH3GL3; SOX8; SPARC; SPP1; TBX6; TCOF1; TRIM56; UGT8; ZIC2
GO Cellular Component	membrane	210	467	2600	6719	0.00289317	1	20; 134; 150; 272; 321; 538; 665; 666; 928; 933; 950; 960; 976; 1133; 1182; 1267; 1287; 1318; 1368; 1593; 1717; 1785; 1808; 1832; 2000; 2004; 2055; 2065; 2123; 2222; 2263; 2346; 2495; 2530; 2549; 2619; 2675; 2702; 2705; 2770; 2773; 2778; 2824; 2861; 3249; 3482; 3633; 3643; 3656; 3673; 3696; 3766; 3773; 3790; 3823; 3895; 3916; 3920; 3930; 3959; 4036; 4051; 4118; 4122; 4124; 4301; 4340; 4355; 4684;…	AATK; ABCA2; ABCA6; ABCA8; ABCA9; ABCD3; ADORA1; ADRA2A; AGTPBP1; AMOTL2; AMPD3; AP4E1; APBA2; ATP7A; B3GNT7; BNIP3L; BOK; BRD3; BVES; C14ORF135; C1GALT1; C20ORF39; CACNA1G; CD22; CD44; CD9; CD97; CDH19; CHD6; CHRM5; CHST3; CKLF; CLCA4; CLCN3; CLDN11; CLMN; CLN8; CNP; CNTN2; COL4A5; CPM; CPNE1; CYP27A1; CYP4F3; DDR2; DEK; DHCR7; DKFZP761M1511; DLL1; DNAH17; DNER; DNM2; DPYSL2; DSP; EDG8; ELF4; EL…
PIR keyword	myelin	4	123	6	2027	0.00372257	1	1267; 4155; 4340; 5354	CNP; MBP; MOG; PLP1
GO Biological Process	neurogenesis	34	464	300	6771	0.0041789	1	134; 321; 648; 1808; 2055; 2705; 2824; 3241; 4155; 4336; 4340; 4548; 4808; 4815; 4821; 5010; 5354; 5653; 6285; 6457; 7368; 7546; 7869; 8690; 9444; 9637; 9638; 10507; 10763; 28514; 30812; 57556; 64430; 81844	ADORA1; APBA2; BMI1; C14ORF135; CLDN11; CLN8; DLL1; DPYSL2; FEZ1; FEZ2; GJB1; GPM6B; HPCAL1; JRKL; KLK6; MBP; MOBP; MOG; MTR; NES; NHLH2; NINJ2; NKX2-2; PLP1; QKI; S100B; SEMA3B; SEMA4D; SEMA6A; SH3GL3; SOX8; TRIM56; UGT8; ZIC2
GO Biological Process	morphogenesis	61	464	631	6771	0.00460916	1	134; 284; 321; 648; 650; 695; 825; 1368; 1808; 1832; 2055; 2263; 2705; 2824; 3241; 3673; 3908; 4118; 4155; 4336; 4340; 4488; 4534; 4548; 4604; 4808; 4815; 4821; 4855; 5010; 5354; 5629; 5653; 5816; 6285; 6457; 6663; 6678; 6696; 6911; 6949; 7368; 7546; 7869; 8031; 8690; 9444; 9637; 9638; 9734; 10507; 10655; 10763; 28514; 30812; 50804; 55227; 57556; 64430; 80781; 81844	ADORA1; ANGPT1; APBA2; BMI1; BMP2; BTK; C14ORF135; CAPN3; CLDN11; CLN8; COL18A1; CPM; DLL1; DMRT2; DPYSL2; DSP; FEZ1; FEZ2; FGFR2; GJB1; GPM6B; HDAC9; HPCAL1; ITGA2; JRKL; KLK6; LAMA2; LRRC1; MAL; MBP; MOBP; MOG; MSX2; MTM1; MTR; MYBPC1; MYEF2; NCOA4; NES; NHLH2; NINJ2; NKX2-2; NOTCH4; PLP1; PROX1; PVALB; QKI; S100B; SEMA3B; SEMA4D; SEMA6A; SH3GL3; SOX10; SOX8; SPARC; SPP1; TBX6; TCOF1; TRIM56; U…
SwissProt keyword	Alternative splicing	109	357	1322	5301	0.00974252	1	25; 272; 274; 538; 825; 933; 960; 1028; 1073; 1267; 1287; 1622; 1785; 1832; 1837; 2065; 2263; 2318; 2346; 2530; 2581; 2675; 2778; 2824; 2956; 3092; 3371; 3643; 3823; 3895; 3920; 4118; 4122; 4155; 4301; 4340; 4355; 4552; 4638; 4642; 4650; 4664; 4684; 4775; 4782; 4855; 4891; 4928; 5137; 5154; 5168; 5337; 5523; 5663; 5747; 5789; 6457; 6502; 6558; 6642; 6696; 6720; 6877; 7374; 7444; 7942; 8031; 8110;…	ABL1; AMPD3; ANAPC5; ATP7A; BAZ1A; BICD2; BIN1; CACNA1G; CAPN3; CCNE2; CD22; CD44; CDC42EP1; CDKN1C; CFL2; CKLF; CNP; COL18A1; COL4A5; DBI; DMN; DNM2; DPF3; DSP; DTNA; EFS; ENPP2; ERBB3; FEZ1; FGFR2; FLNC; FOLH1; FUT8; GALC; GFRA2; GNAS; GPM6B; GPSN2; HDAC9; HIP1; IL1RAPL1; INSR; KIF13A; KLHL4; KLRC3; KTN1; LAMP2; LILRA2; MAL; MAN2A2; MBP; MLL4; MLLT4; MOG; MPP2; MSH6; MTRR; MYLK; MYO1D; MYO9B; N…
GO Molecular Function	cell adhesion molecule activity	27	477	237	6910	0.0118159	1	933; 960; 976; 2153; 3371; 3673; 3696; 3728; 3908; 4604; 4684; 4815; 4921; 5010; 6457; 6696; 6900; 7301; 8406; 8516; 9564; 9637; 10278; 22858; 28513; 54549; 80781	BCAR1; CD22; CD44; CD97; CDH19; CLDN11; CNTN2; COL18A1; DDR2; EFS; F5; FEZ2; ICK; ITGA2; ITGA8; ITGB8; JUP; LAMA2; MYBPC1; NCAM1; NINJ2; SDK2; SH3GL3; SPP1; SRPX; TNC; TYRO3
Chromosome	Homo sapiens 14q	34	542	324	7977	0.0118727	1	1073; 2342; 2530; 2581; 3306; 3895; 4053; 4792; 5663; 6035; 6039; 8110; 8477; 9517; 9692; 10278; 11177; 11183; 22890; 29954; 57237; 64093; 64398; 64430; 79789; 80821; 89874; 112399; 145270; 145438; 161436; 171546; 283547; 283635	BAZ1A; C14ORF135; C14ORF147; C14ORF24; C14ORF82; CFL2; CLMN; DDHD1; DPF3; EFS; EGLN3; EML5; FNTB; FUT8; GALC; GPR65; HSPA2; KIAA0391; KIAA0500; KTN1; LOC283547; LTBP2; MAP4K5; MPP5; NFKBIA; POMT2; PRIMA1; PSEN1; RNASE1; RNASE6; SLC25A21; SMOC1; SPTLC2; ZBTB1
Chromosome	Homo sapiens 14	34	542	325	7977	0.0123946	1	1073; 2342; 2530; 2581; 3306; 3895; 4053; 4792; 5663; 6035; 6039; 8110; 8477; 9517; 9692; 10278; 11177; 11183; 22890; 29954; 57237; 64093; 64398; 64430; 79789; 80821; 89874; 112399; 145270; 145438; 161436; 171546; 283547; 283635	BAZ1A; C14ORF135; C14ORF147; C14ORF24; C14ORF82; CFL2; CLMN; DDHD1; DPF3; EFS; EGLN3; EML5; FNTB; FUT8; GALC; GPR65; HSPA2; KIAA0391; KIAA0500; KTN1; LOC283547; LTBP2; MAP4K5; MPP5; NFKBIA; POMT2; PRIMA1; PSEN1; RNASE1; RNASE6; SLC25A21; SMOC1; SPTLC2; ZBTB1
BBID pathway	1.RBphosphoE2F	5	21	13	251	0.013266	1	1027; 1028; 1031; 1719; 5933	CDKN1B; CDKN1C; CDKN2C; DHFR; RBL1
GO Molecular Function	kinase inhibitor activity	6	477	22	6910	0.0150194	1	1027; 1028; 1031; 6285; 9479; 10971	CDKN1B; CDKN1C; CDKN2C; MAPK8IP1; S100B; YWHAQ
SwissProt keyword	Endocytosis	7	357	31	5301	0.015439	1	274; 1785; 4036; 6272; 6653; 23431; 29763	AP4E1; BIN1; DNM2; LRP2; PACSIN3; SORL1; SORT1
PIR keyword	EF hand	8	123	45	2027	0.0160976	1	825; 3241; 5168; 5358; 5816; 6285; 6678; 25801	CAPN3; ENPP2; GCA; HPCAL1; PLS3; PVALB; S100B; SPARC
cellular role	Cell structure	19	102	168	1565	0.0179157	1	81; 1832; 2318; 2620; 2934; 3092; 3371; 3728; 3996; 4289; 4650; 5354; 5358; 5493; 5747; 8826; 9637; 10763; 24139	ACTN4; DSP; EML2; FEZ2; FLNC; GAS2; GSN; HIP1; IQGAP1; JUP; LLGL1; MKLN1; MYO9B; NES; PLP1; PLS3; PPL; PTK2; TNC
SwissProt keyword	Disease mutation	50	357	546	5301	0.0191084	1	81; 100; 210; 443; 472; 538; 672; 695; 825; 1028; 1031; 1287; 1373; 1593; 1717; 1806; 1832; 2055; 2153; 2263; 2346; 2581; 2705; 2778; 2934; 2956; 3643; 3908; 3988; 4488; 4534; 4548; 4552; 5663; 5825; 5860; 6102; 6663; 6888; 6949; 7018; 7374; 7508; 7546; 7869; 9479; 10165; 10558; 10664; 64324	ABCD3; ACTN4; ADA; ALAD; ASPA; ATM; ATP7A; BRCA1; BTK; CAPN3; CDKN1C; CDKN2C; CLN8; COL4A5; CPS1; CTCF; CYP27A1; DHCR7; DPYD; DSP; F5; FGFR2; FOLH1; GALC; GJB1; GNAS; GSN; INSR; LAMA2; LIPA; MAPK8IP1; MSH6; MSX2; MTM1; MTR; MTRR; NSD1; PSEN1; QDPR; RP2; SEMA3B; SLC25A13; SOX10; SPTLC1; TALDO1; TCOF1; TF; UNG; XPC; ZIC2
GO Biological Process	cell adhesion	36	464	360	6771	0.0206675	1	928; 933; 950; 960; 976; 1287; 1307; 2153; 3371; 3673; 3696; 3728; 3823; 3908; 4289; 4301; 4604; 4684; 4815; 4885; 4921; 5010; 6696; 6900; 7301; 8406; 8516; 9564; 9638; 10278; 10507; 22858; 28513; 28514; 54549; 80781	BCAR1; CD22; CD44; CD9; CD97; CDH19; CLDN11; CNTN2; COL16A1; COL18A1; COL4A5; DDR2; DLL1; EFS; F5; FEZ1; ICK; ITGA2; ITGA8; ITGB8; JUP; KLRC3; LAMA2; MKLN1; MLLT4; MYBPC1; NCAM1; NINJ2; NPTX2; SCARB2; SDK2; SEMA4D; SPP1; SRPX; TNC; TYRO3
SwissProt keyword	Cell adhesion	20	357	173	5301	0.0221456	1	933; 960; 976; 3371; 3673; 3696; 3728; 3908; 4604; 4684; 4815; 6696; 6900; 7301; 8406; 8516; 9564; 10278; 28513; 80781	BCAR1; CD22; CD44; CD97; CDH19; CNTN2; COL18A1; EFS; ITGA2; ITGA8; ITGB8; JUP; LAMA2; MYBPC1; NCAM1; NINJ2; SPP1; SRPX; TNC; TYRO3
GO Biological Process	apoptosis	27	464	252	6771	0.0222654	1	25; 134; 329; 665; 666; 672; 695; 2620; 4792; 5663; 5885; 6285; 6696; 7185; 8477; 8767; 9459; 9479; 10507; 10553; 23604; 27242; 56848; 57099; 57556; 112399; 117283	ABL1; ADORA1; ARHGEF6; AVEN; BIRC2; BNIP3L; BOK; BRCA1; BTK; DAPK2; EGLN3; GAS2; GPR65; HTATIP2; IHPK3; MAPK8IP1; NFKBIA; PSEN1; RAD21; RIPK2; S100B; SEMA4D; SEMA6A; SPHK2; SPP1; TNFRSF21; TRAF1
GO Biological Process	programmed cell death	27	464	252	6771	0.0222654	1	25; 134; 329; 665; 666; 672; 695; 2620; 4792; 5663; 5885; 6285; 6696; 7185; 8477; 8767; 9459; 9479; 10507; 10553; 23604; 27242; 56848; 57099; 57556; 112399; 117283	ABL1; ADORA1; ARHGEF6; AVEN; BIRC2; BNIP3L; BOK; BRCA1; BTK; DAPK2; EGLN3; GAS2; GPR65; HTATIP2; IHPK3; MAPK8IP1; NFKBIA; PSEN1; RAD21; RIPK2; S100B; SEMA4D; SEMA6A; SPHK2; SPP1; TNFRSF21; TRAF1
GO Biological Process	cellular process	278	464	3741	6771	0.0222682	1	20; 25; 81; 134; 150; 274; 284; 321; 329; 347; 472; 521; 538; 648; 650; 665; 666; 672; 695; 865; 928; 933; 950; 960; 976; 1027; 1028; 1031; 1073; 1133; 1182; 1267; 1287; 1307; 1318; 1465; 1622; 1785; 1808; 1837; 2004; 2065; 2123; 2153; 2263; 2339; 2495; 2531; 2549; 2619; 2620; 2675; 2702; 2705; 2770; 2773; 2778; 2861; 2934; 2956; 3241; 3249; 3306; 3371; 3482; 3628; 3643; 3656; 3673; 3696; 3728; 3…	ABCA2; ABCA6; ABCA8; ABCA9; ABCD3; ABL1; ACTN4; ACTR1A; ADORA1; ADRA2A; ANAPC5; ANGPT1; ANLN; AP4E1; APBA2; APOD; ARHGEF6; ATM; ATP5I; ATP7A; AVEN; BCAR1; BIN1; BIRC2; BMI1; BMP2; BNIP3L; BOK; BRCA1; BTK; CACNA1G; CADPS2; CBFB; CCNE2; CD22; CD44; CD9; CD97; CDH19; CDK2AP1; CDKN1B; CDKN1C; CDKN2C; CFL2; CHD5; CHD6; CHRM5; CLASP2; CLCA4; CLCN3; CLDN11; CNP; CNTN2; COL16A1; COL18A1; COL4A5; CPNE1; C…
Interpro	Fibronectin type III domain	10	229	62	3358	0.0224597	1	3371; 3643; 4604; 4638; 4684; 5789; 5796; 6653; 6900; 7301	CNTN2; INSR; MYBPC1; MYLK; NCAM1; PTPRD; PTPRK; SORL1; TNC; TYRO3
SwissProt keyword	Repeat	112	357	1403	5301	0.0226868	1	20; 81; 105; 308; 321; 329; 538; 672; 825; 933; 976; 1028; 1031; 1182; 1287; 1307; 1373; 1465; 1832; 2153; 2263; 2318; 2339; 2342; 2934; 3241; 3371; 3482; 3643; 3673; 3696; 3728; 3908; 4036; 4289; 4301; 4603; 4604; 4638; 4642; 4650; 4684; 4775; 4792; 4820; 4855; 4928; 5168; 5211; 5337; 5358; 5493; 5576; 5789; 5796; 5816; 6251; 6272; 6299; 6502; 6653; 6667; 6877; 6900; 7018; 7301; 7403; 7546; 7551…	ABCA2; ACTN4; ADARB2; ANAPC5; ANKFY1; ANXA5; APBA2; ATP7A; BIRC2; BRCA1; BRD3; CACNA1G; CAPN3; CAPS2; CD22; CD97; CDC42EP1; CDH19; CDKN1C; CDKN2C; CLCN3; CLMN; CNTN2; COL16A1; COL18A1; COL4A5; CPNE1; CPNE2; CPS1; CSRP1; CTCF; DLL1; DSP; EML2; ENPP2; F5; FGFR2; FLNC; FNTA; FNTB; GCA; GLTP; GSN; HPCAL1; IGF2R; IL1RAPL1; INSR; IQGAP1; ITGA2; ITGA8; ITGB8; JUP; KEAP1; KLHL4; LAMA2; LILRA2; LRP2; MKLN…
GO Biological Process	cell communication	145	464	1828	6771	0.0234756	1	25; 134; 150; 274; 284; 329; 472; 650; 695; 928; 933; 950; 960; 976; 1073; 1133; 1267; 1287; 1307; 1808; 1837; 2004; 2065; 2153; 2263; 2339; 2549; 2675; 2702; 2705; 2770; 2773; 2778; 2861; 3371; 3482; 3628; 3643; 3656; 3673; 3696; 3728; 3823; 3908; 3925; 3959; 4053; 4118; 4155; 4289; 4301; 4340; 4355; 4604; 4650; 4684; 4792; 4815; 4855; 4885; 4921; 5010; 5027; 5062; 5082; 5129; 5137; 5154; 5168; …	ABL1; ADORA1; ADRA2A; ANGPT1; ARHGEF6; ATM; BCAR1; BIN1; BIRC2; BMP2; BTK; CD22; CD44; CD9; CD97; CDH19; CFL2; CHRM5; CLDN11; CNP; CNTN2; COL16A1; COL18A1; COL4A5; DAPK2; DDR2; DEK; DLL1; DNAH17; DPYSL2; DTNA; EDG8; EFS; ELK3; ENPP2; ERBB3; F5; FEZ1; FEZ2; FGFR2; FNTA; GAB1; GFRA2; GJA5; GJB1; GNAI1; GNAI3; GNAS; GNG13; GPR37; GPR62; GPR65; ICK; IGF2R; IHPK3; IL1RAPL1; INPP1; INSR; IQGAP1; IRAK2;…
[truncated: 260 more rows]

## Sheet: userListEnrichment
InputCategories	UserDefinedCategories	CorrectedPvalues
[truncated: 368 more rows]
