# Supplementary material for: Systems analysis of human brain gene expression: mechanisms for HIV-associated neurocognitive impairment and common pathways with Alzheimer’s disease
Source: BMC Med Genomics. 2013 Feb 13;6:4. doi: 10.1186/1755-8794-6-4 (PMC3626801; doi:10.1186/1755-8794-6-4)
Supplement: Additional file 3 — Gene ontology enrichment for the modules related to neurocognitive impairment in the frontal cortex. [file 1755-8794-6-4-S3.xls]

## Sheet: GO Enrichment
System	Gene Category	List Hits	List Total	Population Hits	Population Total	EASE score	Bonferroni	Gene identifiers	Gene Symbol
Brown module, FC network
System	Gene Category	List Hits	List Total	Population Hits	Population Total	EASE score	Bonferroni	Gene identifiers	Gene Symbol
GO Molecular Function	transcription regulator activity	100	617	707	6910	1.6121e-06	0.00588	429; 867; 941; 1387; 1649; 1748; 1871; 2002; 2018; 2034; 2113; 2120; 2262; 2294; 2295; 2296; 2624; 2737; 2909; 3054; 3091; 3219; 3400; 4150; 4204; 4297; 4300; 4302; 4335; 4487; 4601; 4665; 4760; 4761; 4774; 4781; 4782; 4790; 4853; 4899; 5015; 5080; 5089; 5308; 5326; 5371; 5451; 5453; 5467; 5970; 5989; 6096; 6256; 6297; 6601; 6650; 6660; 6662; 6666; 6829; 6877; 6909; 6924; 6925; 6929; 6932; 7029; …	ASCL1; ATF5; BAZ2A; BTG4; CAMTA1; CBL; CD80; CREBBP; DDIT3; DLX4; E2F3; ELK1; EMX2; EPAS1; ETS1; ETV6; FOXC1; FOXF1; FOXF2; FOXP1; FOXQ1; GATA2; GLI3; GMEB2; GPC5; GRLF1; HCFC1; HEY1; HEYL; HIF1A; HIRA; HOXB9; ID4; LEF1; LHX2; MAML1; MAZ; MECP2; MLL; MLL2; MLLT3; MLLT6; MNT; MSX1; MXD4; MXI1; NAB2; NCOA1; NCOR1; NEUROD1; NEUROD2; NFIA; NFIB; NFIC; NFKB1; NOTCH2; NR1D2; NRF1; NRIP1; OTX2; PAX6; PB…
GO Biological Process	regulation of transcription\, DNA-dependent	138	606	1063	6771	1.61933e-06	0.00591	429; 572; 1387; 1649; 1748; 1871; 2002; 2018; 2034; 2113; 2120; 2262; 2294; 2295; 2296; 2624; 2737; 2909; 3005; 3017; 3068; 3091; 3219; 3400; 4150; 4204; 4281; 4297; 4300; 4302; 4335; 4487; 4601; 4665; 4760; 4761; 4774; 4781; 4782; 4790; 4839; 4853; 4854; 4855; 4899; 5015; 5080; 5089; 5187; 5308; 5326; 5371; 5451; 5453; 5467; 5549; 5745; 5932; 5970; 5989; 6096; 6256; 6297; 6601; 6660; 6662; 6666;…	ASCL1; ATF5; BAD; BAZ2A; BRD7; BRPF1; C14ORF140; CIC; CLDN14; CRAMP1L; CREBBP; DDIT3; DLX4; E2F3; ELK1; EMX2; EPAS1; ETS1; ETV6; FBXL11; FLJ10038; FLJ12355; FOXC1; FOXF1; FOXF2; FOXP1; FOXQ1; FXR2; GATA2; GLI3; GPC5; GRLF1; H1F0; HDGF; HELZ; HEY1; HEYL; HIF1A; HIRA; HIST1H2BD; HOXB9; ID4; KHSRP; KIAA0194; KIAA0427; LEF1; LHX2; MAZ; MECP2; MED8; MID1; MLL; MLL2; MLLT3; MLLT6; MNT; MSX1; MXD4; MXI1…
SwissProt keyword	Transcription regulation	89	489	596	5301	1.94299e-06	0.00709	1387; 1649; 1871; 2002; 2034; 2113; 2120; 2294; 2295; 2296; 2624; 2737; 2909; 3091; 3219; 4150; 4204; 4281; 4297; 4300; 4335; 4487; 4601; 4665; 4760; 4761; 4774; 4781; 4782; 4790; 4853; 4854; 4855; 4899; 5080; 5089; 5187; 5326; 5371; 5451; 5453; 5467; 5970; 5989; 6096; 6256; 6297; 6660; 6662; 6877; 6909; 6924; 6925; 6929; 6932; 6934; 7029; 7290; 7343; 7528; 7561; 7594; 7745; 7753; 7862; 8085; 820…	ATF5; BAZ2A; BRPF1; CREBBP; DDIT3; E2F3; ELK1; EPAS1; ETS1; ETV6; FOXC1; FOXF1; FOXF2; FOXP1; FOXQ1; GATA2; GLI3; GRLF1; HEY1; HIF1A; HIRA; HOXB9; KHSRP; LEF1; LHX2; MAZ; MECP2; MED8; MID1; MLL; MLL2; MLLT3; MNT; MSX1; MXD4; MXI1; NAB2; NCOR1; NEUROD1; NEUROD2; NFIA; NFIB; NFIC; NFKB1; NOTCH2; NOTCH3; NOTCH4; NR1D2; NRF1; NRIP1; PAX6; PBX2; PER1; PLAGL2; PML; POU2F1; POU3F1; PPARD; RELA; RFX1; RO…
GO Biological Process	transcription\, DNA-dependent	143	606	1115	6771	1.96756e-06	0.00718	429; 572; 1387; 1649; 1748; 1871; 2002; 2018; 2034; 2113; 2120; 2262; 2294; 2295; 2296; 2624; 2737; 2909; 2975; 3005; 3017; 3054; 3068; 3091; 3219; 3400; 4150; 4204; 4281; 4297; 4300; 4302; 4335; 4487; 4601; 4665; 4760; 4761; 4774; 4781; 4782; 4790; 4839; 4853; 4854; 4855; 4899; 5015; 5080; 5089; 5187; 5308; 5326; 5371; 5451; 5453; 5467; 5549; 5745; 5932; 5970; 5989; 6096; 6256; 6297; 6601; 6660;…	ASCL1; ATF5; BAD; BAZ2A; BRD7; BRPF1; C14ORF140; CIC; CLDN14; CRAMP1L; CREBBP; DDIT3; DLX4; E2F3; ELK1; EMX2; EPAS1; ETS1; ETV6; FBXL11; FLJ10038; FLJ12355; FOXC1; FOXF1; FOXF2; FOXP1; FOXQ1; FXR2; GATA2; GLI3; GMEB2; GPC5; GRLF1; GTF3C1; H1F0; HCFC1; HDGF; HELZ; HEY1; HEYL; HIF1A; HIRA; HIST1H2BD; HOXB9; ID4; KHSRP; KIAA0194; KIAA0280; KIAA0427; LEF1; LHX2; MAZ; MECP2; MED8; MID1; MLL; MLL2; MLL…
Chromosome	Homo sapiens 19	77	724	499	7977	2.89178e-06	0.0106	346; 558; 1048; 1455; 1762; 1995; 2067; 2204; 2523; 2639; 2767; 2828; 2901; 2909; 3748; 3812; 4782; 4854; 5064; 5296; 5348; 5349; 5442; 5566; 5589; 5609; 5802; 5819; 5886; 5989; 6234; 6253; 6415; 6455; 6829; 6929; 7408; 7561; 7594; 7667; 8174; 8498; 8570; 9244; 9322; 9668; 10298; 10452; 10498; 10945; 22809; 23152; 23476; 23645; 23770; 25865; 27113; 29924; 30846; 51477; 51548; 53615; 54850; 55311;…	ADAMTS10; APOC4; ATF5; AXL; BBC3; BRD4; BTBD2; CACNG6; CARM1; CEACAM5; CIC; CRLF1; CSNK1G2; DMWD; DPP9; EHD2; ELAVL3; EPN1; ERCC1; FBXL12; FBXO27; FCAR; FKBP8; FLJ12355; FLJ21369; FUT1; FXYD1; FXYD3; GCDH; GNA11; GPR108; GPR4; GRIK5; GRLF1; ISYNA1; ITPKC; KCNC3; KDELR1; KHSRP; KIR3DL2; LOC284296; MADCAM1; MAP2K7; MBD3; MIDN; NFIC; NOTCH3; PAK4; PALM; PIK3R2; POLRMT; PPP1R15A; PRKACA; PRKCSH; PRKD…
GO Biological Process	regulation of transcription	139	606	1086	6771	3.28412e-06	0.012	429; 572; 941; 1387; 1649; 1748; 1871; 2002; 2018; 2034; 2113; 2120; 2262; 2294; 2295; 2296; 2624; 2737; 2909; 3005; 3017; 3068; 3091; 3219; 3400; 4150; 4204; 4281; 4297; 4300; 4302; 4335; 4487; 4601; 4665; 4760; 4761; 4774; 4781; 4782; 4790; 4839; 4853; 4854; 4855; 4899; 5015; 5080; 5089; 5187; 5308; 5326; 5371; 5451; 5453; 5467; 5549; 5745; 5932; 5970; 5989; 6096; 6256; 6297; 6601; 6660; 6662; …	ASCL1; ATF5; BAD; BAZ2A; BRD7; BRPF1; C14ORF140; CD80; CIC; CLDN14; CRAMP1L; CREBBP; DDIT3; DLX4; E2F3; ELK1; EMX2; EPAS1; ETS1; ETV6; FBXL11; FLJ10038; FLJ12355; FOXC1; FOXF1; FOXF2; FOXP1; FOXQ1; FXR2; GATA2; GLI3; GPC5; GRLF1; H1F0; HDGF; HELZ; HEY1; HEYL; HIF1A; HIRA; HIST1H2BD; HOXB9; ID4; KHSRP; KIAA0194; KIAA0427; LEF1; LHX2; MAZ; MECP2; MED8; MID1; MLL; MLL2; MLLT3; MLLT6; MNT; MSX1; MXD4…
GO Molecular Function	transcription factor activity	73	617	478	6910	3.9282e-06	0.0143	429; 867; 1387; 1649; 1748; 1871; 2002; 2018; 2034; 2113; 2120; 2262; 2294; 2295; 2296; 2624; 2737; 3054; 3091; 3219; 4297; 4302; 4335; 4487; 4761; 4774; 4781; 4782; 4790; 4899; 5015; 5080; 5089; 5308; 5326; 5371; 5451; 5453; 5467; 5970; 5989; 6096; 6256; 6297; 6650; 6660; 6877; 6909; 6929; 7029; 7290; 7528; 7745; 7753; 8085; 9355; 9794; 9975; 10608; 11244; 23261; 23462; 25921; 26508; 27086; 2985…	ASCL1; BTG4; CAMTA1; CBL; CREBBP; DDIT3; DLX4; E2F3; ELK1; EMX2; EPAS1; ETS1; ETV6; FOXC1; FOXF1; FOXF2; FOXP1; FOXQ1; GATA2; GLI3; GPC5; HCFC1; HEY1; HEYL; HIF1A; HIRA; HOXB9; LEF1; LHX2; MAML1; MLL; MLL2; MLLT6; MNT; MSX1; MXD4; NEUROD2; NFIA; NFIB; NFIC; NFKB1; NR1D2; NRF1; OTX2; PAX6; PBX2; PITX2; PLAGL2; PML; POU2F1; POU3F1; PPARD; RELA; RFX1; RORB; RXRA; SALL2; SOLH; SOX5; TAF5; TBX10; TBX2…
GO Biological Process	transcription	146	606	1165	6771	5.63332e-06	0.0206	429; 572; 941; 1387; 1649; 1748; 1871; 2002; 2018; 2034; 2113; 2120; 2262; 2294; 2295; 2296; 2624; 2737; 2909; 2975; 3005; 3017; 3054; 3068; 3091; 3219; 3400; 4150; 4204; 4281; 4297; 4300; 4302; 4335; 4487; 4601; 4665; 4760; 4761; 4774; 4781; 4782; 4790; 4839; 4853; 4854; 4855; 4899; 5015; 5080; 5089; 5187; 5308; 5326; 5371; 5442; 5451; 5453; 5467; 5549; 5745; 5932; 5970; 5989; 6096; 6256; 6297; …	ASCL1; ATF5; BAD; BAZ2A; BRD7; BRPF1; C14ORF140; CD80; CIC; CLDN14; CRAMP1L; CREBBP; DDIT3; DLX4; E2F3; ELK1; EMX2; EPAS1; ETS1; ETV6; FBXL11; FLJ10038; FLJ12355; FOXC1; FOXF1; FOXF2; FOXP1; FOXQ1; FXR2; GATA2; GLI3; GMEB2; GPC5; GRLF1; GTF3C1; H1F0; HCFC1; HDGF; HELZ; HEY1; HEYL; HIF1A; HIRA; HIST1H2BD; HOXB9; ID4; KHSRP; KIAA0194; KIAA0280; KIAA0427; LEF1; LHX2; MAZ; MECP2; MED8; MID1; MLL; MLL…
SwissProt keyword	Activator	35	489	171	5301	1.0039e-05	0.0366	1387; 1871; 2002; 2034; 2294; 2295; 2624; 3091; 4300; 4760; 4774; 4781; 4782; 4790; 4853; 4854; 4855; 4899; 5089; 5326; 5451; 5467; 5970; 5989; 6660; 6925; 6932; 6934; 7029; 7343; 7528; 7862; 22809; 51176; 112950	ATF5; BRPF1; CREBBP; E2F3; ELK1; EPAS1; FOXF1; FOXF2; GATA2; HIF1A; LEF1; MED8; MLLT3; NEUROD1; NFIA; NFIB; NFIC; NFKB1; NOTCH2; NOTCH3; NOTCH4; NRF1; PBX2; PLAGL2; POU2F1; PPARD; RELA; RFX1; SOX5; TCF4; TCF7; TCF7L2; TFDP2; UBTF; YY1
cellular role	Pol II transcription	55	136	378	1565	1.38236e-05	0.0504	429; 1387; 1871; 2034; 2113; 2120; 2294; 2295; 2624; 2737; 2909; 3054; 3091; 3400; 4150; 4204; 4297; 4335; 4761; 4782; 4790; 4899; 5371; 5451; 5467; 5970; 5989; 6096; 6256; 6297; 6601; 6602; 6660; 6666; 6829; 6877; 6924; 6925; 6929; 6934; 7029; 7290; 7528; 8085; 8204; 8648; 9611; 9975; 11244; 22809; 23462; 26205; 26508; 27164; 29855	ASCL1; ATF5; CREBBP; E2F3; EPAS1; ETS1; ETV6; FOXF1; FOXF2; GATA2; GLI3; GMEB2; GRLF1; HCFC1; HEY1; HEYL; HIF1A; HIRA; ID4; MAZ; MECP2; MLL; MLL2; MNT; NCOA1; NCOR1; NEUROD2; NFIC; NFKB1; NR1D2; NRF1; NRIP1; PML; POU2F1; PPARD; RELA; RFX1; RORB; RXRA; SALL2; SALL3; SMARCC2; SMARCD1; SOX12; SOX5; SUPT5H; TAF5; TCEB3; TCF3; TCF4; TCF7L2; TFDP2; UBN1; YY1; ZHX1
GO Molecular Function	DNA binding	153	617	1258	6910	1.57425e-05	0.0574	429; 572; 867; 1387; 1649; 1748; 1762; 1871; 2002; 2018; 2034; 2067; 2113; 2120; 2262; 2294; 2295; 2296; 2624; 2737; 2909; 2975; 3005; 3017; 3054; 3068; 3091; 3219; 3359; 3400; 4150; 4204; 4297; 4302; 4335; 4487; 4595; 4601; 4760; 4761; 4774; 4781; 4782; 4790; 4839; 4899; 5015; 5080; 5089; 5308; 5326; 5371; 5442; 5451; 5453; 5467; 5549; 5745; 5886; 5970; 5989; 6096; 6256; 6297; 6497; 6601; 6650; …	ASCL1; ATF5; BAD; BAZ2A; BOC; BRD7; BRPF1; BTG4; C14ORF140; CAMTA1; CBL; CENTA1; CENTG3; CIC; CLDN14; CRAMP1L; CREBBP; DDIT3; DLX4; DMWD; DNAJC1; E2F3; EHD2; ELK1; EMX2; EPAS1; ERCC1; ETS1; ETV6; FBXL11; FLJ10038; FLJ12355; FOXC1; FOXF1; FOXF2; FOXP1; FOXQ1; FXR2; GATA2; GIT1; GLI3; GMEB2; GPC5; GRLF1; GTF3C1; H1F0; HCFC1; HDGF; HELZ; HEY1; HEYL; HIF1A; HIPK1; HIPK3; HIRA; HIST1H2BD; HOXB9; HTR3A…
SwissProt keyword	DNA-binding	88	489	630	5301	3.4682e-05	0.127	429; 1748; 1871; 2002; 2018; 2034; 2067; 2113; 2120; 2294; 2295; 2296; 2624; 2737; 2909; 3005; 3017; 3091; 3219; 4150; 4204; 4297; 4335; 4487; 4601; 4760; 4761; 4774; 4781; 4782; 4790; 4899; 5015; 5080; 5089; 5308; 5326; 5371; 5451; 5453; 5467; 5970; 5989; 6096; 6256; 6297; 6660; 6662; 6666; 6847; 6909; 6925; 6929; 6932; 6934; 7029; 7343; 7528; 7561; 7594; 7745; 7753; 7862; 8570; 9355; 9611; 9668…	ASCL1; ATF5; BAZ2A; BRPF1; DLX4; DNAJC1; E2F3; ELK1; EMX2; EPAS1; ERCC1; ETS1; ETV6; FOXC1; FOXF1; FOXF2; FOXP1; FOXQ1; GATA2; GLI3; GMEB2; GRLF1; H1F0; HEY1; HIF1A; HIST1H2BD; HOXB9; KHSRP; KIAA0194; LEF1; LHX2; MAZ; MECP2; MLL; MNT; MSX1; MXD4; MXI1; NCOR1; NEUROD1; NEUROD2; NFIA; NFIB; NFIC; NFKB1; NR1D2; NRF1; OTX2; PAX6; PBX2; PITX2; PLAGL2; PML; POU2F1; POU3F1; PPARD; RELA; RFX1; RORB; RXRA…
Chromosome	Homo sapiens 19p	38	724	219	7977	0.000137835	0.503	1455; 1995; 2639; 2767; 4782; 4854; 5064; 5442; 5566; 5589; 5609; 5802; 5886; 5989; 6234; 6455; 6929; 7561; 7594; 8174; 8498; 8570; 9244; 9322; 10498; 23476; 23770; 51477; 51548; 53615; 54850; 55643; 56927; 58525; 81794; 90007; 91039; 140782	ADAMTS10; BRD4; BTBD2; CARM1; CRLF1; CSNK1G2; DPP9; ELAVL3; FBXL12; FKBP8; GCDH; GNA11; GPR108; ISYNA1; KHSRP; MADCAM1; MAP2K7; MBD3; MIDN; NFIC; NOTCH3; PALM; POLRMT; PRKACA; PRKCSH; PTPRS; RAD23A; RANBP3; RFX1; RPS28; SAMD1; SH3GL1; SIRT6; TCF3; TRIP10; WIZ; ZNF14; ZNF43
Interpro	Basic helix-loop-helix dimerization domain (bHLH)	12	320	37	3358	0.000425486	1	429; 2034; 3091; 3400; 4335; 4601; 4760; 4761; 6925; 6929; 10608; 23462	ASCL1; EPAS1; HEY1; HIF1A; ID4; MNT; MXD4; MXI1; NEUROD1; NEUROD2; TCF3; TCF4
Interpro	Myc-type, helix-loop-helix dimerization domain	12	320	37	3358	0.000425486	1	429; 2034; 3091; 3400; 4335; 4601; 4760; 4761; 6925; 6929; 10608; 23462	ASCL1; EPAS1; HEY1; HIF1A; ID4; MNT; MXD4; MXI1; NEUROD1; NEUROD2; TCF3; TCF4
biochemical function	DNA-binding protein	51	262	369	2995	0.000591266	1	429; 1871; 2034; 2113; 2120; 2294; 2295; 2296; 2624; 2737; 2909; 2975; 3005; 4150; 4204; 4297; 4335; 4601; 4761; 4774; 4781; 4782; 4790; 4899; 5080; 5371; 5451; 5467; 5886; 5970; 5989; 6096; 6256; 6297; 6650; 6660; 6877; 6909; 6925; 6932; 7029; 7528; 7753; 8085; 8216; 9975; 11244; 22809; 23462; 26508; 27164	ASCL1; ATF5; E2F3; EPAS1; ETS1; ETV6; FOXC1; FOXF1; FOXF2; GATA2; GLI3; GRLF1; GTF3C1; H1F0; HEY1; HEYL; LZTR1; MAZ; MECP2; MLL; MLL2; MNT; MXI1; NEUROD2; NFIA; NFIB; NFIC; NFKB1; NR1D2; NRF1; PAX6; PML; POU2F1; PPARD; RAD23A; RELA; RFX1; RORB; RXRA; SALL2; SALL3; SOLH; SOX5; TAF5; TBX2; TCF4; TCF7; TFDP2; YY1; ZHX1; ZNF202
KEGG pathway	Signal Transduction - Homo sapiens	19	89	119	1223	0.001194	1	993; 1040; 1606; 1608; 1850; 1852; 1956; 2002; 5293; 5296; 5578; 5589; 5786; 5787; 5803; 5922; 6654; 8394; 26469	CDC25A; CDS1; DGKA; DGKG; DUSP8; DUSP9; EGFR; ELK1; PIK3CD; PIK3R2; PIP5K1A; PRKCA; PRKCSH; PTPN18; PTPRA; PTPRB; PTPRZ1; RASA2; SOS1
Yellow module, FC network
System	Gene Category	List Hits	List Total	Population Hits	Population Total	EASE score	Bonferroni	Gene identifiers	Gene Symbol
SwissProt keyword	Glycoprotein	112	283	1126	5301	8.20116e-13	2.23e-09	53; 56; 93; 154; 185; 354; 411; 412; 417; 634; 680; 946; 957; 1002; 1138; 1142; 1269; 1288; 1447; 1506; 1638; 1825; 2047; 2050; 2324; 2524; 2589; 2661; 2811; 2835; 2996; 3002; 3077; 3273; 3362; 3557; 3694; 3805; 3817; 3910; 4017; 4584; 4585; 4883; 4988; 5169; 5267; 5329; 5444; 5551; 5617; 5618; 5650; 5669; 5678; 5791; 5818; 5858; 6005; 6291; 6512; 6513; 6553; 6564; 6915; 7222; 7252; 7472; 7475; 8…	ABCC3; ACP2; ACRV1; ACVR2B; ADAM19; ADAMTS12; ADAMTS5; ADRB2; AGTR1; ARSB; ART1; B4GALT4; BMP10; BRS3; C20ORF75; CCR9; CDH4; CEACAM1; CHRNA5; CHRNB3; CNR2; COL4A6; CSN2; CTRC; CTRL; DCT; DPP7; DSC3; ECE2; EDAR; ENPP3; ENTPD5; EPHB1; EPHB4; FLT4; FUT2; FZD4; GABRQ; GALNT1; GDF9; GLRA3; GP1BA; GPR12; GYPE; GZMB; H6PD; HFE; HRG; HRH4; HTR6; IL1RAPL2; IL1RN; ITGB6; JAM2; KCNE3; KCNH4; KCNH7; KCNK17; …
SwissProt keyword	Signal	92	283	978	5301	6.94543e-09	1.89e-05	53; 56; 93; 354; 411; 412; 417; 634; 946; 957; 1002; 1138; 1142; 1288; 1369; 1447; 1472; 1506; 1513; 1638; 1776; 1825; 2047; 2050; 2324; 2661; 2811; 2996; 3002; 3077; 3273; 3442; 3446; 3449; 3557; 3640; 3694; 3805; 3817; 3910; 4017; 4323; 4326; 4883; 5225; 5267; 5322; 5329; 5444; 5551; 5617; 5618; 5650; 5669; 5678; 5791; 5818; 5858; 6291; 7252; 7472; 7475; 8001; 8322; 8578; 8728; 9563; 9752; 1040…	ACP2; ACRV1; ACVR2B; ADAM19; ADAMTS12; ADAMTS5; ARSB; ART1; BMP10; C1QTNF6; C20ORF71; C20ORF75; CDH4; CEACAM1; CHRNA5; CHRNB3; COL4A6; CPN1; CSN2; CST4; CTRC; CTRL; CTSK; DCT; DNASE1L3; DPP7; DSC3; EDAR; ENTPD5; EPHB1; EPHB4; FAM12A; FLT4; FZD4; GABRQ; GDF9; GLRA3; GP1BA; GYPE; GZMB; H6PD; HFE; HRG; HTRA3; IFNA10; IFNA16; IFNA5; IL1RAPL2; IL1RN; INSL3; ITGB6; JAM2; KIR2DL4; KLK13; KLK2; KLK3; KLK…
GO Cellular Component	extracellular	62	356	615	6719	6.57653e-07	0.00179	141; 354; 1259; 1288; 1369; 1447; 1472; 1506; 1776; 2621; 2661; 3026; 3273; 3416; 3442; 3446; 3449; 3557; 3640; 3694; 3817; 3910; 4017; 4053; 4236; 4323; 4326; 4330; 4584; 4585; 5225; 5267; 5322; 5369; 5444; 5608; 5617; 5650; 5669; 5678; 6291; 6424; 7252; 7472; 7475; 10406; 10876; 10911; 11096; 11248; 11330; 23247; 24147; 25818; 26085; 26254; 27302; 55833; 57673; 81792; 84695; 94031	ADAMTS12; ADAMTS5; ADPRH; BMP10; CNGA1; COL4A6; CPN1; CSN2; CST4; CTRC; CTRL; DNASE1L3; FAM12A; FJX1; GAS6; GDF9; HABP2; HRG; HTRA3; IDE; IFNA10; IFNA16; IFNA5; IL1RN; INSL3; ITGB6; KIAA0556; KIAA1553; KLK13; KLK2; KLK3; KLK5; KLK7; LAMA4; LOXL2; LOXL3; LTBP2; MAP2K6; MFAP1; MMP14; MMP17; MN1; MUC3A; MUC4; NXPH3; OPTC; PGC; PLA2G5; PMCHL1; PON1; PRL; PSG1; PSG9; SAA4; SERPINA4; SFRP4; TSHB; UBAP2…
GO Molecular Function	olfactory receptor activity	8	366	12	6910	6.8218e-07	0.00185	26188; 26529; 26716; 56656; 79345; 81137; 81697; 81700	OR12D2; OR1C1; OR2B2; OR2H1; OR2S2; OR51B2; OR5U1; OR7E104P
molecular localization	Integral membrane	64	102	788	1933	5.63423e-06	0.0153	53; 154; 185; 417; 634; 680; 946; 1089; 1138; 1142; 1185; 1259; 1269; 1825; 2047; 2050; 2324; 2700; 2811; 2835; 2996; 3077; 3362; 3694; 3805; 4323; 4326; 4585; 4593; 4988; 5030; 5169; 5791; 5818; 6005; 6513; 6553; 6564; 6567; 6915; 7222; 7226; 8322; 8714; 9213; 9953; 10050; 10219; 10242; 10568; 10803; 10953; 11136; 11254; 11264; 11280; 23415; 26188; 26266; 27091; 55879; 56302; 56606; 58985	ABCC3; ACP2; ADRB2; AGTR1; ART1; BRS3; CACNG5; CCR9; CEACAM1; CEACAM4; CHRNA5; CHRNB3; CLCN6; CNGA1; CNR2; DSC3; ENPP3; EPHB1; EPHB4; FLT4; FZD4; GABRQ; GJA3; GP1BA; GPR12; GYPE; HFE; HS3ST3B1; HTR6; IL22RA1; ITGB6; KCNH4; KCNMB2; KIR2DL4; KLRG1; MMP14; MMP17; MUC4; MUSK; OPRM1; OR1C1; P2RY4; PTPRE; PVRL1; PXMP4; RHAG; SCN11A; SIGLEC6; SLC13A4; SLC15A1; SLC16A2; SLC17A4; SLC2A1; SLC2A9; SLC34A2; …
GO Molecular Function	rhodopsin-like receptor activity	22	366	136	6910	7.67976e-06	0.0209	154; 185; 680; 1269; 2811; 2835; 3362; 4883; 4988; 5030; 6915; 7849; 10803; 26188; 26529; 26716; 56656; 59340; 79345; 81137; 81697; 81700	ADRB2; AGTR1; BRS3; CCR9; CNR2; GP1BA; GPR12; HRH4; HTR6; NPR3; OPRM1; OR12D2; OR1C1; OR2B2; OR2H1; OR2S2; OR51B2; OR5U1; OR7E104P; P2RY4; PAX8; TBXA2R
GO Molecular Function	receptor activity	67	366	743	6910	1.09015e-05	0.0296	93; 154; 185; 190; 367; 680; 1138; 1142; 1269; 2047; 2050; 2324; 2811; 2835; 3077; 3362; 3694; 3805; 4017; 4163; 4593; 4883; 4988; 5030; 5329; 5590; 5618; 5770; 5791; 5818; 5915; 6424; 6915; 6955; 7849; 8001; 8322; 8578; 8711; 9213; 9436; 10219; 10803; 10913; 10917; 23129; 26188; 26280; 26529; 26716; 55879; 56302; 56656; 57211; 57491; 57715; 58985; 59340; 79345; 81137; 81697; 81700; 84171; 84695;…	ACVR2B; ADRB2; AGTR1; AHRR; AR; BRS3; BTNL3; CCR9; CHRNA5; CHRNB3; CNR2; EDAR; EPHB1; EPHB4; FLT4; FZD4; GABRQ; GLRA3; GP1BA; GPR12; GPR126; HFE; HRH4; HTR6; IL1RAPL2; IL22RA1; ITGB6; KIR2DL4; KLRG1; KRTAP4-2; KRTAP4-9; LOXL2; LOXL3; LOXL4; MCC; MUSK; NCR2; NPR3; NR0B1; OPRM1; OR12D2; OR1C1; OR2B2; OR2H1; OR2S2; OR51B2; OR5U1; OR7E104P; P2RY4; PAX8; PLAUR; PLXND1; PRKCZ; PRLR; PTPN1; PTPRE; PVRL1…
GO Molecular Function	signal transducer activity	96	366	1211	6910	1.88184e-05	0.0511	93; 154; 185; 190; 367; 680; 1138; 1142; 1269; 1730; 2047; 2050; 2324; 2621; 2661; 2811; 2835; 3077; 3362; 3416; 3442; 3446; 3449; 3557; 3640; 3694; 3805; 4017; 4163; 4585; 4593; 4883; 4988; 5030; 5329; 5369; 5590; 5617; 5618; 5770; 5791; 5818; 5915; 6424; 6915; 6955; 7252; 7472; 7475; 7849; 8001; 8322; 8517; 8578; 8711; 8864; 9213; 9436; 10219; 10451; 10803; 10911; 10913; 10917; 11096; 11248; 23…	ACVR2B; ADAMTS5; ADRB2; AGTR1; AHRR; AR; BMP10; BRS3; BTNL3; CCR9; CHRNA5; CHRNB3; CNR2; DIAPH2; EDAR; EPHB1; EPHB4; FLT4; FZD4; GABRQ; GAS6; GDF9; GLRA3; GP1BA; GPR12; GPR126; HFE; HRH4; HTR6; IDE; IFNA10; IFNA16; IFNA5; IKBKG; IL1RAPL2; IL1RN; IL22RA1; INSL3; ITGB6; KCNH4; KCNH7; KIAA0556; KIR2DL4; KLRG1; KRTAP4-2; KRTAP4-9; LOXL2; LOXL3; LOXL4; MCC; MUC4; MUSK; NCR2; NPR3; NR0B1; NXPH3; OPRM1;…
GO Molecular Function	transmembrane receptor activity	48	366	481	6910	2.28405e-05	0.0621	93; 154; 185; 680; 1138; 1269; 2047; 2050; 2324; 2811; 2835; 3077; 3362; 3694; 3805; 4017; 4593; 4883; 4988; 5030; 5618; 5791; 5818; 6424; 6915; 7849; 8001; 8322; 8578; 9213; 9436; 10803; 10913; 26188; 26280; 26529; 26716; 55879; 56656; 57211; 58985; 59340; 79345; 81137; 81697; 81700; 84171; 84695	ACVR2B; ADRB2; AGTR1; BRS3; CCR9; CHRNA5; CNR2; EDAR; EPHB1; EPHB4; FLT4; FZD4; GABRQ; GLRA3; GP1BA; GPR12; GPR126; HFE; HRH4; HTR6; IL1RAPL2; IL22RA1; ITGB6; KIR2DL4; LOXL2; LOXL3; LOXL4; MUSK; NCR2; NPR3; OPRM1; OR12D2; OR1C1; OR2B2; OR2H1; OR2S2; OR51B2; OR5U1; OR7E104P; P2RY4; PAX8; PRLR; PTPRE; PVRL1; SCARF1; SFRP4; TBXA2R; XPR1
GO Molecular Function	G-protein coupled receptor activity	25	366	184	6910	3.28111e-05	0.0892	154; 185; 680; 1269; 2811; 2835; 3362; 4883; 4988; 5030; 6915; 7849; 8322; 9213; 10803; 26188; 26529; 26716; 56656; 57211; 59340; 79345; 81137; 81697; 81700	ADRB2; AGTR1; BRS3; CCR9; CNR2; FZD4; GP1BA; GPR12; GPR126; HRH4; HTR6; NPR3; OPRM1; OR12D2; OR1C1; OR2B2; OR2H1; OR2S2; OR51B2; OR5U1; OR7E104P; P2RY4; PAX8; TBXA2R; XPR1
GO Molecular Function	endopeptidase activity	20	366	130	6910	4.59623e-05	0.125	354; 1506; 3002; 3026; 3416; 3817; 4323; 4326; 5225; 5650; 8728; 9718; 11096; 11330; 25818; 26085; 29952; 55644; 81792; 94031	ADAM19; ADAMTS12; ADAMTS5; CTRC; CTRL; DPP7; ECE2; GZMB; HABP2; HTRA3; IDE; KLK13; KLK2; KLK3; KLK5; KLK7; MMP14; MMP17; OSGEP; PGC
GO Molecular Function	trypsin activity	10	366	34	6910	4.68278e-05	0.127	354; 1506; 3002; 3026; 3817; 5650; 11330; 25818; 26085; 94031	CTRC; CTRL; GZMB; HABP2; HTRA3; KLK13; KLK2; KLK3; KLK5; KLK7
SwissProt keyword	Serine protease	10	283	36	5301	7.92376e-05	0.215	354; 1506; 3002; 3817; 5650; 11330; 25818; 26085; 29952; 94031	CTRC; CTRL; DPP7; GZMB; HTRA3; KLK13; KLK2; KLK3; KLK5; KLK7
GO Biological Process	chemosensory perception	8	354	22	6771	8.51346e-05	0.231	10242; 26188; 26529; 26716; 56656; 79345; 81697; 81700	KCNMB2; OR12D2; OR1C1; OR2B2; OR2H1; OR2S2; OR51B2; OR5U1
GO Biological Process	perception of chemical substance	8	354	22	6771	8.51346e-05	0.231	10242; 26188; 26529; 26716; 56656; 79345; 81697; 81700	KCNMB2; OR12D2; OR1C1; OR2B2; OR2H1; OR2S2; OR51B2; OR5U1
GO Biological Process	olfaction	7	354	16	6771	9.86661e-05	0.268	26188; 26529; 26716; 56656; 79345; 81697; 81700	OR12D2; OR1C1; OR2B2; OR2H1; OR2S2; OR51B2; OR5U1
GO Biological Process	pregnancy	9	354	30	6771	0.000107259	0.292	412; 634; 5617; 5618; 5669; 5678; 5858; 6424; 26254	CEACAM1; OPTC; PRL; PRLR; PSG1; PSG9; PZP; SFRP4; STS
GO Molecular Function	chymotrypsin activity	9	366	30	6910	0.000117721	0.32	354; 1506; 3002; 3026; 3817; 5650; 11330; 25818; 26085	CTRC; CTRL; GZMB; HABP2; KLK13; KLK2; KLK3; KLK5; KLK7
Interpro	Serine proteases, trypsin family	8	171	24	3358	0.000125396	0.341	354; 1506; 3002; 3817; 5650; 11330; 25818; 26085	CTRC; CTRL; GZMB; KLK13; KLK2; KLK3; KLK5; KLK7
GO Cellular Component	integral to membrane	123	356	1730	6719	0.000129095	0.351	53; 93; 154; 185; 412; 417; 634; 641; 680; 946; 957; 1002; 1089; 1138; 1142; 1185; 1259; 1269; 1582; 1638; 1734; 1825; 2047; 2050; 2324; 2327; 2329; 2524; 2589; 2700; 2811; 2835; 2996; 3077; 3362; 3694; 3773; 3805; 4323; 4326; 4585; 4593; 4883; 4988; 5030; 5169; 5551; 5618; 5678; 5791; 5818; 6005; 6512; 6513; 6553; 6564; 6567; 6789; 6915; 6955; 7222; 7226; 8001; 8322; 8564; 8578; 8702; 8714; 8728…	ABCC13; ABCC3; ACP2; ACVR2B; ADAM19; ADRB2; AGPAT1; AGTR1; APOBEC3C; ART1; ATP9B; B4GALT4; BICC1; BLM; BRS3; BTNL3; C20ORF39; C20ORF75; CACNG5; CCR9; CDH4; CEACAM1; CEACAM4; CHRNA5; CHRNB3; CLCN6; CNGA1; CNR2; CYP8B1; DCT; DIO2; DSC3; ECE2; EDAR; ENPP3; ENTPD5; EPHB1; EPHB4; FLT4; FMO2; FMO4; FUT2; FZD4; GABRQ; GALNT1; GJA3; GLRA3; GP1BA; GPR12; GYPE; HFE; HRH4; HS3ST3B1; HTR6; IL1RAPL2; ITGB6; J…
GO Biological Process	catabolism	47	354	515	6771	0.000179824	0.489	229; 275; 354; 412; 827; 1369; 1506; 1513; 1676; 1776; 2524; 3002; 3026; 3416; 3817; 4323; 4326; 5225; 5267; 5275; 5322; 5650; 6317; 6318; 6718; 6873; 8578; 8728; 8761; 8877; 8986; 9563; 9718; 10406; 10753; 11096; 11330; 23549; 25818; 26085; 29952; 51302; 51684; 55644; 81792; 92291; 94031	ADAM19; ADAMTS12; ADAMTS5; AKR1D1; ALDOB; AMT; CAPN13; CAPN6; CAPN9; CPN1; CTRC; CTRL; CTSK; CYP39A1; DFFA; DNASE1L3; DNPEP; DPP7; ECE2; FUT2; GZMB; H6PD; HABP2; HTRA3; IDE; KLK13; KLK2; KLK3; KLK5; KLK7; MMP14; MMP17; OSGEP; PABPC4; PGC; PLA2G5; RPS6KA4; SCARF1; SERPINA4; SERPINB13; SERPINB3; SERPINB4; SPHK1; STS; SUFU; TAF2; WFDC2
GO Biological Process	proteolysis and peptidolysis	35	354	342	6771	0.000185237	0.503	354; 827; 1369; 1506; 1513; 3002; 3026; 3416; 3817; 4323; 4326; 5225; 5267; 5275; 5650; 6317; 6318; 6873; 8578; 8728; 8986; 9718; 10406; 10753; 11096; 11330; 23549; 25818; 26085; 29952; 51684; 55644; 81792; 92291; 94031	ADAM19; ADAMTS12; ADAMTS5; CAPN13; CAPN6; CAPN9; CPN1; CTRC; CTRL; CTSK; DNPEP; DPP7; ECE2; GZMB; HABP2; HTRA3; IDE; KLK13; KLK2; KLK3; KLK5; KLK7; MMP14; MMP17; OSGEP; PGC; RPS6KA4; SCARF1; SERPINA4; SERPINB13; SERPINB3; SERPINB4; SUFU; TAF2; WFDC2
GenMAPP pathway	Hs_GPCRs, Class A Rhodopsin-like	15	50	90	867	0.000201864	0.549	154; 185; 680; 1269; 2835; 3362; 4988; 5030; 6915; 10803; 26188; 26716; 56656; 81697; 81700	ADRB2; AGTR1; BRS3; CCR9; CNR2; GPR12; HTR6; OPRM1; OR1C1; OR2B2; OR2H1; OR2S2; OR5U1; P2RY4; TBXA2R
GO Biological Process	digestion	7	354	18	6771	0.000209232	0.569	1506; 4584; 5225; 6564; 6718; 10753; 51302	AKR1D1; CAPN9; CTRL; CYP39A1; MUC3A; PGC; SLC15A1
PIR superfamily	trypsin	5	120	7	2265	0.000224375	0.61	354; 1506; 3817; 5650; 11330	CTRC; CTRL; KLK2; KLK3; KLK7
GO Molecular Function	serine-type endopeptidase activity	11	366	50	6910	0.000230034	0.625	354; 1506; 3002; 3026; 3817; 5650; 11330; 25818; 26085; 29952; 94031	CTRC; CTRL; DPP7; GZMB; HABP2; HTRA3; KLK13; KLK2; KLK3; KLK5; KLK7
GO Cellular Component	integral to plasma membrane	63	356	758	6719	0.000238286	0.648	93; 154; 185; 417; 634; 641; 946; 1089; 1138; 1142; 1185; 1259; 1269; 2047; 2050; 2324; 2700; 2811; 2835; 2996; 3077; 3362; 3694; 3773; 3805; 4323; 4326; 4585; 4593; 4988; 5030; 5169; 5791; 6005; 6513; 6564; 6567; 6915; 6955; 7222; 7226; 8001; 8714; 9213; 9436; 9953; 10008; 10050; 10242; 10568; 10803; 10917; 11136; 11254; 11280; 23415; 26266; 27091; 27350; 55879; 56302; 58494; 80114	ABCC3; ACVR2B; ADRB2; AGTR1; APOBEC3C; ART1; BICC1; BLM; BTNL3; CACNG5; CCR9; CEACAM1; CEACAM4; CHRNA5; CHRNB3; CLCN6; CNGA1; CNR2; ENPP3; EPHB1; EPHB4; FLT4; GABRQ; GJA3; GLRA3; GP1BA; GPR12; GYPE; HFE; HS3ST3B1; HTR6; ITGB6; JAM2; KCNE3; KCNH4; KCNJ16; KCNMB2; KIR2DL4; MMP14; MMP17; MUC4; MUSK; NCR2; OPRM1; P2RY4; PTPRE; RHAG; SCN11A; SIGLEC6; SLC13A4; SLC15A1; SLC16A2; SLC17A4; SLC2A1; SLC34A2…
GO Biological Process	protein catabolism	35	354	348	6771	0.000258214	0.702	354; 827; 1369; 1506; 1513; 3002; 3026; 3416; 3817; 4323; 4326; 5225; 5267; 5275; 5650; 6317; 6318; 6873; 8578; 8728; 8986; 9718; 10406; 10753; 11096; 11330; 23549; 25818; 26085; 29952; 51684; 55644; 81792; 92291; 94031	ADAM19; ADAMTS12; ADAMTS5; CAPN13; CAPN6; CAPN9; CPN1; CTRC; CTRL; CTSK; DNPEP; DPP7; ECE2; GZMB; HABP2; HTRA3; IDE; KLK13; KLK2; KLK3; KLK5; KLK7; MMP14; MMP17; OSGEP; PGC; RPS6KA4; SCARF1; SERPINA4; SERPINB13; SERPINB3; SERPINB4; SUFU; TAF2; WFDC2
GO Biological Process	macromolecule catabolism	36	354	365	6771	0.00030009	0.816	354; 827; 1369; 1506; 1513; 3002; 3026; 3416; 3817; 4323; 4326; 5225; 5267; 5275; 5650; 6317; 6318; 6873; 8578; 8728; 8761; 8986; 9718; 10406; 10753; 11096; 11330; 23549; 25818; 26085; 29952; 51684; 55644; 81792; 92291; 94031	ADAM19; ADAMTS12; ADAMTS5; CAPN13; CAPN6; CAPN9; CPN1; CTRC; CTRL; CTSK; DNPEP; DPP7; ECE2; GZMB; HABP2; HTRA3; IDE; KLK13; KLK2; KLK3; KLK5; KLK7; MMP14; MMP17; OSGEP; PABPC4; PGC; RPS6KA4; SCARF1; SERPINA4; SERPINB13; SERPINB3; SERPINB4; SUFU; TAF2; WFDC2
SwissProt keyword	Olfaction	6	283	13	5301	0.000371693	1	26529; 26716; 56656; 79345; 81697; 81700	OR12D2; OR2B2; OR2H1; OR2S2; OR51B2; OR5U1
Interpro	Chymotrypsin serine protease family (S1)	7	171	21	3358	0.000442806	1	354; 1506; 3817; 5650; 11330; 25818; 26085	CTRC; CTRL; KLK13; KLK2; KLK3; KLK5; KLK7
biochemical function	Receptor (signalling)	35	157	370	2995	0.000468409	1	93; 154; 185; 367; 680; 1138; 1142; 1269; 2047; 2050; 2324; 2811; 2835; 3362; 3694; 3805; 4163; 4593; 4883; 4988; 5030; 5329; 5618; 5791; 5915; 6915; 8322; 9213; 9436; 10219; 10803; 26188; 26280; 55879; 58985	ACVR2B; ADRB2; AGTR1; AR; BRS3; CCR9; CHRNA5; CHRNB3; CNR2; EPHB1; EPHB4; FLT4; FZD4; GABRQ; GP1BA; GPR12; HTR6; IL1RAPL2; IL22RA1; ITGB6; KIR2DL4; KLRG1; MCC; MUSK; NCR2; NPR3; OPRM1; OR1C1; P2RY4; PLAUR; PRLR; PTPRE; RARB; TBXA2R; XPR1
SwissProt keyword	Transmembrane	90	283	1224	5301	0.000495273	1	93; 154; 185; 412; 634; 680; 946; 957; 1002; 1138; 1142; 1185; 1259; 1269; 1582; 1638; 1734; 1825; 2047; 2050; 2324; 2327; 2329; 2524; 2589; 2700; 2811; 2835; 2996; 3077; 3362; 3694; 3773; 3805; 4323; 4883; 4988; 5030; 5169; 5551; 5618; 5791; 5818; 6005; 6512; 6513; 6553; 6564; 6567; 6915; 6955; 7222; 7226; 8001; 8322; 8578; 8702; 8714; 8728; 9718; 9752; 10008; 10554; 10803; 10913; 11136; 11264; …	ABCC13; ABCC3; ACVR2B; ADAM19; ADRB2; AGPAT1; AGTR1; ATP9B; B4GALT4; BRS3; C20ORF39; C20ORF75; CACNG5; CCR9; CDH4; CEACAM1; CHRNA5; CHRNB3; CLCN6; CNGA1; CNR2; CYP8B1; DCT; DIO2; DSC3; ECE2; EDAR; ENPP3; ENTPD5; EPHB1; EPHB4; FLT4; FMO2; FMO4; FUT2; FZD4; GABRQ; GALNT1; GJA3; GLRA3; GP1BA; GPR12; GYPE; HFE; HRH4; HTR6; IL1RAPL2; ITGB6; JAM2; KCNE3; KCNH4; KCNH7; KCNJ16; KCNK17; KIR2DL4; MMP14; NP…
SwissProt keyword	G-protein coupled receptor	18	283	131	5301	0.000511141	1	154; 185; 680; 1269; 2835; 3362; 4988; 5030; 6915; 8322; 10803; 26529; 26716; 56656; 59340; 79345; 81697; 81700	ADRB2; AGTR1; BRS3; CCR9; CNR2; FZD4; GPR12; HRH4; HTR6; OPRM1; OR12D2; OR2B2; OR2H1; OR2S2; OR51B2; OR5U1; P2RY4; TBXA2R
PIR keyword	glycoprotein	36	113	379	2027	0.000694659	1	53; 154; 185; 354; 411; 634; 1002; 1138; 1185; 1288; 1513; 1638; 2589; 2811; 3026; 3273; 3362; 3557; 3910; 4323; 4585; 4883; 4988; 5267; 5329; 5618; 5669; 5678; 6005; 6291; 6513; 7252; 7472; 7475; 8824; 92086	ACP2; ADRB2; AGTR1; ARSB; CDH4; CEACAM1; CES2; CHRNA5; CLCN6; COL4A6; CTSK; DCT; GALNT1; GGTLA4; GP1BA; HABP2; HRG; HTR6; IL1RN; KLK3; LAMA4; MMP14; MUC4; NPR3; OPRM1; PLAUR; PRLR; PSG1; PSG9; RHAG; SAA4; SERPINA4; SLC2A1; TSHB; WNT2; WNT6
SwissProt keyword	Zymogen	14	283	90	5301	0.000844536	1	354; 1506; 1513; 3002; 3817; 4323; 4326; 5225; 5650; 8728; 11096; 11330; 29952; 81792	ADAM19; ADAMTS12; ADAMTS5; CTRC; CTRL; CTSK; DPP7; GZMB; KLK2; KLK3; KLK7; MMP14; MMP17; PGC
GO Molecular Function	serine-type peptidase activity	11	366	59	6910	0.000920475	1	354; 1506; 3002; 3026; 3817; 5650; 11330; 25818; 26085; 29952; 94031	CTRC; CTRL; DPP7; GZMB; HABP2; HTRA3; KLK13; KLK2; KLK3; KLK5; KLK7
SwissProt keyword	Multigene family	50	283	596	5301	0.00103448	1	154; 212; 229; 1138; 1142; 1259; 1472; 2327; 2329; 2946; 3362; 3442; 3446; 3449; 3805; 3817; 4640; 5143; 5444; 5669; 5678; 5915; 6291; 6512; 6513; 6553; 6567; 8001; 8322; 8330; 8702; 9752; 10753; 10876; 23415; 26529; 26716; 29930; 55879; 56606; 56656; 57715; 79345; 81697; 81700; 90134; 337878; 337879; 337882; 374868	ADRB2; ALAS2; ALDOB; ATP9B; B4GALT4; CAPN9; CHRNA5; CHRNB3; CNGA1; CST4; FAM12A; FMO2; FMO4; FZD4; GABRQ; GLRA3; GSTM2; HIST1H2AK; HTR6; IFNA10; IFNA16; IFNA5; KCNH4; KCNH7; KIR2DL4; KLK2; KRTAP19-1; KRTAP7-1; KRTAP8-1; MYO1A; OR12D2; OR2B2; OR2H1; OR2S2; OR51B2; OR5U1; PCDHA9; PCDHB1; PDE4C; PON1; PSG1; PSG9; RARB; SAA4; SEMA4G; SLC16A2; SLC1A7; SLC2A1; SLC2A9; SLC9A5
GO Molecular Function	peptidase activity	28	366	277	6910	0.0014153	1	354; 827; 1369; 1506; 1513; 3002; 3026; 3416; 3817; 4323; 4326; 5225; 5650; 6873; 8728; 8986; 9718; 10753; 11096; 11330; 23549; 25818; 26085; 29952; 55644; 81792; 92291; 94031	ADAM19; ADAMTS12; ADAMTS5; CAPN13; CAPN6; CAPN9; CPN1; CTRC; CTRL; CTSK; DNPEP; DPP7; ECE2; GZMB; HABP2; HTRA3; IDE; KLK13; KLK2; KLK3; KLK5; KLK7; MMP14; MMP17; OSGEP; PGC; RPS6KA4; TAF2
GO Molecular Function	protease inhibitor activity	11	366	63	6910	0.00155152	1	1472; 3273; 5267; 5275; 5858; 6317; 6318; 10406; 11227; 54440; 89778	CST4; CXORF9; GALNT5; HRG; PZP; SERPINA4; SERPINB11; SERPINB13; SERPINB3; SERPINB4; WFDC2
GO Molecular Function	endopeptidase inhibitor activity	11	366	63	6910	0.00155152	1	1472; 3273; 5267; 5275; 5858; 6317; 6318; 10406; 11227; 54440; 89778	CST4; CXORF9; GALNT5; HRG; PZP; SERPINA4; SERPINB11; SERPINB13; SERPINB3; SERPINB4; WFDC2
subcellular localization	Extracellular (excluding cell wall)	20	96	190	1921	0.0016911	1	154; 1288; 3026; 3273; 3416; 3557; 3640; 3910; 4017; 4053; 4236; 5225; 5617; 5669; 5678; 6424; 10406; 10876; 24147; 26254	ADRB2; COL4A6; FAM12A; FJX1; HABP2; HRG; IDE; IL1RN; INSL3; LAMA4; LOXL2; LTBP2; MFAP1; OPTC; PGC; PRL; PSG1; PSG9; SFRP4; WFDC2
PIR pcmotif	Serine proteases, trypsin family, histidine active site	6	103	17	1826	0.00178154	1	354; 1506; 3026; 3817; 5650; 26085	CTRL; HABP2; KLK13; KLK2; KLK3; KLK7
Interpro	Homeobox domain	8	171	41	3358	0.00392741	1	3201; 3215; 3218; 3226; 3234; 4824; 5463; 7849	HOXA4; HOXB5; HOXB8; HOXC10; HOXD8; NKX3-1; PAX8; POU6F1
SwissProt keyword	Serine protease inhibitor	7	283	31	5301	0.00512266	1	5267; 5275; 5858; 6317; 6318; 10406; 89778	PZP; SERPINA4; SERPINB11; SERPINB13; SERPINB3; SERPINB4; WFDC2
Chromosome	Homo sapiens 9p	13	468	89	7977	0.00544107	1	48; 3442; 3446; 3449; 25822; 27019; 55833; 56656; 57589; 138716; 158035; 158376; 259262	ACO1; C9ORF14; C9ORF23; DNAI1; DNAJB5; IFNA10; IFNA16; IFNA5; KIAA1432; LOC158376; OR2S2; SUGT1P; UBAP2
GO Molecular Function	serine-type endopeptidase inhibitor activity	8	366	42	6910	0.00588358	1	5267; 5275; 5858; 6317; 6318; 10406; 54440; 89778	CXORF9; PZP; SERPINA4; SERPINB11; SERPINB13; SERPINB3; SERPINB4; WFDC2
Interpro	Interferon alpha, beta and delta family	3	171	3	3358	0.00739067	1	3442; 3446; 3449	IFNA10; IFNA16; IFNA5
PIR superfamily	interferon alpha	3	120	3	2265	0.00793181	1	3442; 3446; 3449	IFNA10; IFNA16; IFNA5
GO Molecular Function	protein-lysine 6-oxidase activity	3	366	3	6910	0.00805629	1	4017; 84171; 84695	LOXL2; LOXL3; LOXL4
SwissProt keyword	LTQ	3	283	3	5301	0.00816335	1	4017; 84171; 84695	LOXL2; LOXL3; LOXL4
Interpro	'Homeobox' antennapedia-type protein	4	171	9	3358	0.00854143	1	3201; 3215; 3218; 3234	HOXA4; HOXB5; HOXB8; HOXD8
PIR pcmotif	Interferon alpha, beta and delta family signature	3	103	3	1826	0.00893529	1	3442; 3446; 3449	IFNA10; IFNA16; IFNA5
GO Biological Process	regulation of proteolysis and peptidolysis	4	354	9	6771	0.00932706	1	5267; 5275; 6317; 6318	SERPINA4; SERPINB13; SERPINB3; SERPINB4
PIR superfamily	carcinoembryonic antigen	4	120	9	2265	0.00941192	1	634; 1089; 5669; 5678	CEACAM1; CEACAM4; PSG1; PSG9
SwissProt keyword	Keratin	4	283	9	5301	0.00984609	1	3855; 337878; 337879; 337882	KRT7; KRTAP19-1; KRTAP7-1; KRTAP8-1
SwissProt keyword	Metalloprotease	9	283	57	5301	0.00987316	1	1369; 3416; 4323; 4326; 8728; 9718; 11096; 23549; 81792	ADAM19; ADAMTS12; ADAMTS5; CPN1; DNPEP; ECE2; IDE; MMP14; MMP17
PIR pcmotif	Serine proteases, trypsin family, serine active site	5	103	16	1826	0.0099257	1	354; 1506; 3817; 5650; 11330	CTRC; CTRL; KLK2; KLK3; KLK7
Red module, FC network
System	Gene Category	List Hits	List Total	Population Hits	Population Total	EASE score	Bonferroni	Gene identifiers	Gene Symbol
GO Biological Process	regulation of transcription\, DNA-dependent	76	301	1063	6771	1.35397e-05	0.0306	405; 1052; 1105; 1108; 1390; 1869; 2033; 3006; 4488; 4664; 4784; 5078; 5253; 5454; 5465; 5829; 5992; 6433; 6599; 6617; 6670; 6874; 6881; 6911; 7227; 7572; 7587; 7634; 7699; 7746; 7768; 7771; 7975; 8031; 8603; 8850; 8939; 8994; 9252; 9295; 9314; 9580; 9612; 9817; 10042; 10365; 10725; 10732; 10847; 22938; 23429; 23589; 23774; 25850; 26959; 28996; 28999; 51564; 54540; 54753; 55553; 56731; 57567; 577…	ARNT; ASXL1; BCL6B; BHLHB3; BRD1; C4ORF8; CARHSP1; CEBPD; CHD1; CHD4; CREM; DKFZP434J1015; E2F1; EP300; FLJ10404; FUBP3; HBP1; HDAC7A; HIPK2; HIST1H1C; HMG2L1; KCNH6; KEAP1; KIAA1604; KLF15; KLF2; KLF4; LIMD1; LOC283585; MAFK; MGC4655; MLL3; MSX2; NAB1; NCOA4; NCOR2; NFAT5; NFIX; NPAS3; NSD1; OLIG1; PAX4; PCAF; PHF2; POU3F2; PPARA; PXN; RFX4; RPS6KA5; RYBP; SFRS11; SFRS8; SLC2A4RG; SMARCC1; SNAPC…
GO Biological Process	regulation of transcription	76	301	1086	6771	2.91321e-05	0.0658	405; 1052; 1105; 1108; 1390; 1869; 2033; 3006; 4488; 4664; 4784; 5078; 5253; 5454; 5465; 5829; 5992; 6433; 6599; 6617; 6670; 6874; 6881; 6911; 7227; 7572; 7587; 7634; 7699; 7746; 7768; 7771; 7975; 8031; 8603; 8850; 8939; 8994; 9252; 9295; 9314; 9580; 9612; 9817; 10042; 10365; 10725; 10732; 10847; 22938; 23429; 23589; 23774; 25850; 26959; 28996; 28999; 51564; 54540; 54753; 55553; 56731; 57567; 577…	ARNT; ASXL1; BCL6B; BHLHB3; BRD1; C4ORF8; CARHSP1; CEBPD; CHD1; CHD4; CREM; DKFZP434J1015; E2F1; EP300; FLJ10404; FUBP3; HBP1; HDAC7A; HIPK2; HIST1H1C; HMG2L1; KCNH6; KEAP1; KIAA1604; KLF15; KLF2; KLF4; LIMD1; LOC283585; MAFK; MGC4655; MLL3; MSX2; NAB1; NCOA4; NCOR2; NFAT5; NFIX; NPAS3; NSD1; OLIG1; PAX4; PCAF; PHF2; POU3F2; PPARA; PXN; RFX4; RPS6KA5; RYBP; SFRS11; SFRS8; SLC2A4RG; SMARCC1; SNAPC…
SwissProt keyword	Transcription regulation	46	222	596	5301	4.03773e-05	0.0912	405; 1052; 1108; 1390; 1869; 2033; 4664; 4784; 5078; 5454; 5465; 6433; 6617; 6670; 6874; 6881; 6911; 7227; 7572; 7587; 7634; 7699; 7746; 7768; 7771; 7975; 8031; 8850; 9314; 9612; 9817; 10365; 10725; 10732; 25850; 28999; 51564; 55553; 56731; 57567; 58508; 60436; 64324; 79365; 116448; 171023	ARNT; ASXL1; BHLHB3; CEBPD; CHD4; CREM; E2F1; EP300; HDAC7A; KEAP1; KLF15; KLF2; KLF4; MAFK; MLL3; NAB1; NCOA4; NCOR2; NFAT5; NFIX; NSD1; OLIG1; PAX4; PCAF; POU3F2; PPARA; SFRS8; SLC2A4RG; SNAPC1; SOX6; SP3; TAF10; TAF4; TBX6; TCFL5; TGIF2; TRPS1; ZNF140; ZNF193; ZNF225; ZNF228; ZNF24; ZNF319; ZNF345; ZNF37A; ZNF80
GO Molecular Function	nucleic acid binding	105	304	1682	6910	4.15138e-05	0.0937	195; 405; 677; 1052; 1059; 1105; 1108; 1390; 1869; 1936; 2033; 2177; 3006; 3014; 4488; 4784; 5078; 5253; 5454; 5465; 5511; 5514; 5725; 5792; 5829; 5992; 6125; 6137; 6167; 6169; 6170; 6176; 6203; 6205; 6223; 6433; 6599; 6617; 6670; 6874; 6881; 6911; 7128; 7227; 7516; 7572; 7587; 7634; 7699; 7746; 7768; 7771; 7918; 7975; 8099; 8334; 8369; 8559; 8603; 8939; 9188; 9295; 9314; 9580; 9612; 9683; 10042;…	AHNAK; ARFGAP1; ARNT; BAT4; BCL6B; BHLHB3; BRD1; C20ORF117; C4ORF8; CARHSP1; CDK2AP1; CEBPD; CENPB; CENTD2; CHD1; CHD4; CHRAC1; CREM; DDX21; DGCR8; E2F1; EEF1D; EHD1; EIF2C3; EP300; FANCD2; FLJ10404; FUBP3; H2AFX; HBP1; HIST1H1C; HIST1H2AC; HIST1H4G; HMG2L1; KIAA1604; KLF15; KLF2; KLF4; LOC283585; MAFK; MGC4655; MLL3; MSX2; MUS81; N4BP1; NCOR2; NFAT5; NFIX; NPAS3; NSD1; NUFIP1; OLIG1; PABPC1; PAX…
GO Biological Process	transcription\, DNA-dependent	76	301	1115	6771	7.24339e-05	0.164	405; 1052; 1105; 1108; 1390; 1869; 2033; 3006; 4488; 4664; 4784; 5078; 5253; 5454; 5465; 5829; 5992; 6433; 6599; 6617; 6670; 6874; 6881; 6911; 7227; 7572; 7587; 7634; 7699; 7746; 7768; 7771; 7975; 8031; 8603; 8850; 8939; 8994; 9252; 9295; 9314; 9580; 9612; 9817; 10042; 10365; 10725; 10732; 10847; 22938; 23429; 23589; 23774; 25850; 26959; 28996; 28999; 51564; 54540; 54753; 55553; 56731; 57567; 577…	ARNT; ASXL1; BCL6B; BHLHB3; BRD1; C4ORF8; CARHSP1; CEBPD; CHD1; CHD4; CREM; DKFZP434J1015; E2F1; EP300; FLJ10404; FUBP3; HBP1; HDAC7A; HIPK2; HIST1H1C; HMG2L1; KCNH6; KEAP1; KIAA1604; KLF15; KLF2; KLF4; LIMD1; LOC283585; MAFK; MGC4655; MLL3; MSX2; NAB1; NCOA4; NCOR2; NFAT5; NFIX; NPAS3; NSD1; OLIG1; PAX4; PCAF; PHF2; POU3F2; PPARA; PXN; RFX4; RPS6KA5; RYBP; SFRS11; SFRS8; SLC2A4RG; SMARCC1; SNAPC…
GO Biological Process	transcription	78	301	1165	6771	0.000102277	0.231	405; 1052; 1105; 1108; 1390; 1869; 2033; 3006; 4488; 4664; 4784; 5078; 5253; 5454; 5465; 5514; 5829; 5992; 6433; 6599; 6617; 6670; 6874; 6881; 6911; 7227; 7572; 7587; 7634; 7699; 7746; 7768; 7771; 7975; 8031; 8603; 8850; 8939; 8994; 9252; 9295; 9314; 9580; 9612; 9817; 10042; 10365; 10725; 10732; 10847; 22938; 23429; 23589; 23774; 25850; 26959; 28996; 28999; 51564; 54540; 54753; 55553; 56731; 5756…	ARNT; ASXL1; BCL6B; BHLHB3; BRD1; C4ORF8; CARHSP1; CEBPD; CHD1; CHD4; CREM; DKFZP434J1015; E2F1; EP300; EPC1; FLJ10404; FUBP3; HBP1; HDAC7A; HIPK2; HIST1H1C; HMG2L1; KCNH6; KEAP1; KIAA1604; KLF15; KLF2; KLF4; LIMD1; LOC283585; MAFK; MGC4655; MLL3; MSX2; NAB1; NCOA4; NCOR2; NFAT5; NFIX; NPAS3; NSD1; OLIG1; PAX4; PCAF; PHF2; POU3F2; PPARA; PPP1R10; PXN; RFX4; RPS6KA5; RYBP; SFRS11; SFRS8; SLC2A4RG;…
SwissProt keyword	DNA-binding	46	222	630	5301	0.000155343	0.351	405; 677; 1052; 1059; 1105; 1108; 1390; 1869; 3006; 3014; 4488; 4784; 5078; 5454; 5465; 6670; 6911; 7128; 7227; 7516; 7572; 7587; 7634; 7699; 7746; 7768; 7771; 7975; 8334; 9314; 9580; 9612; 10042; 10365; 10725; 10732; 25850; 28999; 54108; 55553; 56731; 57567; 58508; 60436; 79365; 116448	ARNT; BHLHB3; CEBPD; CENPB; CHD1; CHD4; CHRAC1; CREM; E2F1; H2AFX; HIST1H1C; HIST1H2AC; HMG2L1; KLF15; KLF2; KLF4; MAFK; MLL3; MSX2; NCOR2; NFAT5; NFIX; OLIG1; PAX4; POU3F2; PPARA; SLC2A4RG; SOX13; SOX6; SP3; TBX6; TCFL5; TGIF2; TNFAIP3; TRPS1; XRCC2; ZFP36L1; ZNF140; ZNF193; ZNF225; ZNF228; ZNF24; ZNF319; ZNF345; ZNF37A; ZNF80
GO Molecular Function	DNA binding	81	304	1258	6910	0.000192284	0.434	195; 405; 677; 1052; 1059; 1105; 1108; 1390; 1869; 2033; 2177; 3006; 3014; 4488; 4784; 5078; 5253; 5454; 5465; 5792; 5829; 5992; 6599; 6617; 6670; 6874; 6881; 6911; 7128; 7227; 7516; 7572; 7587; 7634; 7699; 7746; 7768; 7771; 7975; 8099; 8334; 8369; 8603; 8939; 9295; 9314; 9580; 9612; 9683; 10042; 10365; 10389; 10725; 10732; 10847; 10938; 23429; 23589; 23774; 25850; 26959; 28999; 54108; 54540; 555…	AHNAK; ARFGAP1; ARNT; BCL6B; BHLHB3; BRD1; C20ORF117; C4ORF8; CARHSP1; CDK2AP1; CEBPD; CENPB; CENTD2; CHD1; CHD4; CHRAC1; CREM; E2F1; EHD1; EP300; FANCD2; FLJ10404; FUBP3; H2AFX; HBP1; HIST1H1C; HIST1H2AC; HIST1H4G; HMG2L1; KIAA1604; KLF15; KLF2; KLF4; LOC283585; MAFK; MGC4655; MLL3; MSX2; MUS81; N4BP1; NCOR2; NFAT5; NFIX; NPAS3; NSD1; OLIG1; PAX4; PHF2; POU3F2; PPARA; PTPRF; PXN; RFX4; RYBP; SCM…
GO Biological Process	cell organization and biogenesis	36	301	430	6771	0.000302522	0.683	120; 392; 1105; 1108; 1465; 3006; 3014; 3799; 3856; 4651; 6125; 6137; 6494; 6599; 7082; 8334; 8369; 8850; 9578; 9788; 10042; 10395; 10672; 10938; 23095; 51196; 51512; 51564; 53827; 54108; 55553; 55914; 57088; 57587; 58508; 126917	ADD3; ARHGAP1; CDC42BPB; CHD1; CHD4; CHRAC1; CSRP1; DLC1; EHD1; ERBB2IP; FXYD5; GNA13; GTSE1; H2AFX; HDAC7A; HIST1H1C; HIST1H2AC; HIST1H4G; HMG2L1; KIAA1430; KIF1B; KIF5B; KRT8; LOC126917; MLL3; MTSS1; MYO10; PCAF; PLCE1; PLSCR4; RPL13; RPL5; SIPA1; SMARCC1; SOX6; TJP1
GO Cellular Component	nucleus	110	299	1852	6719	0.000323911	0.731	195; 405; 677; 985; 1052; 1059; 1105; 1108; 1390; 1465; 1869; 2033; 2289; 3006; 3014; 4000; 4488; 4664; 4784; 5078; 5253; 5454; 5465; 5501; 5511; 5514; 5725; 5792; 5829; 5900; 5992; 6433; 6494; 6599; 6617; 6670; 6874; 6881; 6911; 7009; 7128; 7227; 7516; 7572; 7587; 7634; 7699; 7746; 7768; 7771; 7975; 8019; 8031; 8099; 8334; 8369; 8556; 8559; 8603; 8850; 8939; 8994; 9188; 9252; 9261; 9295; 9314; 9…	AHNAK; ANAPC7; ARFGAP1; ARNT; ASXL1; BCL6B; BHLHB3; BRD1; BRD3; C4ORF8; CCM2; CDC14A; CDC2L2; CDK2AP1; CEBPD; CENPB; CENTD2; CHD1; CHD4; CHRAC1; CREM; CSRP1; DDX21; DKFZP434J1015; E2F1; EP300; EPC1; ERBB2IP; FKBP5; FLJ10404; FUBP3; GLTSCR2; H2AFX; HBP1; HDAC7A; HIPK2; HIST1H1C; HIST1H2AC; HIST1H4G; HMG2L1; KIAA1604; KLF15; KLF2; KLF4; LIMD1; LMNA; LOC283585; MAFK; MAPKAPK2; MGC4655; MLL3; MSX2; N…
SwissProt keyword	Nuclear protein	70	222	1172	5301	0.000844517	1	195; 405; 677; 1052; 1059; 1105; 1108; 1390; 1465; 1869; 2033; 2289; 3006; 3014; 4000; 4488; 4784; 5078; 5253; 5454; 5465; 5725; 6433; 6494; 6670; 6874; 6881; 6911; 7227; 7516; 7572; 7587; 7634; 7699; 7746; 7768; 7771; 7975; 8019; 8334; 8559; 8850; 9188; 9295; 9314; 9580; 9612; 10042; 10365; 10725; 10732; 10735; 22938; 23774; 25850; 28996; 28999; 29107; 29997; 51564; 54108; 55553; 56731; 57567; 5…	AHNAK; ARNT; ASXL1; BHLHB3; BRD1; BRD3; CEBPD; CENPB; CHD1; CHD4; CHRAC1; CREM; CSRP1; DDX21; E2F1; EP300; FKBP5; GLTSCR2; H2AFX; HDAC7A; HIPK2; HIST1H1C; HIST1H2AC; HMG2L1; KLF15; KLF2; KLF4; LMNA; MAFK; MLL3; MSX2; NCOR2; NFAT5; NFIX; NSD1; NXT1; OLIG1; PAX4; PCAF; PHF2; POU3F2; PPARA; PRPF18; PTBP1; SFRS11; SFRS8; SIPA1; SLC2A4RG; SNW1; SOX13; SOX6; SP3; STAG2; TAF10; TAF4; TBX6; TCFL5; TGIF2;…
KEGG pathway	Ribosome - Homo sapiens	9	42	71	1223	0.00176291	1	6125; 6137; 6167; 6169; 6170; 6176; 6203; 6205; 6223	RPL13; RPL37; RPL38; RPL39; RPL5; RPLP1; RPS11; RPS19; RPS9
GO Biological Process	nucleobase\, nucleoside\, nucleotide and nucleic acid metabolism	98	301	1726	6771	0.00393016	1	405; 985; 1052; 1105; 1108; 1373; 1390; 1841; 1869; 2033; 2766; 3006; 3014; 4488; 4664; 4784; 5078; 5253; 5454; 5465; 5471; 5511; 5514; 5725; 5829; 5992; 6433; 6599; 6617; 6670; 6874; 6881; 6911; 7227; 7516; 7572; 7587; 7634; 7699; 7746; 7768; 7771; 7975; 8031; 8099; 8334; 8369; 8559; 8603; 8850; 8939; 8994; 9252; 9295; 9314; 9580; 9612; 9683; 9817; 10042; 10365; 10725; 10732; 10847; 22938; 23429…	ARNT; ASXL1; BCL6B; BHLHB3; BRD1; C4ORF8; CARHSP1; CDC2L2; CDK2AP1; CEBPD; CHD1; CHD4; CHRAC1; CPS1; CREM; DKFZP434J1015; DTYMK; E2F1; EP300; EPC1; FLJ10404; FUBP3; GMPR; H2AFX; HBP1; HDAC7A; HIPK2; HIST1H1C; HIST1H2AC; HIST1H4G; HMG2L1; KCNH6; KEAP1; KIAA1604; KLF15; KLF2; KLF4; LIMD1; LOC283585; MAFK; MGC4655; MLL3; MSX2; MUS81; N4BP1; NAB1; NCOA4; NCOR2; NFAT5; NFIX; NPAS3; NSD1; NUFIP1; NXT1;…
GO Cellular Component	cytosolic ribosome (sensu Eukarya)	9	299	61	6719	0.00517313	1	6125; 6137; 6167; 6169; 6170; 6176; 6203; 6223; 9801	MRPL19; RPL13; RPL37; RPL38; RPL39; RPL5; RPLP1; RPS19; RPS9
GO Molecular Function	binding	201	304	4065	6910	0.00525572	1	32; 120; 195; 392; 405; 655; 677; 985; 1052; 1059; 1105; 1108; 1373; 1390; 1435; 1464; 1465; 1548; 1841; 1856; 1857; 1869; 1903; 1936; 2033; 2177; 2195; 2289; 2840; 3006; 3014; 3594; 3799; 4000; 4214; 4488; 4651; 4784; 4792; 5062; 5078; 5101; 5156; 5205; 5211; 5228; 5253; 5375; 5454; 5465; 5471; 5501; 5511; 5514; 5725; 5792; 5829; 5872; 5898; 5900; 5992; 6125; 6137; 6167; 6169; 6170; 6176; 6203; …	ABCA9; ACACB; ADD3; AHNAK; AIP; ARFGAP1; ARHGAP1; ARNT; ATP8B1; BAT4; BCL6B; BHLHB3; BMP7; BRD1; C20ORF117; C4ORF8; CARHSP1; CCL5; CDC2L2; CDC42BPB; CDK2AP1; CDKL3; CEBPD; CENPB; CENTD2; CHD1; CHD4; CHFR; CHRAC1; CPNE1; CPNE3; CPS1; CREM; CSF1; CSPG4; CSRP1; CYP2A6; DDX21; DGCR8; DLC1; DLG5; DNAJC7; DTYMK; DVL2; DVL3; E2F1; EDG3; EEF1D; EHD1; EIF2C3; EP300; EPN3; ERBB2IP; FANCD2; FAT; FKBP5; FLJ1…
biochemical function	Ribosomal subunit	9	124	67	2995	0.00548044	1	6125; 6137; 6167; 6169; 6170; 6176; 6203; 6205; 6223	RPL13; RPL37; RPL38; RPL39; RPL5; RPLP1; RPS11; RPS19; RPS9
SwissProt keyword	Zinc-finger	30	222	429	5301	0.00590488	1	677; 1108; 2033; 4214; 5253; 5465; 6670; 7128; 7227; 7572; 7587; 7634; 7699; 7746; 7768; 7771; 9314; 10365; 23774; 25850; 28999; 29801; 55738; 56658; 56731; 57567; 58508; 64324; 116985; 171023	ARFGAP1; ASXL1; BRD1; CENTD2; CHD4; EP300; KLF15; KLF2; KLF4; MAP3K1; MLL3; NSD1; PHF2; PPARA; SLC2A4RG; SP3; TNFAIP3; TRIM39; TRPS1; ZDHHC8; ZFP36L1; ZNF140; ZNF193; ZNF225; ZNF228; ZNF24; ZNF319; ZNF345; ZNF37A; ZNF80
GO Biological Process	establishment and/or maintenance of chromatin architecture	12	301	106	6771	0.00700606	1	1105; 1108; 3006; 3014; 6599; 8334; 8369; 8850; 51564; 54108; 55553; 58508	CHD1; CHD4; CHRAC1; H2AFX; HDAC7A; HIST1H1C; HIST1H2AC; HIST1H4G; MLL3; PCAF; SMARCC1; SOX6
KEGG pathway	Translation - Homo sapiens	9	42	89	1223	0.00745072	1	6125; 6137; 6167; 6169; 6170; 6176; 6203; 6205; 6223	RPL13; RPL37; RPL38; RPL39; RPL5; RPLP1; RPS11; RPS19; RPS9
GO Cellular Component	chromatin	12	299	108	6719	0.00809725	1	1105; 1108; 3006; 3014; 6599; 7975; 8334; 8369; 9683; 10042; 10389; 55553	CHD1; CHD4; H2AFX; HIST1H1C; HIST1H2AC; HIST1H4G; HMG2L1; MAFK; N4BP1; SCML2; SMARCC1; SOX6
GO Biological Process	DNA packaging	12	301	111	6771	0.00981461	1	1105; 1108; 3006; 3014; 6599; 8334; 8369; 8850; 51564; 54108; 55553; 58508	CHD1; CHD4; CHRAC1; H2AFX; HDAC7A; HIST1H1C; HIST1H2AC; HIST1H4G; MLL3; PCAF; SMARCC1; SOX6
cellular role	Pol II transcription	25	65	378	1565	0.0103993	1	405; 1052; 1105; 1108; 1390; 1869; 2033; 4734; 4784; 5465; 5992; 6599; 6617; 7227; 7975; 8031; 8939; 9049; 9612; 10389; 10725; 10732; 10847; 22938; 23429	AIP; ARNT; CEBPD; CHD1; CHD4; CREM; E2F1; EP300; FUBP3; MAFK; NCOA4; NCOR2; NEDD4; NFAT5; NFIX; PPARA; RFX4; RYBP; SCML2; SMARCC1; SNAPC1; SNW1; SRCAP; TCFL5; TRPS1
molecular localization	Ribosome-associated	9	82	76	1933	0.0124125	1	6125; 6137; 6167; 6169; 6170; 6176; 6203; 6205; 6223	RPL13; RPL37; RPL38; RPL39; RPL5; RPLP1; RPS11; RPS19; RPS9
GenMAPP pathway	Hs_Ribosomal Proteins	7	38	49	867	0.0144568	1	6125; 6137; 6169; 6176; 6203; 6223; 9801	MRPL19; RPL13; RPL38; RPL5; RPLP1; RPS19; RPS9
PIR keyword	zinc finger	10	83	97	2027	0.0144855	1	677; 1465; 2033; 5465; 5829; 6167; 7128; 7587; 7699; 25850	CSRP1; EP300; PPARA; PXN; RPL37; TNFAIP3; ZFP36L1; ZNF140; ZNF345; ZNF37A
GO Molecular Function	transcriptional repressor activity	6	304	34	6910	0.0153433	1	4664; 6670; 7572; 9314; 51564; 80314	EPC1; HDAC7A; KLF4; NAB1; SP3; ZNF24
GO Molecular Function	transcription regulator activity	44	304	707	6910	0.0157727	1	405; 677; 1052; 1390; 1869; 2033; 4488; 4664; 4784; 5078; 5454; 5465; 5992; 6599; 6617; 6670; 6874; 6881; 6911; 7227; 7572; 7587; 7634; 7699; 7746; 7975; 8031; 8850; 9049; 9314; 9580; 9612; 10365; 10389; 10725; 22938; 25850; 28996; 51564; 55553; 56731; 60436; 79365; 80314	AIP; ARNT; BHLHB3; CEBPD; CREM; E2F1; EP300; EPC1; HDAC7A; HIPK2; KLF2; KLF4; MAFK; MSX2; NAB1; NCOA4; NCOR2; NFAT5; NFIX; PAX4; PCAF; POU3F2; PPARA; RFX4; SCML2; SLC2A4RG; SMARCC1; SNAPC1; SNW1; SOX13; SOX6; SP3; TAF10; TAF4; TBX6; TGIF2; TRPS1; ZFP36L1; ZNF140; ZNF193; ZNF24; ZNF345; ZNF37A; ZNF80
GO Biological Process	cytoplasm organization and biogenesis	22	301	287	6771	0.0158441	1	120; 392; 1465; 3799; 3856; 4651; 6125; 6137; 6494; 7082; 9578; 9788; 10042; 10395; 10938; 23095; 51196; 51512; 55914; 57088; 57587; 126917	ADD3; ARHGAP1; CDC42BPB; CSRP1; DLC1; EHD1; ERBB2IP; GTSE1; HMG2L1; KIAA1430; KIF1B; KIF5B; KRT8; LOC126917; MTSS1; MYO10; PLCE1; PLSCR4; RPL13; RPL5; SIPA1; TJP1
Chromosome	Homo sapiens 14	24	354	325	7977	0.0172505	1	677; 4792; 5228; 6617; 7043; 9252; 9578; 9895; 11099; 22938; 23503; 26020; 29954; 54207; 55333; 55701; 60686; 63874; 64067; 84659; 91748; 122525; 283585; 319085	ABHD4; C14ORF28; C14ORF43; C14ORF85; C14ORF93; CDC42BPB; FLJ10357; KCNK10; KIAA0329; LOC283585; LRP10; NFKBIA; NPAS3; PGF; POMT2; PTPN21; RNASE7; RPS6KA5; SNAPC1; SNW1; SYNJ2BP; TGFB3; ZFP36L1; ZFYVE26
GO Molecular Function	transcription factor activity	32	304	478	6910	0.0173398	1	405; 677; 1052; 1390; 1869; 2033; 4488; 4784; 5078; 5454; 5465; 5992; 6617; 6874; 6881; 6911; 7227; 7572; 7587; 7634; 7699; 7746; 7975; 9314; 9580; 10365; 10389; 10725; 55553; 56731; 60436; 79365	ARNT; BHLHB3; CEBPD; CREM; E2F1; EP300; KLF2; KLF4; MAFK; MSX2; NFAT5; NFIX; PAX4; POU3F2; PPARA; RFX4; SCML2; SLC2A4RG; SNAPC1; SOX13; SOX6; TAF10; TAF4; TBX6; TGIF2; TRPS1; ZFP36L1; ZNF140; ZNF193; ZNF24; ZNF37A; ZNF80
SwissProt keyword	Repressor	11	222	112	5301	0.0177595	1	1390; 4664; 5078; 7227; 7572; 7699; 7975; 9612; 51564; 79365; 171023	ASXL1; BHLHB3; CREM; HDAC7A; MAFK; NAB1; NCOR2; PAX4; TRPS1; ZNF140; ZNF24
GO Cellular Component	cytosolic large ribosomal subunit (sensu Eukarya)	6	299	35	6719	0.0180589	1	6125; 6167; 6169; 6170; 6176; 9801	MRPL19; RPL37; RPL38; RPL39; RPL5; RPLP1
GO Biological Process	cytoskeleton organization and biogenesis	16	301	188	6771	0.0193303	1	120; 392; 1465; 3799; 3856; 4651; 6494; 9578; 9788; 10395; 23095; 51196; 51512; 55914; 57587; 126917	ADD3; ARHGAP1; CDC42BPB; CSRP1; DLC1; ERBB2IP; GTSE1; KIAA1430; KIF1B; KIF5B; KRT8; LOC126917; MTSS1; MYO10; PLCE1; SIPA1
Red module, WM network
System	Gene Category	List Hits	List Total	Population Hits	Population Total	EASE score	Bonferroni	Gene identifiers	Gene Symbol
SwissProt keyword	Coiled coil	23	215	299	5301	0.00422997	1	274; 904; 3895; 4650; 4678; 5339; 6801; 8636; 9181; 9267; 9612; 10938; 11176; 23163; 23303; 23499; 23759; 26051; 50618; 55607; 58508; 140290; 143187	ARHGEF2; BAZ2A; BIN1; CCNT1; EHD1; GGA3; ITSN2; KIF13B; KTN1; MACF1; MLL3; MYO9B; NASP; NCOR2; PLEC1; PPIL2; PPP1R16B; PPP1R9A; PSCD1; SSNA1; STRN; TCP10L; VTI1A
GO Cellular Component	cellular_component unknown	26	308	324	6719	0.00673691	1	25; 392; 672; 2534; 3636; 3996; 5129; 5335; 5900; 6651; 6801; 8629; 9146; 9209; 10230; 10938; 10994; 11039; 11180; 23677; 51593; 51654; 60343; 80279; 118442; 143187	ABL1; ARHGAP1; ARS2; BRCA1; CDK5RAP1; CDK5RAP3; EHD1; FAM3A; FYN; GPR62; HGS; ILVBL; INPPL1; JRK; LLGL1; LRRFIP2; NBR2; PCTK3; PLCG1; RALGDS; SH3BP4; SMA4; SON; STRN; VTI1A; WDR6
GO Molecular Function	receptor signaling protein activity	15	324	143	6910	0.00677874	1	392; 2781; 3551; 3643; 4215; 4216; 5335; 6461; 6773; 7297; 9043; 9231; 9479; 50618; 51429	ARHGAP1; DLG5; GNAZ; IKBKB; INSR; ITSN2; MAP3K3; MAP3K4; MAPK8IP1; PLCG1; SHB; SNX9; SPAG9; STAT2; TYK2
SwissProt keyword	Transcription regulation	37	215	596	5301	0.00794718	1	904; 1387; 1997; 2145; 2553; 3065; 4297; 4601; 4784; 5450; 5989; 6015; 6663; 6773; 6877; 6925; 7543; 7559; 7587; 7637; 7700; 7942; 8110; 9612; 9757; 9817; 10499; 10781; 11176; 11335; 22890; 23119; 25850; 51710; 58508; 60468; 84307	BACH2; BAZ2A; CBX3; CCNT1; CREBBP; DPF3; ELF1; EZH1; GABPB2; HDAC1; HIC2; KEAP1; MLL; MLL3; MLL4; MXI1; NCOA2; NCOR2; NFIX; POU2AF1; RFX1; RING1; SOX10; STAT2; TAF5; TCF4; TFEB; ZBTB1; ZFX; ZNF12; ZNF141; ZNF266; ZNF345; ZNF37A; ZNF397; ZNF44; ZNF84
GO Biological Process	regulation of transcription\, DNA-dependent	67	319	1063	6771	0.00847478	1	25; 672; 904; 1387; 1997; 2145; 2553; 3065; 3167; 4297; 4520; 4601; 4784; 4821; 5324; 5450; 5989; 6015; 6663; 6773; 6877; 6925; 7289; 7536; 7543; 7559; 7587; 7627; 7637; 7700; 7942; 8028; 8110; 9479; 9580; 9605; 9612; 9757; 9817; 10469; 10499; 10781; 10847; 10985; 11176; 11335; 22890; 22933; 23119; 23429; 23589; 25850; 51147; 51710; 55056; 56987; 57099; 57721; 58508; 60468; 63950; 79683; 79696; 7…	ABL1; AVEN; BACH2; BAZ2A; BBX; BRCA1; C14ORF140; C16ORF7; CARHSP1; CBX3; CCNT1; CREBBP; DMRTA2; DPF3; ELF1; EZH1; FLJ10038; GABPB2; GCN1L1; HDAC1; HIC2; HMX2; ING4; KEAP1; KIAA1627; MAPK8IP1; MLL; MLL3; MLL4; MLLT10; MTF1; MXI1; NCOA2; NCOR2; NFIX; NKX2-2; PLAG1; POU2AF1; RFX1; RING1; RYBP; SF1; SIRT2; SOX10; SOX13; SRCAP; STAT2; TAF5; TCF4; TFEB; TIGD6; TIMM44; TULP3; ZBTB1; ZDHHC11; ZDHHC14; ZF…
GO Biological Process	regulation of transcription	68	319	1086	6771	0.00920104	1	25; 672; 904; 1387; 1997; 2145; 2553; 3065; 3167; 4297; 4520; 4601; 4784; 4821; 5324; 5450; 5519; 5989; 6015; 6663; 6773; 6877; 6925; 7289; 7536; 7543; 7559; 7587; 7627; 7637; 7700; 7942; 8028; 8110; 9479; 9580; 9605; 9612; 9757; 9817; 10469; 10499; 10781; 10847; 10985; 11176; 11335; 22890; 22933; 23119; 23429; 23589; 25850; 51147; 51710; 55056; 56987; 57099; 57721; 58508; 60468; 63950; 79683; 79…	ABL1; AVEN; BACH2; BAZ2A; BBX; BRCA1; C14ORF140; C16ORF7; CARHSP1; CBX3; CCNT1; CREBBP; DMRTA2; DPF3; ELF1; EZH1; FLJ10038; GABPB2; GCN1L1; HDAC1; HIC2; HMX2; ING4; KEAP1; KIAA1627; MAPK8IP1; MLL; MLL3; MLL4; MLLT10; MTF1; MXI1; NCOA2; NCOR2; NFIX; NKX2-2; PLAG1; POU2AF1; PPP2R1B; RFX1; RING1; RYBP; SF1; SIRT2; SOX10; SOX13; SRCAP; STAT2; TAF5; TCF4; TFEB; TIGD6; TIMM44; TULP3; ZBTB1; ZDHHC11; ZD…
SwissProt keyword	Nuclear protein	63	215	1172	5301	0.00996885	1	672; 904; 1387; 1997; 2145; 2553; 3065; 4297; 4601; 4676; 4678; 4784; 4821; 5450; 5757; 5903; 5989; 6015; 6625; 6651; 6663; 6773; 6877; 6925; 6996; 7543; 7559; 7587; 7637; 7700; 7942; 8019; 8028; 8110; 8148; 8241; 8559; 8629; 8636; 8888; 9580; 9612; 9757; 9984; 10388; 10401; 10499; 10521; 10781; 11176; 11335; 22890; 23119; 23759; 25850; 29894; 51710; 57187; 58508; 60468; 84307; 112398; 112399	BACH2; BAZ2A; BRCA1; BRD3; CBX3; CCNT1; CPSF1; CREBBP; DDX17; DPF3; EGLN2; EGLN3; ELF1; EZH1; GABPB2; HDAC1; HIC2; JRK; MCM3AP; MLL; MLL3; MLL4; MLLT10; MXI1; NAP1L4; NASP; NCOA2; NCOR2; NFIX; NKX2-2; PIAS3; POU2AF1; PPIL2; PRPF18; PTMA; RANBP2; RBM10; RFX1; RING1; SNRP70; SON; SOX10; SOX13; SSNA1; STAT2; SYCP2; TAF15; TAF5; TCF4; TDG; TFEB; THOC1; THOC2; ZBTB1; ZFX; ZNF12; ZNF141; ZNF266; ZNF345…
PIR pcmotif	Zinc finger, C2H2 type, domain	8	64	73	1826	0.0112116	1	4520; 7543; 7587; 7637; 7700; 10781; 23126; 25850	MTF1; POGZ; ZFX; ZNF141; ZNF266; ZNF345; ZNF37A; ZNF84
SwissProt keyword	Bromodomain	5	215	23	5301	0.0124968	1	1387; 4297; 8019; 9757; 11176	BAZ2A; BRD3; CREBBP; MLL; MLL4
GO Biological Process	transcription	71	319	1165	6771	0.0140305	1	25; 672; 904; 1387; 1997; 2145; 2553; 3065; 3167; 4297; 4520; 4601; 4676; 4784; 4821; 5324; 5450; 5519; 5757; 5989; 6015; 6663; 6773; 6877; 6925; 7289; 7536; 7543; 7559; 7587; 7627; 7637; 7700; 7942; 8028; 8110; 9479; 9580; 9605; 9612; 9757; 9817; 10469; 10499; 10781; 10847; 10985; 11176; 11335; 22890; 22933; 23119; 23429; 23589; 25850; 51147; 51710; 55056; 56987; 57099; 57721; 58508; 60468; 6395…	ABL1; AVEN; BACH2; BAZ2A; BBX; BRCA1; C14ORF140; C16ORF7; CARHSP1; CBX3; CCNT1; CREBBP; DMRTA2; DPF3; ELF1; EPC1; EZH1; FLJ10038; GABPB2; GCN1L1; HDAC1; HIC2; HMX2; ING4; KEAP1; KIAA1627; MAPK8IP1; MLL; MLL3; MLL4; MLLT10; MTF1; MXI1; NAP1L4; NCOA2; NCOR2; NFIX; NKX2-2; PLAG1; POU2AF1; PPP2R1B; PTMA; RFX1; RING1; RYBP; SF1; SIRT2; SOX10; SOX13; SRCAP; STAT2; TAF5; TCF4; TFEB; TIGD6; TIMM44; TULP3…
GO Biological Process	apoptosis	21	319	252	6771	0.0145598	1	25; 666; 672; 839; 1773; 3001; 3480; 4832; 5519; 6651; 8065; 8717; 8879; 9479; 10016; 10277; 10507; 55825; 57099; 112399; 117283	ABL1; AVEN; BOK; BRCA1; CASP6; CUL5; DNASE1; EGLN3; GZMA; IGF1R; IHPK3; MAPK8IP1; NME3; PDCD6; PECR; PPP2R1B; SEMA4D; SGPL1; SON; TRADD; UBE4B
GO Biological Process	programmed cell death	21	319	252	6771	0.0145598	1	25; 666; 672; 839; 1773; 3001; 3480; 4832; 5519; 6651; 8065; 8717; 8879; 9479; 10016; 10277; 10507; 55825; 57099; 112399; 117283	ABL1; AVEN; BOK; BRCA1; CASP6; CUL5; DNASE1; EGLN3; GZMA; IGF1R; IHPK3; MAPK8IP1; NME3; PDCD6; PECR; PPP2R1B; SEMA4D; SGPL1; SON; TRADD; UBE4B
GO Biological Process	vesicle-mediated transport	20	319	238	6771	0.0160838	1	19; 274; 4036; 5289; 6352; 8906; 9146; 9267; 9479; 9632; 10938; 22905; 23163; 23677; 50618; 79443; 114876; 117283; 143187; 146691	ABCA1; AP1G2; BIN1; CCL5; EHD1; EPN2; FYCO1; GGA3; HGS; IHPK3; ITSN2; LRP2; MAPK8IP1; OSBPL1A; PIK3C3; PSCD1; SEC24C; SH3BP4; TOM1L2; VTI1A
Chromosome	Homo sapiens 19p	19	380	219	7977	0.0162623	1	54; 1455; 1995; 3643; 4650; 4784; 5989; 7297; 9546; 9817; 10347; 10469; 10781; 10994; 26528; 51710; 56928; 84757; 376497	ABCA7; ACP5; APBA3; CSNK1G2; DAZAP1; ELAVL3; ILVBL; INSR; KEAP1; MGC10814; MYO9B; NFIX; RFX1; SLC27A1; SPPL2B; TIMM44; TYK2; ZNF266; ZNF44
GO Biological Process	nucleobase\, nucleoside\, nucleotide and nucleic acid metabolism	99	319	1726	6771	0.0164022	1	25; 100; 111; 272; 672; 904; 1373; 1387; 1773; 1997; 2145; 2553; 3065; 3167; 4297; 4520; 4521; 4601; 4676; 4678; 4784; 4821; 4832; 5324; 5450; 5519; 5757; 5893; 5989; 6015; 6625; 6663; 6773; 6877; 6925; 6996; 7289; 7407; 7536; 7543; 7559; 7587; 7627; 7637; 7700; 7942; 8028; 8110; 8495; 8559; 8888; 9479; 9580; 9605; 9612; 9683; 9733; 9757; 9817; 9984; 10469; 10499; 10521; 10677; 10781; 10847; 1098…	ABL1; ADA; ADCY5; AMPD3; AVEN; AVIL; BACH2; BAZ2A; BBX; BDP1; BRCA1; C14ORF140; C16ORF7; CARHSP1; CBX3; CCNT1; CPS1; CPSF1; CREBBP; DDX17; DMRTA2; DNASE1; DPF3; ELF1; EPC1; EZH1; FLJ10038; GABPB2; GCN1L1; HDAC1; HIC2; HMX2; IHPK3; ING4; KEAP1; KIAA1627; LRDD; MAPK8IP1; MCM3AP; MLL; MLL3; MLL4; MLLT10; MTF1; MXI1; N4BP1; NAP1L4; NASP; NCOA2; NCOR2; NEIL1; NFIX; NKX2-2; NME3; NUDT1; PLAG1; POGZ; PO…
GO Biological Process	biological_process unknown	30	319	410	6771	0.0168619	1	25; 3636; 6651; 6801; 7536; 7681; 8019; 8110; 8241; 8629; 8914; 9209; 10230; 10938; 10994; 11039; 11141; 11180; 23499; 23677; 23759; 27315; 29998; 51421; 55338; 57720; 60343; 84232; 90861; 118442	ABL1; AMOTL2; BRD3; DPF3; EHD1; FAM3A; FLJ11292; FRAG1; GLTSCR1; GPR107; GPR62; HN1L; IL1RAPL1; ILVBL; INPPL1; JRK; LRRFIP2; MACF1; MAF1; MKRN3; NBR2; PPIL2; RBM10; SF1; SH3BP4; SMA4; SON; STRN; TIMELESS; WDR6
molecular localization	DNA-associated (direct or indirect)	29	73	523	1933	0.0173499	1	25; 672; 1387; 1773; 2145; 3065; 3167; 4297; 4520; 4601; 4676; 4678; 4784; 5893; 5989; 6651; 6663; 6773; 6877; 6925; 6996; 7942; 8028; 8148; 8888; 9580; 10847; 11335; 23429	ABL1; BRCA1; CBX3; CREBBP; DNASE1; EZH1; HDAC1; HMX2; MCM3AP; MLL; MLLT10; MTF1; MXI1; NAP1L4; NASP; NFIX; RAD52; RFX1; RYBP; SON; SOX10; SOX13; SRCAP; STAT2; TAF15; TAF5; TCF4; TDG; TFEB
Chromosome	Homo sapiens 19	35	380	499	7977	0.020487	1	54; 208; 587; 933; 1455; 1995; 3643; 4650; 4784; 5794; 5989; 6625; 7297; 9546; 9757; 9817; 10347; 10469; 10781; 10994; 22933; 25850; 26121; 26528; 29998; 51710; 56928; 84757; 94235; 94274; 112398; 114823; 284296; 342908; 376497	ABCA7; ACP5; AKT2; APBA3; BCAT2; CD22; CSNK1G2; DAZAP1; EGLN2; ELAVL3; GLTSCR1; GNG8; ILVBL; INSR; KEAP1; LENG8; LOC284296; MGC10814; MLL4; MYO9B; NFIX; PPP1R14A; PRPF31; PTPRH; RFX1; SIRT2; SLC27A1; SNRP70; SPPL2B; TIMM44; TYK2; ZNF266; ZNF345; ZNF404; ZNF44
PIR pcmotif	Protein kinases ATP-binding region signature	11	64	142	1826	0.0209189	1	25; 208; 1018; 1455; 2534; 3480; 3643; 5129; 6199; 7297; 9261	ABL1; AKT2; CDK3; CSNK1G2; FYN; IGF1R; INSR; MAPKAPK2; PCTK3; RPS6KB2; TYK2
Interpro	Gelsolin family	3	134	6	3358	0.0210328	1	9632; 10499; 10677	AVIL; NCOA2; SEC24C
Interpro	Epidermal growth-factor receptor (EGFR), L domain	3	134	6	3358	0.0210328	1	2065; 3480; 3643	ERBB3; IGF1R; INSR
SwissProt keyword	Zinc-finger	27	215	429	5301	0.0225868	1	672; 1387; 4297; 5903; 6015; 7543; 7559; 7587; 7637; 7681; 7700; 8028; 8110; 8148; 8241; 9757; 10401; 10781; 11176; 22890; 23119; 25850; 29801; 51710; 58508; 79844; 84307	BAZ2A; BRCA1; CREBBP; DPF3; HIC2; MKRN3; MLL; MLL3; MLL4; MLLT10; PIAS3; RANBP2; RBM10; RING1; TAF15; ZBTB1; ZDHHC11; ZDHHC8; ZFX; ZNF12; ZNF141; ZNF266; ZNF345; ZNF37A; ZNF397; ZNF44; ZNF84
SwissProt keyword	Repeat	71	215	1403	5301	0.0225914	1	111; 672; 933; 1182; 1186; 1307; 1373; 1387; 1995; 2200; 2342; 2553; 3480; 3643; 4036; 4297; 4357; 4650; 4678; 4756; 4820; 5335; 5339; 5519; 5796; 5903; 6651; 6801; 6877; 6900; 6907; 7018; 7297; 7543; 7559; 7587; 7637; 7681; 7700; 8019; 8028; 8148; 8241; 8527; 8881; 9231; 9546; 9757; 9817; 10016; 10677; 10781; 11141; 11176; 11180; 11335; 22821; 22890; 22937; 23119; 23499; 25850; 26051; 50618; 517…	ADCY5; ANKRD10; APBA3; ASB7; AVIL; BAZ2A; BRCA1; BRD3; CBX3; CD22; CDC16; CLCN3; CLCN7; CNTN2; COL16A1; CPS1; CREBBP; DGKD; DLG5; ELAVL3; FBN1; FNTB; GABPB2; HIC2; IGF1R; IL1RAPL1; INSR; ITSN2; KEAP1; LGI3; LRP2; MACF1; MKRN3; MLL; MLL3; MLL4; MLLT10; MPST; MYO9B; NASP; NEO1; NKTR; OSBPL1A; PDCD6; PLCG1; PLEC1; PPP1R16B; PPP2R1B; PTPRK; RANBP2; RASA3; RBM10; SCAP; SON; STRN; TAF15; TAF5; TBL1X; T…
GO Biological Process	transcription\, DNA-dependent	67	319	1115	6771	0.0232598	1	25; 672; 904; 1387; 1997; 2145; 2553; 3065; 3167; 4297; 4520; 4601; 4784; 4821; 5324; 5450; 5989; 6015; 6663; 6773; 6877; 6925; 7289; 7536; 7543; 7559; 7587; 7627; 7637; 7700; 7942; 8028; 8110; 9479; 9580; 9605; 9612; 9757; 9817; 10469; 10499; 10781; 10847; 10985; 11176; 11335; 22890; 22933; 23119; 23429; 23589; 25850; 51147; 51710; 55056; 56987; 57099; 57721; 58508; 60468; 63950; 79683; 79696; 7…	ABL1; AVEN; BACH2; BAZ2A; BBX; BRCA1; C14ORF140; C16ORF7; CARHSP1; CBX3; CCNT1; CREBBP; DMRTA2; DPF3; ELF1; EZH1; FLJ10038; GABPB2; GCN1L1; HDAC1; HIC2; HMX2; ING4; KEAP1; KIAA1627; MAPK8IP1; MLL; MLL3; MLL4; MLLT10; MTF1; MXI1; NCOA2; NCOR2; NFIX; NKX2-2; PLAG1; POU2AF1; RFX1; RING1; RYBP; SF1; SIRT2; SOX10; SOX13; SRCAP; STAT2; TAF5; TCF4; TFEB; TIGD6; TIMM44; TULP3; ZBTB1; ZDHHC11; ZDHHC14; ZF…
GO Molecular Function	DNA binding	74	324	1258	6910	0.0236467	1	25; 672; 1387; 1997; 2145; 2553; 3065; 3167; 4297; 4520; 4601; 4676; 4784; 4821; 5324; 5893; 5989; 6651; 6663; 6773; 6877; 6925; 6996; 7536; 7543; 7559; 7587; 7637; 7700; 7942; 8028; 8148; 8241; 8495; 8629; 8888; 8914; 9580; 9605; 9612; 9683; 9757; 9984; 10388; 10401; 10677; 10781; 10847; 10938; 10985; 11176; 11335; 22890; 22933; 23119; 23429; 23589; 25850; 51147; 51710; 55056; 55814; 56987; 5709…	ABL1; AVEN; AVIL; BACH2; BAZ2A; BBX; BDP1; BRCA1; C14ORF140; C16ORF7; CARHSP1; CBX3; CENTD1; CREBBP; DMRTA2; EHD1; ELF1; EZH1; FLJ10038; GABPB2; GCN1L1; HDAC1; HIC2; HMX2; ING4; JRK; KIAA1627; MBD6; MCM3AP; MLL; MLL3; MLL4; MLLT10; MTF1; MXI1; N4BP1; NAP1L4; NCOR2; NFIX; NKX2-2; PIAS3; PLAG1; PPFIBP2; RAD52; RBM10; RFX1; RYBP; SF1; SIRT2; SON; SOX10; SOX13; SRCAP; STAT2; SYCP2; TAF15; TAF5; TCF4;…
GO Molecular Function	nucleic acid binding	95	324	1682	6910	0.0256653	1	25; 672; 1387; 1995; 1997; 2145; 2553; 3065; 3167; 4297; 4520; 4601; 4676; 4784; 4821; 5324; 5713; 5893; 5989; 6125; 6625; 6651; 6663; 6773; 6877; 6925; 6996; 7536; 7543; 7559; 7587; 7627; 7637; 7681; 7700; 7942; 8028; 8148; 8241; 8495; 8559; 8629; 8672; 8888; 8914; 9580; 9605; 9612; 9683; 9733; 9757; 9984; 10388; 10401; 10469; 10521; 10677; 10781; 10847; 10938; 10985; 11176; 11335; 22890; 22933;…	ABL1; AVEN; AVIL; BACH2; BAZ2A; BBX; BDP1; BRCA1; BRUNOL6; C14ORF140; C16ORF7; CARHSP1; CBX3; CENTD1; CPSF1; CREBBP; DAZAP1; DDX17; DMRTA2; EHD1; EIF2C3; EIF4G3; ELAVL3; ELF1; EZH1; FLJ10038; GABPB2; GCN1L1; GLTSCR1; HDAC1; HIC2; HMX2; ING4; JRK; KIAA1627; MBD6; MCM3AP; MKRN3; MLL; MLL3; MLL4; MLLT10; MTF1; MXI1; N4BP1; NAP1L4; NCOR2; NFIX; NKX2-2; PIAS3; PLAG1; POGZ; PPFIBP2; PRPF18; PSMD7; RAD5…
SwissProt keyword	Hypothetical protein	6	215	42	5301	0.0258193	1	9711; 9728; 9731; 9772; 9776; 9778	KIAA0195; KIAA0226; KIAA0232; KIAA0256; KIAA0562; KIAA0652
SwissProt keyword	SH3 domain	9	215	89	5301	0.026434	1	25; 274; 2534; 5335; 9231; 9479; 23499; 50618; 51429	ABL1; BIN1; DLG5; FYN; ITSN2; MACF1; MAPK8IP1; PLCG1; SNX9
GO Biological Process	cell death	21	319	268	6771	0.0264868	1	25; 666; 672; 839; 1773; 3001; 3480; 4832; 5519; 6651; 8065; 8717; 8879; 9479; 10016; 10277; 10507; 55825; 57099; 112399; 117283	ABL1; AVEN; BOK; BRCA1; CASP6; CUL5; DNASE1; EGLN3; GZMA; IGF1R; IHPK3; MAPK8IP1; NME3; PDCD6; PECR; PPP2R1B; SEMA4D; SGPL1; SON; TRADD; UBE4B
GO Biological Process	regulation of apoptosis	13	319	137	6771	0.0270159	1	25; 666; 839; 3480; 4832; 5519; 6651; 8065; 8717; 9479; 10016; 10507; 57099	ABL1; AVEN; BOK; CASP6; CUL5; IGF1R; MAPK8IP1; NME3; PDCD6; PPP2R1B; SEMA4D; SON; TRADD
PIR keyword	ATP	13	71	191	2027	0.0274113	1	208; 215; 1018; 1373; 2534; 3480; 3643; 4144; 5129; 7297; 7407; 9261; 10521	ABCD1; AKT2; CDK3; CPS1; DDX17; FYN; IGF1R; INSR; MAPKAPK2; MAT2A; PCTK3; TYK2; VARS2
Interpro	Furin-like cysteine rich region	3	134	7	3358	0.0286893	1	2065; 3480; 3643	ERBB3; IGF1R; INSR
GO Molecular Function	epidermal growth factor receptor activity	3	324	6	6910	0.0288347	1	2065; 3480; 3643	ERBB3; IGF1R; INSR
GO Biological Process	death	21	319	271	6771	0.0293774	1	25; 666; 672; 839; 1773; 3001; 3480; 4832; 5519; 6651; 8065; 8717; 8879; 9479; 10016; 10277; 10507; 55825; 57099; 112399; 117283	ABL1; AVEN; BOK; BRCA1; CASP6; CUL5; DNASE1; EGLN3; GZMA; IGF1R; IHPK3; MAPK8IP1; NME3; PDCD6; PECR; PPP2R1B; SEMA4D; SGPL1; SON; TRADD; UBE4B
Lightcyan module, WM network
System	Gene Category	List Hits	List Total	Population Hits	Population Total	EASE score	Bonferroni	Gene identifiers	Gene Symbol
GO Molecular Function	hydrogen-transporting two-sector ATPase activity	3	48	5	6910	0.000446987	0.299	7248; 7917; 60528	BAT3; ELAC2; TSC1
KEGG pathway	Metabolism of Complex Carbohydrates - Homo sapiens	4	6	86	1223	0.00303083	1	2588; 2589; 6185; 11282	GALNS; GALNT1; MGAT4B; RPN2
GO Molecular Function	MHC-interacting protein	2	48	3	6910	0.0202696	1	7916; 7917	BAT2; BAT3
GO Cellular Component	intracellular	39	48	4449	6719	0.0206607	1	162; 348; 2188; 2588; 2589; 2909; 3659; 3674; 3679; 4437; 5195; 5326; 5598; 6150; 6185; 6499; 7248; 7678; 7916; 7917; 7988; 8192; 9716; 10224; 10391; 10652; 10725; 11194; 11282; 23299; 51447; 51594; 54583; 60528; 63943; 64236; 79165; 79183; 81559	ABCB8; AP1B1; APOE; AQR; BAT2; BAT3; BICD2; C20ORF121; CLPP; CORO2B; EGLN1; ELAC2; FANCF; FKBPL; GALNS; GALNT1; GRLF1; IHPK2; IRF1; ITGA2B; ITGA7; LENG1; MAPK7; MGAT4B; MRPL23; MSH3; NAG; NFAT5; PDLIM2; PEX14; PLAGL2; RPN2; SKIV2L; TRIM11; TSC1; YKT6; ZNF124; ZNF212; ZNF443
GO Biological Process	cell adhesion	7	46	360	6771	0.0305473	1	1952; 2589; 3674; 3679; 7216; 7248; 11047	ADRM1; CELSR2; GALNT1; ITGA2B; ITGA7; TRO; TSC1
GO Biological Process	cell-cell adhesion	4	46	113	6771	0.0386852	1	1952; 2589; 3679; 7216	CELSR2; GALNT1; ITGA7; TRO
SwissProt keyword	Anti-oncogene	3	38	45	5301	0.038889	1	2909; 3659; 7248	GRLF1; IRF1; TSC1
GO Biological Process	negative regulation of cell cycle	3	46	54	6771	0.0496913	1	2909; 3659; 7248	GRLF1; IRF1; TSC1
